# Supplementary material for: Decoding adult murine pancreatic islet cell diversity through cell type-resolved proteomics and phosphoproteomics
Source: Commun Biol. 2025 Oct 17;8:1483. doi: 10.1038/s42003-025-08918-8 (PMC12534492; doi:10.1038/s42003-025-08918-8)
Supplement: Supplementary file 3 — Supplementary Data 1 [file 42003_2025_8918_MOESM3_ESM.xlsx]

## Sheet: Fig1b
sample	num_quantified	group	celltype	treatment
beta_ifng3	7082	beta_ifng	beta	ifng
alpha_ifng3	6897	alpha_ifng	alpha	ifng
delta_ifng3	6628	delta_ifng	delta	ifng
beta_control3	7085	beta_control	beta	control
alpha_control3	6635	alpha_control	alpha	control
delta_control3	6191	delta_control	delta	control
beta_ifng2	7094	beta_ifng	beta	ifng
alpha_ifng2	6564	alpha_ifng	alpha	ifng
delta_ifng2	6254	delta_ifng	delta	ifng
beta_control2	7084	beta_control	beta	control
alpha_control2	6817	alpha_control	alpha	control
delta_control2	6344	delta_control	delta	control
beta_ifng1	7087	beta_ifng	beta	ifng
alpha_ifng1	6963	alpha_ifng	alpha	ifng
delta_ifng1	6460	delta_ifng	delta	ifng
beta_control1	7095	beta_control	beta	control
alpha_control1	6971	alpha_control	alpha	control
delta_control1	5719	delta_control	delta	control

## Sheet: Fig1c
sample	PC1	PC2
beta_ifng3	-59.261	9.41405
alpha_ifng3	8.21426	-34.5242
delta_ifng3	37.7882	18.2203
beta_control3	-56.5188	8.05762
alpha_control3	20.25	-31.67
delta_control3	44.8796	23.4394
beta_ifng2	-59.0662	10.5604
alpha_ifng2	22.3438	-34.1502
delta_ifng2	46.0083	22.9547
beta_control2	-60.8955	9.10285
alpha_control2	19.7821	-30.9772
delta_control2	44.3655	23.0576
beta_ifng1	-59.151	8.7701
alpha_ifng1	9.87446	-33.2015
delta_ifng1	39.9386	24.7288
beta_control1	-57.8779	9.09911
alpha_control1	9.61242	-29.9613
delta_control1	49.713	27.0796

## Sheet: Fig1d
celltype	Genes	Rank	log10 abundance
alpha	H2afj;Hist1h2ab;Hist1h2af;Hist1h2ah;Hist1h2ak;Hist3h2a	1	6.6388
alpha	Gcg_(P55095)	2	6.59944
alpha	Hist1h4a	3	6.59363
alpha	Hist2h2be	4	6.53677
alpha	Ppy	5	6.41098
alpha	Actb_(P60710)	6	6.3277
alpha	H3f3a	7	6.24388
alpha	Rps27a	8	6.2425
alpha	Ttr	9	6.24089
alpha	Pyy_(Q9EPS2)	10	6.19697
alpha	Ins1	11	6.16797
alpha	Gapdh_(P16858)	12	5.99118
alpha	Hist1h2bc;Hist1h2bf;Hist1h2bh	13	5.95214
alpha	Pyy_(H3BK86)	14	5.94649
alpha	haemaglobin	15	5.94299
alpha	Hspa8	16	5.93904
alpha	Eef1a1	17	5.91436
alpha	Ahsg	18	5.87762
alpha	Ins2_(P01326)	19	5.87623
alpha	Tuba1c	20	5.82268
alpha	Pcsk1n	21	5.81677
alpha	Hsp90b1	22	5.80088
alpha	Pdia3	23	5.78625
alpha	Hnrnpa2b1	24	5.78111
alpha	Anxa5	25	5.77614
alpha	Atp5b	26	5.76289
alpha	Tubb5	27	5.75266
alpha	Cpe	28	5.74956
alpha	Apoa1	29	5.74748
alpha	Pcsk2	30	5.73058
alpha	Slc25a4	31	5.72187
alpha	Itih2	32	5.70509
alpha	Ywhae	33	5.66588
alpha	Mug1	34	5.66317
alpha	Scg2	35	5.62159
alpha	Iapp	36	5.61677
alpha	Hsp90ab1	37	5.60705
alpha	H2afy	38	5.60585
alpha	P4hb	39	5.59888
alpha	Hspe1	40	5.591
alpha	Chga	41	5.5904
alpha	Rab10	42	5.58825
alpha	Cpq	43	5.58139
alpha	Hspa5	44	5.58063
alpha	Cyb5r3	45	5.56759
alpha	Rab15	46	5.56539
alpha	Atp5a1_(Q03265)	47	5.56426
alpha	Itih4	48	5.5622
alpha	Slc25a5	49	5.53054
alpha	Hist1h1e	50	5.51602
alpha	Tuba4a	51	5.50983
alpha	Hnrnpu	52	5.50063
alpha	Calm1	53	5.47278
alpha	Sod1	54	5.46595
alpha	Ppia	55	5.46317
alpha	Pkm_(P52480-2)	56	5.46175
alpha	Hsp90aa1	57	5.45812
alpha	Calr	58	5.44359
alpha	Ctsb	59	5.43523
alpha	Rab27a	60	5.4325
alpha	Hist1h1c	61	5.43077
alpha	Mdh1	62	5.41487
alpha	Rps4x	63	5.40951
alpha	Arf5	64	5.40422
alpha	Nme1	65	5.39878
alpha	Hnrnpa3	66	5.39641
alpha	Eef2	67	5.39465
alpha	Pkm_(P52480)	68	5.39449
alpha	Rps9	69	5.3804
alpha	Hmgb1	70	5.36799
alpha	Mdh2	71	5.36652
alpha	A2mp	72	5.36201
alpha	Rps18	73	5.36075
alpha	Rps15a	74	5.35646
alpha	Srsf3	75	5.35355
alpha	Gnb2	76	5.35149
alpha	H1f0	77	5.33878
alpha	Prdx1	78	5.30158
alpha	Tmed10	79	5.29416
alpha	Dpysl2	80	5.28725
alpha	Eif5a	81	5.28233
alpha	Pcbd1	82	5.25869
alpha	Ptbp1_(Q8BGJ5;Q8CB58;Q922I7)	83	5.25528
alpha	Scg5	84	5.25183
alpha	Aco2	85	5.24258
alpha	Scgn	86	5.23798
alpha	Park7	87	5.23491
alpha	Gnao1	88	5.23438
alpha	Vcp	89	5.23178
alpha	Gnai2	90	5.22426
alpha	Rpl8	91	5.21416
alpha	Hnrnph1	92	5.21321
alpha	Canx	93	5.21
alpha	Rpl10a_(P53026)	94	5.20696
alpha	Rap1b	95	5.20566
alpha	Rps20	96	5.19586
alpha	Idh2	97	5.19209
alpha	Tpi1	98	5.19081
alpha	Hnrnpk	99	5.19064
alpha	Cfl1	100	5.19033
alpha	Rab1b	101	5.18948
alpha	Rpl12	102	5.18748
alpha	Ltf	103	5.18691
alpha	Mif	104	5.18181
alpha	Hnrnpd	105	5.1812
alpha	Ddost	106	5.17554
alpha	Gsn	107	5.17399
alpha	Atp5c1	108	5.16966
alpha	Glud1_(P26443)	109	5.16839
alpha	Prkar1a	110	5.16719
alpha	Acly_(Q91V92)	111	5.16674
alpha	Hint1	112	5.16349
alpha	Pam	113	5.1593
alpha	Hspd1_(P63038)	114	5.15292
alpha	Cst3	115	5.14645
alpha	Gnb2l1	116	5.14552
alpha	Ppard	117	5.14173
alpha	Serpind1	118	5.13707
alpha	Rpl13	119	5.13378
alpha	Atp5j2	120	5.13349
alpha	Pebp1	121	5.13004
alpha	Scg3	122	5.12394
alpha	Ctsz	123	5.12358
alpha	H2afv;H2afz	124	5.12151
alpha	Ddx5	125	5.12017
alpha	Ddx39b	126	5.11746
alpha	Rpl14	127	5.11728
alpha	Arf2	128	5.11675
alpha	Rpl10	129	5.11352
alpha	Cltc	130	5.11333
alpha	Pgrmc1	131	5.10584
alpha	Rab2a	132	5.10571
alpha	Anxa6_(P14824)	133	5.09846
alpha	Lman1	134	5.09793
alpha	Eif4a1	135	5.09291
alpha	Maob	136	5.09167
alpha	Vat1	137	5.09057
alpha	Vdac2_(Q60930)	138	5.0858
alpha	Rpl15	139	5.0855
alpha	Hyou1	140	5.08531
alpha	Rps16	141	5.08258
alpha	Ran	142	5.08214
alpha	Rplp2	143	5.08
alpha	Snrpn	144	5.07901
alpha	Srsf6	145	5.07274
alpha	Tspan7	146	5.06943
alpha	Pabpc1	147	5.06837
alpha	Rpl27a	148	5.06807
alpha	Prdx2	149	5.06697
alpha	Atp5f1	150	5.06182
alpha	Prdx6_(O08709)	151	5.06135
alpha	Eef1g	152	5.05347
alpha	Actg2	153	5.05347
alpha	Rps8	154	5.05149
alpha	Hnrnpab	155	5.05069
alpha	Stt3a	156	5.0504
alpha	Pura	157	5.04992
alpha	Rps28	158	5.04919
alpha	Rpl3	159	5.04571
alpha	Aldoa	160	5.0438
alpha	Dad1	161	5.04299
alpha	Lmna	162	5.04089
alpha	Rpl18	163	5.04029
alpha	Rpl26	164	5.03968
alpha	Snrpg	165	5.03912
alpha	Txn	166	5.03883
alpha	Hnrnpa1	167	5.0356
alpha	Pafah1b2	168	5.03451
alpha	Rpl9	169	5.03351
alpha	C3	170	5.03102
alpha	Rps13	171	5.0286
alpha	Hnrnpc	172	5.02849
alpha	Snd1	173	5.02589
alpha	Prdx5	174	5.02585
alpha	Etfb	175	5.02325
alpha	Rps26	176	5.01906
alpha	Myl6	177	5.01801
alpha	Rpn1	178	5.01012
alpha	Srsf7	179	5.00801
alpha	Rpl27	180	5.00661
alpha	Apoh	181	4.99957
alpha	Sfpq	182	4.99805
alpha	Ganab_(Q8BHN3-2)	183	4.99739
alpha	F13b	184	4.99414
alpha	Eef1d_(P57776-3)	185	4.99098
alpha	Rab1A	186	4.99034
alpha	Stip1	187	4.98947
alpha	Rpl7	188	4.98898
alpha	Serpinc1	189	4.98758
alpha	Syncrip	190	4.98218
alpha	Hadhb	191	4.9804
alpha	Rps3	192	4.97977
alpha	Rplp0	193	4.97781
alpha	Glo1	194	4.97765
alpha	Rps11	195	4.97756
alpha	Cotl1	196	4.97716
alpha	Pdia6_(Q922R8)	197	4.97703
alpha	Try10	198	4.97487
alpha	Got2	199	4.97119
alpha	Rps25	200	4.96918
alpha	Ssr1	201	4.9681
alpha	Anp32a	202	4.9668
alpha	Cmpk1	203	4.96677
alpha	Slc25a3	204	4.96472
alpha	Rpl38	205	4.96364
alpha	Ahcy	206	4.96349
alpha	Myh9	207	4.96153
alpha	Rpl31	208	4.95911
alpha	Rpl19	209	4.95823
alpha	Rps19	210	4.95656
alpha	Dlst	211	4.95349
alpha	Rpn2	212	4.95108
alpha	Prdx4	213	4.95077
alpha	Rps7	214	4.94763
alpha	Phf20l1	215	4.9433
alpha	Nme2	216	4.94147
alpha	Dynll2	217	4.94097
alpha	Rpl30	218	4.93901
alpha	Rab11b	219	4.93735
alpha	Ube2v1	220	4.93596
alpha	Psmb1	221	4.93559
alpha	Qdpr_(Q8BVI4)	222	4.93366
alpha	Txnl1	223	4.93104
alpha	Pgk1	224	4.92987
alpha	Copa	225	4.92574
alpha	Calb1	226	4.92486
alpha	Hist2h2ab	227	4.92468
alpha	Itih3	228	4.91951
alpha	Sod2	229	4.91401
alpha	Dlat	230	4.91037
alpha	Ywhag	231	4.91015
alpha	Ddc	232	4.9098
alpha	Sar1b	233	4.90848
alpha	Trap1	234	4.90666
alpha	Sec11a	235	4.90331
alpha	Rpl7a	236	4.90177
alpha	Rps23	237	4.90058
alpha	Lman2	238	4.89686
alpha	Fus	239	4.89517
alpha	Hadh	240	4.89389
alpha	Prkacb	241	4.89341
alpha	Srsf1	242	4.89327
alpha	Sfn	243	4.89169
alpha	Rps12_(P63323)	244	4.89138
alpha	Atp2a2	245	4.89108
alpha	Fau	246	4.89047
alpha	Lmnb2	247	4.8899
alpha	Pfn1	248	4.88567
alpha	Erp44	249	4.88535
alpha	Cct3	250	4.88351
alpha	Vdac1	251	4.88347
alpha	Pappa2	252	4.88262
alpha	Apoa1bp	253	4.87984
alpha	Aldh18a1	254	4.87944
alpha	Rpl18a	255	4.87904
alpha	Rpl17	256	4.87759
alpha	Ndufa13	257	4.87722
alpha	Fbln1_(Q08879)	258	4.87719
alpha	Bpnt1_(Q9Z0S1)	259	4.87702
alpha	Dnpep	260	4.87525
alpha	Gdi2	261	4.87392
alpha	Atp5h	262	4.87357
alpha	Rpl4	263	4.87093
alpha	Rps3a	264	4.87083
alpha	Slc3a2	265	4.86972
alpha	Spcs2	266	4.86957
alpha	Rpl23	267	4.86872
alpha	Lamp2	268	4.86772
alpha	Rpsa	269	4.86753
alpha	Tagln2	270	4.86742
alpha	Pdia4	271	4.86621
alpha	Nono	272	4.86458
alpha	Rps12_(Q6ZWZ6)	273	4.86394
alpha	Alyref	274	4.86082
alpha	Smco1	275	4.85885
alpha	Tpt1	276	4.85721
alpha	Sar1a_(Q99JZ4)	277	4.85588
alpha	Gna13	278	4.85535
alpha	Upp1	279	4.85456
alpha	Myl12b	280	4.85425
alpha	Impa1	281	4.85421
alpha	Cnpy2	282	4.85403
alpha	Dhx9_(O70133;O70133-2)	283	4.85369
alpha	Dstn	284	4.85348
alpha	Pgam1	285	4.85158
alpha	Pros1	286	4.84993
alpha	Psme1	287	4.84864
alpha	Uba1	288	4.84803
alpha	Ywhaz	289	4.84698
alpha	Npm1	290	4.84425
alpha	Anxa4	291	4.84218
alpha	Dars	292	4.84135
alpha	Banf1	293	4.84006
alpha	Tubb2a	294	4.83963
alpha	Prl7c1	295	4.83958
alpha	Ncl	296	4.83822
alpha	Gdi1	297	4.83745
alpha	Gstp1	298	4.83484
alpha	Ywhab	299	4.8337
alpha	Atp5a1_(D3Z6F5)	300	4.8333
alpha	Cct2	301	4.83234
alpha	Pdha1	302	4.83201
alpha	Hist3h2ba	303	4.83136
alpha	Rpl6	304	4.83053
alpha	Fkbp2	305	4.83023
alpha	Rab5b	306	4.83022
alpha	Pafah1b3_(Q61205)	307	4.82972
alpha	Chgb	308	4.829
alpha	Pa2g4	309	4.82771
alpha	Rpl24	310	4.82587
alpha	Slc25a11	311	4.82584
alpha	Adk	312	4.82429
alpha	Anxa7	313	4.82054
alpha	Ppib	314	4.81982
alpha	Lmnb1	315	4.81902
alpha	Eef1a2	316	4.81655
alpha	Cct6a	317	4.8151
alpha	Ndufs2	318	4.81191
alpha	Mtco2	319	4.81108
alpha	Atp1a1	320	4.81036
alpha	Cplx2	321	4.80285
alpha	Tardbp	322	4.80213
alpha	Rpl35	323	4.80065
alpha	Rpl11	324	4.79914
alpha	Fubp1	325	4.79898
alpha	Gfpt1	326	4.79824
alpha	Cs	327	4.79814
alpha	Tubb4a	328	4.79791
alpha	Ogdh	329	4.79762
alpha	Psip1	330	4.79684
alpha	Psma4	331	4.79644
alpha	Psmb2	332	4.79596
alpha	C4b	333	4.79543
alpha	Eif3d	334	4.79198
alpha	Rcn3	335	4.79091
alpha	Rac1	336	4.79018
alpha	Cpt2	337	4.78934
alpha	Ube2n	338	4.78799
alpha	Uqcr10	339	4.78787
alpha	Pgls	340	4.78702
alpha	Tmpo_(Q61029-3)	341	4.7864
alpha	Rps6	342	4.78411
alpha	Abcc8	343	4.78327
alpha	Cstb	344	4.78326
alpha	Snrpd2	345	4.78056
alpha	Lrrc59	346	4.78011
alpha	Smc2	347	4.77977
alpha	Actn4_(P57780)	348	4.77939
alpha	Rhoa	349	4.77884
alpha	Gpi	350	4.77636
alpha	Myef2	351	4.77598
alpha	Naga	352	4.77192
alpha	Rpl5	353	4.77054
alpha	Hadha	354	4.76886
alpha	Mlec	355	4.76831
alpha	Eif3c	356	4.76759
alpha	Rpl28	357	4.76664
alpha	Lrg1	358	4.76581
alpha	Rps10	359	4.7651
alpha	Rab7a	360	4.76421
alpha	Nsf	361	4.76415
alpha	Pgm1	362	4.76299
alpha	Copb1	363	4.76156
alpha	Atp5e	364	4.75826
alpha	Sec61b	365	4.75728
alpha	Ssr4	366	4.7564
alpha	Pcbp1	367	4.75459
alpha	Sec31a_(Q3UPL0)	368	4.75196
alpha	Rpl21	369	4.75178
alpha	Akr1a1	370	4.75041
alpha	Fasn	371	4.74943
alpha	Ddt	372	4.74793
alpha	Phb	373	4.74704
alpha	Srsf2	374	4.74632
alpha	Hagh	375	4.74601
alpha	Immt_(Q8CAQ8-2)	376	4.7429
alpha	Gpx3	377	4.74171
alpha	Hnrnpdl_(Q9Z130)	378	4.73871
alpha	Matr3	379	4.73809
alpha	Tcp1	380	4.73762
alpha	Cct8_(P42932)	381	4.73681
alpha	Hnrnpl_(Q8R081)	382	4.73551
alpha	Etfa	383	4.73551
alpha	Ndufa4	384	4.73545
alpha	Gng10	385	4.73502
alpha	Cisd1	386	4.7337
alpha	Por	387	4.73357
alpha	Ndufs1_(Q91VD9)	388	4.73143
alpha	Cct4	389	4.73133
alpha	Ndufv1	390	4.73044
alpha	Lgals3bp_(Q07797)	391	4.7297
alpha	Runx2	392	4.72886
alpha	Rpl36a	393	4.72795
alpha	Arhgdia	394	4.72664
alpha	Rbbp7_(Q60973)	395	4.72569
alpha	Rdx	396	4.72395
alpha	Cope	397	4.72342
alpha	Eif3f	398	4.72205
alpha	Vat1l	399	4.72122
alpha	Auh	400	4.71953
alpha	Serping1	401	4.71931
alpha	Tram1	402	4.71897
alpha	Hnrnpa0	403	4.71882
alpha	Rbm8a	404	4.71807
alpha	Rps27	405	4.71755
alpha	Mat1a	406	4.71486
alpha	Vapa	407	4.71425
alpha	Ddx50	408	4.71397
alpha	Atp6v0d1	409	4.71352
alpha	Tpm3_(P21107-2)	410	4.71252
alpha	Suclg1	411	4.71154
alpha	Serpinf1	412	4.71069
alpha	Atp6v1a	413	4.71007
alpha	Tomm20	414	4.70948
alpha	Hp1bp3	415	4.70914
alpha	Copb2	416	4.70856
alpha	Hprt1	417	4.70789
alpha	Khdrbs1	418	4.70477
alpha	Glul	419	4.70466
alpha	Cox7c_(P17665)	420	4.70343
alpha	Eif4a2	421	4.7034
alpha	Rplp1	422	4.70193
alpha	Dpm1	423	4.70165
alpha	Fkbp1a	424	4.70147
alpha	Afm	425	4.70122
alpha	Atp6v0a1	426	4.70105
alpha	Hexa	427	4.70093
alpha	Tmx1	428	4.70079
alpha	Rph3al	429	4.70059
alpha	Ptges3	430	4.69959
alpha	Tm9sf2	431	4.6983
alpha	Arg1	432	4.69793
alpha	Tecr	433	4.69757
alpha	Vdac3	434	4.6974
alpha	Mtch2	435	4.69721
alpha	Dld	436	4.69631
alpha	Rps27l	437	4.69462
alpha	Tkt	438	4.69453
alpha	Ndufa8	439	4.69453
alpha	Dync1h1	440	4.69319
alpha	Gars	441	4.69233
alpha	Psmb5	442	4.69067
alpha	Atp2a3_(Q64518)	443	4.68978
alpha	Nucb1	444	4.68971
alpha	Uqcrc1	445	4.68956
alpha	Phb2	446	4.68917
alpha	Sdha	447	4.68542
alpha	Ugt2b34	448	4.68538
alpha	Fh	449	4.68466
alpha	Hnrnpm	450	4.68211
alpha	Tmed4	451	4.68135
alpha	Iigp1	452	4.67981
alpha	Ube2l3	453	4.67974
alpha	Rps5_(P97461)	454	4.67966
alpha	Ppme1	455	4.67933
alpha	Fkbp4	456	4.67912
alpha	Rpl34	457	4.6788
alpha	Ywhaq	458	4.67729
alpha	Lox	459	4.67676
alpha	Ppp2ca	460	4.67631
alpha	Idh3a	461	4.67537
alpha	Tra2b	462	4.67419
alpha	Rnh1	463	4.674
alpha	Cct7	464	4.6731
alpha	Mogs	465	4.67205
alpha	Eprs	466	4.67005
alpha	Ewsr1	467	4.66977
alpha	Rps14	468	4.66738
alpha	H2afy2	469	4.66708
alpha	Rps21	470	4.66363
alpha	Ap2s1	471	4.66251
alpha	Sec22b	472	4.66227
alpha	Gpd2	473	4.6608
alpha	Ak1	474	4.65905
alpha	Cltb	475	4.65715
alpha	Hdac2	476	4.6561
alpha	Usmg5	477	4.65582
alpha	Rrbp1	478	4.65565
alpha	Gnas_(Q6R0H7)	479	4.65486
alpha	Tmed9	480	4.65426
alpha	Cenpv	481	4.65417
alpha	Eif3l	482	4.654
alpha	Psap	483	4.65205
alpha	Nucb2	484	4.65154
alpha	Slc25a12	485	4.65131
alpha	Rtn3	486	4.65043
alpha	Rab14	487	4.64984
alpha	Flnb	488	4.64976
alpha	Hmcn1	489	4.64958
alpha	Ero1lb	490	4.64894
alpha	Atp5o	491	4.64889
alpha	Npc2	492	4.64839
alpha	Ddx3x	493	4.64825
alpha	Eif3e	494	4.64768
alpha	Rpl22	495	4.64707
alpha	Cox4i1	496	4.64682
alpha	Psmd14	497	4.6464
alpha	G3bp2	498	4.64554
alpha	Rbmxl1	499	4.64508
alpha	Mtco1	500	4.64448
alpha	Set	501	4.64379
alpha	Lasp1_(Q61792)	502	4.64328
alpha	Rps29	503	4.64227
alpha	Prkcsh	504	4.642
alpha	Prosc	505	4.64161
alpha	Hist1h1b	506	4.64085
alpha	Arpc3	507	4.64056
alpha	Aldh6a1	508	4.6401
alpha	Psma7	509	4.63994
alpha	Manf_(Q9CXI5)	510	4.63994
alpha	Snrpa	511	4.63985
alpha	Pgrmc2	512	4.63931
alpha	Preb	513	4.63818
alpha	Psma5	514	4.63636
alpha	Ndufb2	515	4.63602
alpha	Rnase4	516	4.63345
alpha	Khsrp	517	4.63185
alpha	Snrnp70	518	4.63088
alpha	Txndc12	519	4.63069
alpha	Nenf	520	4.63065
alpha	Pdhb	521	4.62865
alpha	Anp32b	522	4.62688
alpha	U2af2	523	4.62622
alpha	Mapk1	524	4.62545
alpha	Usp5	525	4.6238
alpha	Galns	526	4.62295
alpha	Arl6ip5	527	4.62254
alpha	Pcbp2	528	4.62201
alpha	Mesdc2	529	4.6218
alpha	Ptbp1_(P17225)	530	4.62175
alpha	Psmb7	531	4.62164
alpha	Abhd14b_(Q8VCR7)	532	4.62087
alpha	Ddx1	533	4.62037
alpha	Prps1	534	4.61925
alpha	Acat1	535	4.61879
alpha	Eef1d_(D3YY68;F6ZFU0;Q80T06;Q91VK2)	536	4.61694
alpha	Ndufs3	537	4.61623
alpha	Kif5b	538	4.6158
alpha	Sri	539	4.61555
alpha	Hnrnpul2	540	4.61389
alpha	Nsfl1c	541	4.61219
alpha	Clu	542	4.61155
alpha	Camk2b_(P28652)	543	4.61059
alpha	Map3k19	544	4.61009
alpha	Actbl2	545	4.60918
alpha	Ptprn2	546	4.60916
alpha	Rpl23a	547	4.60912
alpha	Eif4a3	548	4.60777
alpha	Psmc1	549	4.60744
alpha	Acp1_(Q9D358)	550	4.60741
alpha	Sdhb	551	4.60665
alpha	Akr1b1	552	4.60646
alpha	Fbl	553	4.605
alpha	Ndufc2	554	4.60363
alpha	Eif3i_(Q9QZD9)	555	4.60353
alpha	Rpl22l1	556	4.60216
alpha	Vamp2	557	4.60187
alpha	Copz1	558	4.60076
alpha	Copg1	559	4.60054
alpha	Sptan1_(P16546)	560	4.59843
alpha	Pycrl	561	4.59765
alpha	Rbm39	562	4.59727
alpha	Otub1	563	4.59623
alpha	Surf4	564	4.59616
alpha	Atp1b1	565	4.59544
alpha	Cap1	566	4.59485
alpha	Adgb	567	4.59461
alpha	Cox6c	568	4.59416
alpha	Pgd	569	4.59322
alpha	Gstz1	570	4.59207
alpha	Acadl	571	4.59136
alpha	0610011F06Rik_(G5E8X1)	572	4.59133
alpha	Sars	573	4.59086
alpha	Asna1	574	4.59029
alpha	Gnaq	575	4.59026
alpha	Dctn2	576	4.58949
alpha	Hspa1a;Hspa1b	577	4.5888
alpha	Lum	578	4.58868
alpha	Eno1	579	4.58849
alpha	Atp6v1b2	580	4.58821
alpha	Ilf3	581	4.58797
alpha	Fam3c	582	4.58792
alpha	Uqcrfs1	583	4.58756
alpha	Abracl	584	4.58709
alpha	Ap2m1	585	4.58611
alpha	Tpm1_(P58771-2)	586	4.58579
alpha	F2	587	4.58549
alpha	Psma2	588	4.58503
alpha	Psmc2	589	4.58294
alpha	Eif3a	590	4.58292
alpha	Naca	591	4.5826
alpha	Napa	592	4.58256
alpha	Arhgap1	593	4.58194
alpha	Eif4e	594	4.58083
alpha	Arpc4	595	4.5807
alpha	Syt13	596	4.58035
alpha	Cadps	597	4.57922
alpha	Elavl1	598	4.57794
alpha	U2af1_(Q9D883)	599	4.57698
alpha	Twf1	600	4.57692
alpha	Rpl35a	601	4.57523
alpha	Ndufa12	602	4.57511
alpha	Gpd1	603	4.5749
alpha	Postn	604	4.5744
alpha	Atpif1_(O35143)	605	4.57419
alpha	Znf207	606	4.5736
alpha	Ndufs7	607	4.57324
alpha	Atic	608	4.57322
alpha	Ndufb4	609	4.57175
alpha	Tufm	610	4.57122
alpha	Slc30a8	611	4.56944
alpha	As3mt	612	4.56772
alpha	Rps2	613	4.56772
alpha	Arl3	614	4.56682
alpha	Pdap1	615	4.56675
alpha	Prdx3	616	4.56524
alpha	Rab6a	617	4.56512
alpha	Ddx17	618	4.56447
alpha	Lin7c	619	4.56404
alpha	Arcn1	620	4.56272
alpha	Pdxdc1	621	4.56268
alpha	Vps35	622	4.56247
alpha	Kiaa1324_(A2AFS3-2)	623	4.56212
alpha	Pdcd6	624	4.56208
alpha	Apob	625	4.56197
alpha	Cbr1	626	4.56152
alpha	2210010C04Rik	627	4.5609
alpha	Asah1	628	4.55984
alpha	Ahsa1	629	4.55973
alpha	Dhx9_(A0A087WPL5;E9QNN1)	630	4.55963
alpha	Akr1c19	631	4.55947
alpha	Stxbp1	632	4.55831
alpha	Cand1	633	4.55821
alpha	Cox7a2	634	4.55805
alpha	Abhd14b_(A0A087WP24;A0A087WPF8;A0A087WQN8;A0A087WRJ2;A0A087WSR2;E9QN99)	635	4.55682
alpha	Arpc1a	636	4.55651
alpha	Sec23b	637	4.55599
alpha	Actr3	638	4.55541
alpha	Psmd6	639	4.55532
alpha	Hspa9	640	4.55517
alpha	Map1lc3b	641	4.554
alpha	Dbi_(P31786)	642	4.55302
alpha	Sec24d	643	4.55235
alpha	Kars	644	4.54999
alpha	Acyp1	645	4.54841
alpha	Gls_(D3Z7P3)	646	4.54749
alpha	Psmc4	647	4.54688
alpha	Kpnb1	648	4.54605
alpha	Gnb1	649	4.54245
alpha	Rpl29	650	4.53963
alpha	Gsr	651	4.53946
alpha	Rab8a	652	4.5387
alpha	Tubb4b	653	4.53847
alpha	Taldo1	654	4.53787
alpha	Fkbp11	655	4.53762
alpha	Stt3b	656	4.53695
alpha	Thbs1	657	4.53621
alpha	Igfbp7	658	4.53579
alpha	Cox6b1	659	4.53565
alpha	Ndufb6	660	4.53248
alpha	Esd	661	4.532
alpha	Atp5i	662	4.53163
alpha	Hnrnph3	663	4.53081
alpha	Capza2	664	4.53059
alpha	Top1	665	4.52962
alpha	Psmd13	666	4.52723
alpha	Cct5	667	4.52567
alpha	Ppp1ca	668	4.52523
alpha	Gmpr	669	4.52467
alpha	Ddi2	670	4.52347
alpha	Hsd17b12	671	4.52271
alpha	Gmppb	672	4.52241
alpha	Idh3g	673	4.52185
alpha	Uggt1	674	4.52177
alpha	Farsb	675	4.52118
alpha	Ctsd	676	4.52066
alpha	Ube2i	677	4.52046
alpha	Nhp2l1	678	4.52024
alpha	Lypla2	679	4.51979
alpha	Ddx6	680	4.51905
alpha	Psmd1	681	4.51893
alpha	Cyc1	682	4.51832
alpha	Dhx15	683	4.51832
alpha	Ap1m1	684	4.51816
alpha	Eif4b	685	4.51754
alpha	S100a11	686	4.51705
alpha	Adh5	687	4.51611
alpha	Actr1b	688	4.51605
alpha	Rpl36_(P47964)	689	4.51434
alpha	Pgm3	690	4.51404
alpha	Ptprn_(Q60673)	691	4.51311
alpha	Capn2	692	4.51208
alpha	Syp	693	4.51144
alpha	Npepps	694	4.5097
alpha	Hdlbp	695	4.50956
alpha	Vgf	696	4.50952
alpha	Hexb	697	4.5089
alpha	Ppid	698	4.50873
alpha	Eef1b	699	4.50704
alpha	Rpl32	700	4.50607
alpha	Psma3_(O70435)	701	4.50561
alpha	Ssb	702	4.50553
alpha	Tfg	703	4.505
alpha	Thrap3	704	4.50491
alpha	Map1b	705	4.5048
alpha	Ndufa9	706	4.50476
alpha	Eif2s3x	707	4.50268
alpha	Fxr1	708	4.50157
alpha	Ppp2r4	709	4.50125
alpha	Magoh;Magohb	710	4.50113
alpha	Apoo	711	4.50085
alpha	Sphkap	712	4.50043
alpha	Vcl	713	4.49983
alpha	Nt5c	714	4.49889
alpha	Vars	715	4.4965
alpha	Erlin2	716	4.49643
alpha	Lpcat3	717	4.49583
alpha	Fgb	718	4.49258
alpha	Safb	719	4.49226
alpha	Spcs1_(Q9D958)	720	4.49202
alpha	Arpc2_(Q9CVB6)	721	4.48991
alpha	Fbll1	722	4.48916
alpha	Arl1	723	4.48906
alpha	Man2b2	724	4.48858
alpha	Map3k15	725	4.48815
alpha	Psma6	726	4.48772
alpha	Sf3b3	727	4.48726
alpha	FAM120A	728	4.48594
alpha	Hn1l	729	4.4855
alpha	Tmed2	730	4.4854
alpha	Mthfd1	731	4.48455
alpha	Acin1	732	4.48427
alpha	Tmsb15b1	733	4.48397
alpha	Gda	734	4.48297
alpha	Ppa1	735	4.48295
alpha	Akr1c13	736	4.4817
alpha	Hsd17b10_(O08756)	737	4.48168
alpha	Acadvl	738	4.48108
alpha	Timm9	739	4.48105
alpha	Psmd11	740	4.47968
alpha	Sarnp	741	4.47964
alpha	Wdr1	742	4.47895
alpha	Ccdc47	743	4.47772
alpha	Rpl13a	744	4.47671
alpha	Eif4g1_(Q6NZJ6)	745	4.47573
alpha	Prpsap2	746	4.475
alpha	A2m	747	4.47495
alpha	Ap1g1	748	4.47446
alpha	Ppp2r1a_(Q76MZ3)	749	4.47428
alpha	Snrpa1	750	4.47269
alpha	Ap1b1	751	4.47241
alpha	Tmem27	752	4.47233
alpha	Myh14	753	4.47189
alpha	Scfd1	754	4.47169
alpha	Dync1li1	755	4.47132
alpha	Mp68	756	4.4687
alpha	Qars	757	4.46857
alpha	Lsm7	758	4.46764
alpha	Pck2	759	4.46619
alpha	Rbp4	760	4.4661
alpha	Pmm2	761	4.46565
alpha	Pafah1b1	762	4.46544
alpha	Rab3a	763	4.46522
alpha	Lamp1	764	4.46438
alpha	Ogdhl	765	4.46405
alpha	Isoc1	766	4.46361
alpha	Dnm2	767	4.46359
alpha	Fga	768	4.46336
alpha	Txndc5	769	4.46148
alpha	Pygb	770	4.46142
alpha	Ivd	771	4.46105
alpha	Gstt1	772	4.46032
alpha	Cd99	773	4.4592
alpha	Vwa5b2	774	4.45845
alpha	Atp5l	775	4.45604
alpha	Rab18	776	4.45543
alpha	Psmd8	777	4.4554
alpha	Capns1	778	4.45494
alpha	Ndufs4	779	4.45486
alpha	Itgb1	780	4.45479
alpha	Sptbn1	781	4.45477
alpha	Aga	782	4.45438
alpha	Hm13	783	4.45374
alpha	Hhatl	784	4.45294
alpha	Snrnp200	785	4.4528
alpha	Eif2s1	786	4.4528
alpha	Fgg	787	4.45232
alpha	Cttn	788	4.45029
alpha	Numa1_(E9Q7G0)	789	4.45012
alpha	Clic1	790	4.45003
alpha	Ahcyl2_(Q68FL4)	791	4.44981
alpha	Tceb1	792	4.4495
alpha	Hnrnpr	793	4.44931
alpha	Pdcd6ip	794	4.44916
alpha	C1qbp	795	4.44885
alpha	Lyplal1	796	4.44794
alpha	Rpgrip1l	797	4.44744
alpha	Arpc5	798	4.44574
alpha	Ywhah	799	4.44305
alpha	Gns	800	4.44263
alpha	Mvp_(Q9EQK5)	801	4.44181
alpha	Scrn1	802	4.4416
alpha	Dpp7	803	4.43696
alpha	Rab3d	804	4.43667
alpha	Skp1	805	4.43652
alpha	Rcn1	806	4.43639
alpha	Spcs3_(Q6ZWQ7)	807	4.43551
alpha	Serbp1	808	4.43542
alpha	Cops6	809	4.43491
alpha	Nudt21	810	4.43473
alpha	Nudt10;Nudt11	811	4.43441
alpha	Huwe1	812	4.43434
alpha	Dync1i2_(O88487)	813	4.43422
alpha	Apmap	814	4.43418
alpha	Dcps	815	4.4341
alpha	Clta_(O08585)	816	4.43409
alpha	Ero1l	817	4.43316
alpha	Uba2	818	4.43316
alpha	Ak2	819	4.43297
alpha	Tmem163	820	4.43268
alpha	Txndc17	821	4.43234
alpha	Trim28	822	4.4323
alpha	Gmds	823	4.43206
alpha	Col6a1	824	4.43162
alpha	Tmx3	825	4.4315
alpha	Triqk	826	4.4311
alpha	Ssr3	827	4.43003
alpha	Uchl1	828	4.42797
alpha	Sdhc	829	4.42774
alpha	Lgals3bp_(F6VRP8)	830	4.42613
alpha	Ppp1cb	831	4.42542
alpha	Mapk3	832	4.42488
alpha	Cse1l	833	4.42457
alpha	Rtn4_(Q99P72)	834	4.42451
alpha	Cirbp	835	4.42361
alpha	Ergic1	836	4.4229
alpha	Pgm2	837	4.42242
alpha	Ndufv3_(Q8BK30)	838	4.42122
alpha	Xpo1	839	4.42083
alpha	Farsa	840	4.41967
alpha	Psma1	841	4.41925
alpha	Eif3b	842	4.41923
alpha	Hnrnpll	843	4.41901
alpha	Pcca_(Q91ZA3)	844	4.41898
alpha	Aldoart2	845	4.41722
alpha	Kdelr2	846	4.41708
alpha	Atox1	847	4.41628
alpha	Q9CQE8	848	4.41472
alpha	Ndufa7	849	4.41445
alpha	Trappc3	850	4.4138
alpha	Cpn1	851	4.41378
alpha	Tgfbi	852	4.41347
alpha	Nedd4_(P46935)	853	4.41288
alpha	Guk1_(Q64520)	854	4.4127
alpha	Arl8b	855	4.41068
alpha	Csnk2b	856	4.41062
alpha	Kmt2d	857	4.40919
alpha	Fdps	858	4.40651
alpha	Prpf19	859	4.40649
alpha	Sec13	860	4.406
alpha	G3bp1	861	4.40457
alpha	Vamp8	862	4.40433
alpha	Ctbp1_(O88712;O88712-2)	863	4.40299
alpha	Ctnnd1_(P30999)	864	4.40083
alpha	Tsr2	865	4.40056
alpha	Prpf8	866	4.40048
alpha	Uso1_(Q9Z1Z0)	867	4.40033
alpha	Cdc42	868	4.40012
alpha	Actr2	869	4.40006
alpha	Psmd2	870	4.39934
alpha	Nans	871	4.39934
alpha	Cachd1	872	4.3992
alpha	Ctnna1	873	4.39864
alpha	Ythdc2	874	4.39855
alpha	Dnaja1	875	4.39821
alpha	Cyb5b	876	4.39815
alpha	Mybbp1a	877	4.39674
alpha	Srm	878	4.3962
alpha	Nap1l4	879	4.39506
alpha	V1ra11;Vmn1r45;Vmn1r48	880	4.39417
alpha	Bphl	881	4.39384
alpha	Psmc5	882	4.39375
alpha	Ddb1	883	4.39359
alpha	Apex1	884	4.39312
alpha	Uqcrq	885	4.39266
alpha	Atp5j	886	4.39177
alpha	Pithd1	887	4.38978
alpha	Oat	888	4.38958
alpha	Oxsr1	889	4.38821
alpha	Hspa4_(Q61316)	890	4.3865
alpha	Mia3_(Q8BI84)	891	4.386
alpha	Rbm4b	892	4.38566
alpha	Rad23b	893	4.38455
alpha	Cox5b	894	4.38378
alpha	Ndufb5	895	4.38377
alpha	Gdap1l1	896	4.38332
alpha	Glod4	897	4.38305
alpha	Nutf2	898	4.38288
alpha	Tln1	899	4.38273
alpha	Glg1	900	4.38069
alpha	Ace2	901	4.38055
alpha	Tom1l2	902	4.37908
alpha	Ube2d2	903	4.37879
alpha	Smurf1	904	4.37876
alpha	F5	905	4.3783
alpha	Sacm1l	906	4.37807
alpha	Cdh23	907	4.37803
alpha	Fn1	908	4.37763
alpha	Suox	909	4.37716
alpha	Itgb6	910	4.37649
alpha	Umps	911	4.37521
alpha	Clint1_(Q99KN9)	912	4.37501
alpha	Pip4k2c	913	4.3743
alpha	Pdia6_(Q3TML0)	914	4.37389
alpha	Vapb	915	4.37266
alpha	Scp2	916	4.37222
alpha	Atl3	917	4.37214
alpha	Pfdn2	918	4.37199
alpha	Dctn3	919	4.37119
alpha	Ndufv2	920	4.37053
alpha	Sh3bgrl	921	4.36948
alpha	Erp29	922	4.36946
alpha	Yes1	923	4.36834
alpha	Sec23a	924	4.36814
alpha	Gspt1	925	4.36812
alpha	Cycs	926	4.36812
alpha	Kctd12	927	4.36777
alpha	Dnm1l	928	4.36728
alpha	Bax	929	4.36659
alpha	Rars	930	4.36603
alpha	Vps4b	931	4.36562
alpha	Sucla2	932	4.36555
alpha	Ptma	933	4.36547
alpha	Suclg2	934	4.36476
alpha	Sf3b2	935	4.36403
alpha	Gart	936	4.3627
alpha	Psmd7	937	4.36259
alpha	Tmed7	938	4.36217
alpha	Gc	939	4.36125
alpha	Nt5dc2	940	4.36118
alpha	Rab35	941	4.3599
alpha	Coro1b	942	4.35977
alpha	Iqgap1	943	4.35959
alpha	Srsf10	944	4.35956
alpha	Tra2a	945	4.35919
alpha	Rcc2	946	4.3591
alpha	Pgap1	947	4.35771
alpha	Sec11c	948	4.35717
alpha	Pfkl	949	4.35693
alpha	Hk1	950	4.35685
alpha	Pccb	951	4.3561
alpha	Impdh2	952	4.35427
alpha	Gpc4	953	4.35308
alpha	Ap2a2	954	4.35274
alpha	Marcks	955	4.35243
alpha	Atp2b1	956	4.35095
alpha	Cdh1	957	4.34997
alpha	Osbpl8	958	4.34986
alpha	Galnt2	959	4.34974
alpha	Igfbp2	960	4.34958
alpha	Sec24c	961	4.34957
alpha	Ctnnb1	962	4.34874
alpha	Nipsnap1	963	4.34803
alpha	Cyp51a1	964	4.34798
alpha	H2-K1_(P01901)	965	4.34795
alpha	Snrpd3	966	4.34758
alpha	Tm9sf4	967	4.34754
alpha	Dnajc3	968	4.34636
alpha	Tsn	969	4.34596
alpha	Galk2	970	4.34554
alpha	Nomo1	971	4.34536
alpha	Gps1	972	4.34507
alpha	Samm50	973	4.345
alpha	Ptbp3	974	4.34489
alpha	Igfbp6	975	4.34339
alpha	Mtnd1	976	4.3424
alpha	Ociad1	977	4.34168
alpha	Maoa	978	4.34149
alpha	Hapln1	979	4.34143
alpha	Pc	980	4.33987
alpha	Nt5c2	981	4.33918
alpha	Alcam	982	4.33826
alpha	Fbp1	983	4.33733
alpha	Impad1	984	4.33726
alpha	Mycbp	985	4.33653
alpha	Faf2	986	4.33652
alpha	Csnk2a1	987	4.33588
alpha	Sf3b1	988	4.33582
alpha	Qsox1	989	4.33465
alpha	Sytl4	990	4.33438
alpha	Vps29	991	4.33344
alpha	Ap2b1	992	4.33297
alpha	Rbbp4	993	4.33286
alpha	Psmb4	994	4.33275
alpha	Lap3	995	4.33199
alpha	Rtcb	996	4.33176
alpha	Dpy30	997	4.33159
alpha	Stat3_(P42227;P42227-2)	998	4.33104
alpha	Eci1	999	4.33027
alpha	Gsta1	1000	4.33025
alpha	Hdgf	1001	4.32944
alpha	Ampd2	1002	4.32939
alpha	Slc12a1	1003	4.32924
alpha	Nt5c3a	1004	4.32913
alpha	Nagk	1005	4.32887
alpha	RBM8;Rbm8a	1006	4.32867
alpha	Rbm25	1007	4.32787
alpha	Pabpn1	1008	4.32768
alpha	Anpep	1009	4.32747
alpha	Cbx3	1010	4.32673
alpha	Dnah6	1011	4.32662
alpha	Eif4h	1012	4.32604
alpha	Hmgb2	1013	4.32577
alpha	Fgl2	1014	4.32555
alpha	Celf1	1015	4.32525
alpha	Srrt	1016	4.32325
alpha	Mecp2	1017	4.32236
alpha	Mydgf	1018	4.32052
alpha	Api5	1019	4.32034
alpha	Cryba2	1020	4.31969
alpha	Cbs	1021	4.31949
alpha	Map2_(P20357)	1022	4.31924
alpha	Hmox2	1023	4.319
alpha	Ndufa2	1024	4.31825
alpha	Crmp1_(P97427)	1025	4.31821
alpha	Efhd2_(Q9D8Y0)	1026	4.31737
alpha	Txnrd1	1027	4.31698
alpha	Blvrb	1028	4.31526
alpha	Ufm1	1029	4.31508
alpha	Slc38a10_(Q5I012;Q5I012-3)	1030	4.31478
alpha	Aldh9a1	1031	4.3147
alpha	Cd63	1032	4.31241
alpha	Rab37_(Q9JKM7)	1033	4.31175
alpha	H2-D1_(P01899)	1034	4.31079
alpha	St13	1035	4.31064
alpha	Lsm6	1036	4.31056
alpha	Ttc39b	1037	4.31054
alpha	Pld3	1038	4.31029
alpha	Nptn	1039	4.30958
alpha	Sec23ip_(Q6NZC7)	1040	4.30945
alpha	Bcap31	1041	4.30935
alpha	Ndufs6	1042	4.30901
alpha	Tmem43	1043	4.30884
alpha	Clpp	1044	4.30837
alpha	Eftud2	1045	4.30814
alpha	Tpd52_(Q62393-3)	1046	4.30798
alpha	Rprd1b	1047	4.30744
alpha	Smarcc2	1048	4.30704
alpha	Pgm5	1049	4.30666
alpha	Psmd3	1050	4.30661
alpha	Sept9	1051	4.30644
alpha	Ndrg1	1052	4.30606
alpha	Filip1l	1053	4.30584
alpha	Ndufs5	1054	4.30531
alpha	Uqcrc2	1055	4.30503
alpha	Fam213a	1056	4.30388
alpha	Rab21	1057	4.30373
alpha	Rpl10a_(Q5XJF6)	1058	4.30342
alpha	Srrm2	1059	4.30335
alpha	Atp6ap1	1060	4.30307
alpha	Psmd12	1061	4.30297
alpha	Psmc3	1062	4.30288
alpha	Lrrc47	1063	4.30262
alpha	Eif3g	1064	4.30252
alpha	Arl8a	1065	4.30211
alpha	Abat	1066	4.30114
alpha	F10	1067	4.30083
alpha	Rnpep	1068	4.30069
alpha	Gltscr2	1069	4.30054
alpha	Grhpr	1070	4.29986
alpha	Tmed3	1071	4.2994
alpha	Fkbp5	1072	4.29907
alpha	Rer1	1073	4.29884
alpha	Lrpprc	1074	4.2981
alpha	Sap18	1075	4.29786
alpha	Col1a1	1076	4.29748
alpha	Pitpnb	1077	4.29716
alpha	Thop1	1078	4.2967
alpha	Lonp1	1079	4.29463
alpha	Kif21a	1080	4.2936
alpha	Psmc6	1081	4.29318
alpha	Man1a1	1082	4.29301
alpha	Dst_(Q91ZU6;Q91ZU6-4)	1083	4.29288
alpha	Idh1	1084	4.29273
alpha	Tpp2	1085	4.29247
alpha	Ybx3	1086	4.29231
alpha	Tma7	1087	4.29033
alpha	Q91V76	1088	4.29026
alpha	Spp1	1089	4.28952
alpha	Cyb5a	1090	4.28922
alpha	Lta4h	1091	4.28894
alpha	Mapre3_(Q6PER3)	1092	4.28891
alpha	Got1	1093	4.28855
alpha	Igfbp4	1094	4.28798
alpha	Ncald	1095	4.28793
alpha	Sfrp5	1096	4.28768
alpha	C1qtnf3	1097	4.28674
alpha	Cript	1098	4.28645
alpha	Srp68	1099	4.28627
alpha	Snrnp40	1100	4.28497
alpha	Sec61a1	1101	4.28447
alpha	Hnrnpf	1102	4.2836
alpha	Ruvbl1	1103	4.28304
alpha	Ptms	1104	4.28277
alpha	Btf3l4	1105	4.28216
alpha	Usp9x_(P70398)	1106	4.28204
alpha	Slc25a1	1107	4.28132
alpha	Tmem263	1108	4.28105
alpha	Snrpd1	1109	4.2794
alpha	Snrpf	1110	4.27908
alpha	Eif3h	1111	4.27827
alpha	Cwf19l2	1112	4.27816
alpha	C8b	1113	4.27742
alpha	Iars	1114	4.2772
alpha	Ubxn2b	1115	4.27714
alpha	Tm9sf3	1116	4.27664
alpha	Myh10	1117	4.27579
alpha	Pcmt1	1118	4.2755
alpha	Me1	1119	4.27542
alpha	Eppk1	1120	4.2749
alpha	Cpne3	1121	4.27445
alpha	Rbm3	1122	4.2736
alpha	Rala	1123	4.27198
alpha	Synj2bp	1124	4.2719
alpha	Pfas	1125	4.27171
alpha	Ppp3cb	1126	4.27102
alpha	Lsm8	1127	4.27099
alpha	Kdm1a	1128	4.27091
alpha	Nap1l1	1129	4.27066
alpha	Crip1	1130	4.27026
alpha	Smc1a	1131	4.27003
alpha	Capzb	1132	4.26992
alpha	Tmed5	1133	4.26989
alpha	Nup85	1134	4.26981
alpha	Znf326	1135	4.26975
alpha	Smap2	1136	4.26927
alpha	Sdf4	1137	4.26729
alpha	Gbas_(O55126)	1138	4.26708
alpha	Tial1_(P70318)	1139	4.26673
alpha	Wdr61	1140	4.26669
alpha	Bub3	1141	4.2666
alpha	Atp5d	1142	4.26556
alpha	Dnaja2	1143	4.26536
alpha	Comp	1144	4.26473
alpha	Aars	1145	4.26434
alpha	Lsm4	1146	4.26422
alpha	Nudt3	1147	4.2641
alpha	Hdhd2_(Q3UGR5)	1148	4.26217
alpha	Echdc2	1149	4.26136
alpha	Itpa	1150	4.26134
alpha	Rpl37a	1151	4.26081
alpha	Vps26b	1152	4.26059
alpha	Ptpn11	1153	4.25856
alpha	Fndc3a	1154	4.25841
alpha	Acad9	1155	4.25825
alpha	Tmem109	1156	4.2582
alpha	Hmgn3_(Q9DCB1-3)	1157	4.25806
alpha	Top2b	1158	4.25772
alpha	Pcyox1l	1159	4.25767
alpha	Sdr39u1	1160	4.25734
alpha	Rpgrip1	1161	4.25625
alpha	Ubac2	1162	4.25592
alpha	Tpm2	1163	4.25586
alpha	Sil1	1164	4.25576
alpha	Rufy1	1165	4.25496
alpha	Ndufa6	1166	4.25473
alpha	Mcts1	1167	4.25433
alpha	Bclaf1_(Q8K019;Q8K019-2)	1168	4.25337
alpha	Creg1_(O88668)	1169	4.25315
alpha	Pls3	1170	4.25302
alpha	Csde1	1171	4.25245
alpha	Abce1	1172	4.25243
alpha	Gar1	1173	4.25199
alpha	Psme2	1174	4.25167
alpha	Etfdh	1175	4.25112
alpha	Ndufb10	1176	4.25068
alpha	Echs1	1177	4.25043
alpha	Dnajb9	1178	4.25019
alpha	Sept7	1179	4.24992
alpha	Mpc1	1180	4.24958
alpha	Ndufb9	1181	4.24932
alpha	Vti1b	1182	4.24924
alpha	Arf4	1183	4.24905
alpha	Lman2l	1184	4.24778
alpha	Cops2	1185	4.24713
alpha	Ccar2	1186	4.24693
alpha	Fam162a	1187	4.24685
alpha	Hsph1	1188	4.24678
alpha	Gstm5	1189	4.24677
alpha	Mbnl2	1190	4.24572
alpha	Actn1	1191	4.24401
alpha	Ap1m2_(Q9WVP1)	1192	4.24355
alpha	Glb1	1193	4.24318
alpha	Hsd17b4	1194	4.24303
alpha	Srsf5	1195	4.24289
alpha	Tceb2	1196	4.24254
alpha	Prrc1	1197	4.24237
alpha	Tpm1_(E9Q453)	1198	4.24124
alpha	Yars	1199	4.23937
alpha	Vma21	1200	4.23936
alpha	Ftl1_(P29391)	1201	4.23849
alpha	Ranbp1	1202	4.23782
alpha	Trappc4	1203	4.23767
alpha	Mylk3	1204	4.23664
alpha	Nudt5	1205	4.23645
alpha	Cnrip1	1206	4.23628
alpha	Asl	1207	4.23603
alpha	Dnm3	1208	4.23533
alpha	Raly	1209	4.23532
alpha	Pfkm	1210	4.23526
alpha	Sytl5	1211	4.23384
alpha	Acbd3	1212	4.23339
alpha	Sub1	1213	4.23294
alpha	Ecm1	1214	4.23188
alpha	Idh3b	1215	4.2314
alpha	Actl6a_(Q9Z2N8)	1216	4.22916
alpha	Pabpc4	1217	4.2291
alpha	Msi2	1218	4.22897
alpha	Gaa	1219	4.22862
alpha	Ndrg3	1220	4.2282
alpha	Tmx4	1221	4.22772
alpha	Isyna1	1222	4.22719
alpha	Fkbp3	1223	4.22679
alpha	Pnpo	1224	4.2261
alpha	Magt1	1225	4.22584
alpha	Ap3d1	1226	4.22554
alpha	Srprb	1227	4.22547
alpha	Cul3	1228	4.22462
alpha	Hint2	1229	4.2245
alpha	Sh3gl1	1230	4.22428
alpha	Mccc2	1231	4.22422
alpha	Etf1	1232	4.22409
alpha	Cfb	1233	4.22391
alpha	Gorasp2	1234	4.22324
alpha	Wars	1235	4.22295
alpha	Atp6v1h	1236	4.22238
alpha	Mtmr9	1237	4.22205
alpha	Arfgap2	1238	4.22189
alpha	Rheb	1239	4.22182
alpha	Faf1	1240	4.22164
alpha	Opa1	1241	4.22133
alpha	Mgst3	1242	4.22117
alpha	Pts	1243	4.21957
alpha	Slc25a22	1244	4.21952
alpha	Psmd5	1245	4.21936
alpha	Blvra	1246	4.21882
alpha	Ruvbl2	1247	4.21861
alpha	Hid1	1248	4.21807
alpha	Hsd17b10_(A2AFQ2;Q99N15)	1249	4.2175
alpha	Ctsa	1250	4.21586
alpha	Ufl1_(Q8CCJ3)	1251	4.21579
alpha	Ndufa10	1252	4.21578
alpha	Acads	1253	4.21513
alpha	Pcbd2	1254	4.2146
alpha	Arglu1	1255	4.21386
alpha	Purb	1256	4.21365
alpha	Acot2	1257	4.21258
alpha	Creld2	1258	4.21228
alpha	Ddx21	1259	4.21206
alpha	Ubap2l_(Q80X50-2)	1260	4.21201
alpha	Sf3a1	1261	4.21186
alpha	Kcnk16	1262	4.21169
alpha	Crkl	1263	4.21104
alpha	Necap1	1264	4.21077
alpha	Tars	1265	4.21071
alpha	Snrpc	1266	4.20992
alpha	Ctnnbl1	1267	4.20943
alpha	Tomm40	1268	4.20857
alpha	Anp32e_(P97822;P97822-2)	1269	4.20841
alpha	Ap1s2_(Q9DB50)	1270	4.20789
alpha	Efhd2_(Q8C845)	1271	4.20751
alpha	Fmod	1272	4.20727
alpha	Ilf2	1273	4.20606
alpha	Hspa2	1274	4.20601
alpha	Q8VDP2	1275	4.20595
alpha	Uchl3	1276	4.20594
alpha	Uqcrh	1277	4.20574
alpha	Sccpdh	1278	4.20556
alpha	D10Jhu81e	1279	4.205
alpha	Sar1a_(P36536)	1280	4.20478
alpha	C2cd4b	1281	4.20447
alpha	Ubxn1	1282	4.20432
alpha	Sf3a3	1283	4.20381
alpha	Puf60	1284	4.20356
alpha	Prps2	1285	4.2031
alpha	Ikbkap	1286	4.20305
alpha	Dctn1	1287	4.20285
alpha	Cpsf6	1288	4.20206
alpha	Rragc	1289	4.20191
alpha	Coa3	1290	4.20104
alpha	Vps25	1291	4.20065
alpha	Cgn_(P59242)	1292	4.20033
alpha	Hmgn5	1293	4.19997
alpha	Srsf11	1294	4.19966
alpha	Psmb3	1295	4.19961
alpha	Nmral1	1296	4.19935
alpha	Lrpap1	1297	4.19893
alpha	Rangap1	1298	4.19884
alpha	Eps8l2	1299	4.19859
alpha	Glrx3	1300	4.19808
alpha	Ubr4	1301	4.19784
alpha	Dek	1302	4.1977
alpha	Epcam	1303	4.19752
alpha	Stag2	1304	4.19745
alpha	Lars	1305	4.19708
alpha	Syn1	1306	4.1965
alpha	M6pr	1307	4.19587
alpha	Rab4b	1308	4.19485
alpha	Lpl	1309	4.19471
alpha	Lsm3	1310	4.19465
alpha	Rtn1	1311	4.19395
alpha	Picalm	1312	4.1935
alpha	Ipo5	1313	4.19302
alpha	Eif6	1314	4.19277
alpha	Sec16a	1315	4.19223
alpha	Tubb3	1316	4.19208
alpha	Tiprl	1317	4.1917
alpha	Shmt2	1318	4.19145
alpha	Eif3m	1319	4.19106
alpha	Marc2	1320	4.19002
alpha	Itga3	1321	4.18971
alpha	Hrsp12	1322	4.18966
alpha	Ugt1a6	1323	4.18833
alpha	Ubl5	1324	4.18819
alpha	Myo6_(Q64331)	1325	4.18816
alpha	0610037L13Rik	1326	4.18766
alpha	Nop56	1327	4.18714
alpha	Tmed8	1328	4.18601
alpha	Psmb6	1329	4.186
alpha	Nme3	1330	4.18561
alpha	Scamp3	1331	4.18525
alpha	Eif1a	1332	4.18518
alpha	Ppa2	1333	4.1845
alpha	Syap1	1334	4.18444
alpha	Tmc5	1335	4.18381
alpha	Edc4	1336	4.18359
alpha	Ap2a1	1337	4.18336
alpha	Anxa11	1338	4.18255
alpha	Ola1	1339	4.18252
alpha	Uap1l1	1340	4.18187
alpha	Ssrp1	1341	4.18186
alpha	Gbf1	1342	4.1816
alpha	Gcdh	1343	4.18096
alpha	Esyt1	1344	4.18003
alpha	Uqcrb	1345	4.17927
alpha	Hpcal1	1346	4.17918
alpha	Nipsnap3b	1347	4.17889
alpha	Dpm3	1348	4.17781
alpha	Decr1	1349	4.17766
alpha	Utp6	1350	4.17654
alpha	Carkd	1351	4.17647
alpha	Thumpd1	1352	4.17588
alpha	Xrcc5	1353	4.17582
alpha	Rbm17	1354	4.17564
alpha	Ilkap	1355	4.17529
alpha	Smchd1	1356	4.17504
alpha	Chchd3_(Q9CRB9)	1357	4.1749
alpha	Cdc5l	1358	4.17484
alpha	Bles03	1359	4.1748
alpha	Ociad2	1360	4.17476
alpha	Atp6v1e1	1361	4.17457
alpha	Lsm14a	1362	4.17438
alpha	Ostc	1363	4.17393
alpha	Rbm14	1364	4.17379
alpha	Adprhl2	1365	4.17341
alpha	Sts	1366	4.17313
alpha	Atxn10	1367	4.1729
alpha	Prmt1	1368	4.17162
alpha	Elp3	1369	4.17039
alpha	Cmas	1370	4.17014
alpha	Snx2	1371	4.17014
alpha	Man2b1	1372	4.16998
alpha	Ncstn	1373	4.16989
alpha	Map4	1374	4.16988
alpha	Ndufb11	1375	4.16959
alpha	Ncln	1376	4.16929
alpha	Aldh4a1	1377	4.16892
alpha	Tcerg1	1378	4.16792
alpha	Hint3	1379	4.16788
alpha	Zmpste24	1380	4.16668
alpha	Gm2a	1381	4.16649
alpha	Slc35a4	1382	4.16645
alpha	Arpc5l	1383	4.1655
alpha	Calm3	1384	4.16537
alpha	Vps36	1385	4.16526
alpha	Rab3b	1386	4.16481
alpha	Tpd52l2_(Q9CYZ2)	1387	4.1647
alpha	Rps17	1388	4.16444
alpha	Aprt	1389	4.16371
alpha	Ubqln2	1390	4.1637
alpha	Rcc1	1391	4.1632
alpha	Gstm1	1392	4.16318
alpha	Luc7l2	1393	4.16293
alpha	Gosr1	1394	4.16287
alpha	Scrg1	1395	4.16254
alpha	Phpt1	1396	4.16237
alpha	Reep5_(Q60870)	1397	4.16228
alpha	Gnl1	1398	4.16209
alpha	Cwc15	1399	4.16127
alpha	Smc3	1400	4.16048
alpha	Tmem63a	1401	4.16022
alpha	Cndp2	1402	4.15995
alpha	Alg2	1403	4.15994
alpha	Lamtor3	1404	4.15978
alpha	Eif4g2_(Q62448)	1405	4.15966
alpha	Atp6v1c1	1406	4.15946
alpha	Sfxn1	1407	4.15843
alpha	Rpl39	1408	4.15786
alpha	Coro7	1409	4.15772
alpha	Srpr	1410	4.15768
alpha	Myo1c	1411	4.15764
alpha	Eif3k	1412	4.15729
alpha	Epb41l3_(Q9WV92-3)	1413	4.15635
alpha	Ehd1	1414	4.1561
alpha	Atp6v1d	1415	4.15544
alpha	Eps15l1	1416	4.1551
alpha	Bag6	1417	4.15475
alpha	Wnk4	1418	4.15466
alpha	Bola2	1419	4.15449
alpha	Serpinb6	1420	4.15437
alpha	Cox5a	1421	4.15426
alpha	Coasy	1422	4.15419
alpha	Thbs4	1423	4.15369
alpha	Sqrdl	1424	4.15341
alpha	Psmd4	1425	4.15338
alpha	Cbr4	1426	4.15281
alpha	Rps24	1427	4.1524
alpha	Smu1	1428	4.1523
alpha	Tmem33	1429	4.1522
alpha	Scamp1	1430	4.15216
alpha	Phf5a	1431	4.15064
alpha	Sept8	1432	4.14993
alpha	Dnajb11	1433	4.14908
alpha	Coro1c	1434	4.1472
alpha	Pycr2	1435	4.14714
alpha	Pak3	1436	4.14642
alpha	Abr	1437	4.14617
alpha	Fam49b	1438	4.14596
alpha	Mtatp8	1439	4.14576
alpha	Wbp2	1440	4.14531
alpha	Arfgap3	1441	4.14484
alpha	Srp54	1442	4.14478
alpha	Copz2	1443	4.14448
alpha	Ktn1_(Q61595;Q61595-5)	1444	4.14437
alpha	Slc25a20	1445	4.14352
alpha	Hnrnpl_(G5E924)	1446	4.14348
alpha	Elp2	1447	4.14269
alpha	Pomgnt2	1448	4.14245
alpha	Kctd12b	1449	4.14233
alpha	Mtap	1450	4.14219
alpha	Pgam2	1451	4.14176
alpha	Arsb	1452	4.14145
alpha	Ctr9	1453	4.14084
alpha	Bet1l	1454	4.14071
alpha	Rab39b	1455	4.14064
alpha	Adss	1456	4.14063
alpha	Stxbp5	1457	4.1401
alpha	Pofut2	1458	4.13977
alpha	Cops4_(O88544)	1459	4.13972
alpha	Vta1	1460	4.13919
alpha	Tspan8	1461	4.13824
alpha	Cdh11	1462	4.13804
alpha	Plec	1463	4.13786
alpha	Ctbs	1464	4.13742
alpha	Slc7a14	1465	4.13706
alpha	Map7_(O88735;O88735-2)	1466	4.13698
alpha	Snx1_(Q9WV80)	1467	4.13695
alpha	Sf1_(Q64213)	1468	4.13685
alpha	Acaa1a	1469	4.13679
alpha	Hdgfrp2	1470	4.13661
alpha	Fubp3	1471	4.13652
alpha	Cenpe	1472	4.13646
alpha	Dnaja3	1473	4.13617
alpha	Rbbp7_(F6U539)	1474	4.13616
alpha	Pfdn6	1475	4.13584
alpha	Itpr1	1476	4.13571
alpha	Hibch	1477	4.13561
alpha	Pard3	1478	4.13519
alpha	Folr1	1479	4.13506
alpha	Nolc1	1480	4.13478
alpha	Uba3	1481	4.13454
alpha	Rcn2	1482	4.13434
alpha	Cul4a	1483	4.13422
alpha	Ckap4	1484	4.13383
alpha	Acp2	1485	4.13329
alpha	Abhd16a	1486	4.13309
alpha	Abcd3	1487	4.13295
alpha	Gba	1488	4.13292
alpha	Snx12	1489	4.13286
alpha	Hmgcs1	1490	4.1327
alpha	Nudcd2	1491	4.13218
alpha	Nrd1	1492	4.13197
alpha	Aacs	1493	4.13186
alpha	Trnt1	1494	4.13156
alpha	Impdh1	1495	4.13149
alpha	Rfk	1496	4.13149
alpha	Mccc1	1497	4.13143
alpha	Gale	1498	4.13025
alpha	Ldhb	1499	4.12987
alpha	Mtmr7	1500	4.12966
alpha	Cops8	1501	4.12916
alpha	Man2a1	1502	4.12893
alpha	Slk	1503	4.12861
alpha	Golim4_(Q8BXA1)	1504	4.12837
alpha	Cdk5	1505	4.12814
alpha	Tnpo1	1506	4.12792
alpha	Pepd	1507	4.12788
alpha	Bmp3	1508	4.12702
alpha	Sart3	1509	4.12693
alpha	Gprin1	1510	4.12642
alpha	Fkbp9	1511	4.12633
alpha	Cdh2	1512	4.12628
alpha	Cops3	1513	4.12598
alpha	Grb2	1514	4.12567
alpha	Hacd3	1515	4.12558
alpha	Psmb8	1516	4.12545
alpha	Kras_(P32883)	1517	4.12477
alpha	Gmppa	1518	4.12456
alpha	Abcf1	1519	4.12414
alpha	Adh1	1520	4.12346
alpha	Poglut1	1521	4.12174
alpha	Cfdp1	1522	4.12121
alpha	Dynlrb1	1523	4.12043
alpha	Papss2	1524	4.11931
alpha	Pef1	1525	4.11855
alpha	Trappc1	1526	4.11825
alpha	Ik	1527	4.11801
alpha	Akr7a2	1528	4.11773
alpha	Them6	1529	4.11758
alpha	Dync1li2	1530	4.11755
alpha	Cacybp	1531	4.11753
alpha	Sgpl1	1532	4.11625
alpha	Paip1_(Q8VE62)	1533	4.11566
alpha	Cdh5	1534	4.11535
alpha	Myg1	1535	4.11491
alpha	Sae1	1536	4.11484
alpha	Nfu1_(Q9QZ23)	1537	4.11469
alpha	Gpx1	1538	4.11435
alpha	Ckb	1539	4.11424
alpha	Tmem30a	1540	4.1137
alpha	Pgp	1541	4.1133
alpha	Pcyox1	1542	4.113
alpha	Vwa5a	1543	4.11268
alpha	Thoc1	1544	4.11261
alpha	Gss	1545	4.11215
alpha	Serpinb9	1546	4.11193
alpha	Tpm4	1547	4.11193
alpha	Plaa	1548	4.11185
alpha	Dnaja4	1549	4.11153
alpha	Gch1	1550	4.1113
alpha	Myo1b	1551	4.111
alpha	Pbdc1	1552	4.11017
alpha	Usp14	1553	4.10973
alpha	Clic4	1554	4.10948
alpha	Upf1	1555	4.10927
alpha	Dnajc5	1556	4.109
alpha	Casc4	1557	4.10754
alpha	Emd	1558	4.10692
alpha	Scarb2	1559	4.10671
alpha	Tbcb	1560	4.1063
alpha	Pmpca	1561	4.10601
alpha	Dhrs7	1562	4.10596
alpha	Pnn	1563	4.10588
alpha	Eif1	1564	4.1051
alpha	Srp72	1565	4.10408
alpha	Gtf2i_(Q9ESZ8;Q9ESZ8-2;Q9ESZ8-3;Q9ESZ8-4;Q9ESZ8-5;Q9ESZ8-6)	1566	4.10405
alpha	Lrba_(Q9ESE1)	1567	4.10374
alpha	Ddx42	1568	4.10281
alpha	Adi1	1569	4.10239
alpha	Sorbs2_(Q3UTJ2)	1570	4.10224
alpha	Yipf6	1571	4.1022
alpha	Ctage5	1572	4.10211
alpha	Tcea1_(P10711-2)	1573	4.10158
alpha	Ap3m1	1574	4.10123
alpha	Ppef2	1575	4.10065
alpha	Tom1	1576	4.10017
alpha	Hgs	1577	4.10009
alpha	Erap1	1578	4.09995
alpha	Tor1b	1579	4.09969
alpha	Myo6_(E9Q174;V9GX76)	1580	4.09968
alpha	Hsf1	1581	4.09952
alpha	Rab33b	1582	4.09939
alpha	Kpna3	1583	4.09928
alpha	Gpx4	1584	4.09923
alpha	Cstf1	1585	4.09891
alpha	Adsl	1586	4.0989
alpha	Cab39	1587	4.09887
alpha	Dpp3	1588	4.09868
alpha	Cdk5rap3	1589	4.0979
alpha	Ocrl	1590	4.09714
alpha	Rps6ka3	1591	4.09658
alpha	Fabp3	1592	4.09618
alpha	Ncoa5_(Q91W39)	1593	4.09571
alpha	Ddx23	1594	4.0949
alpha	Cdipt	1595	4.09475
alpha	Pdcd10	1596	4.09434
alpha	Ago2	1597	4.09422
alpha	Vps45	1598	4.09332
alpha	Cdv3	1599	4.09121
alpha	Slc7a5	1600	4.0912
alpha	Uba6	1601	4.09107
alpha	Armc10	1602	4.09103
alpha	Pnp	1603	4.09039
alpha	Ppat	1604	4.09033
alpha	Tomm70a	1605	4.09032
alpha	Mettl8	1606	4.0901
alpha	Ccar1	1607	4.08922
alpha	Pdia5	1608	4.08895
alpha	Amt	1609	4.0889
alpha	Acaa2	1610	4.08882
alpha	Nup133	1611	4.08839
alpha	Hars	1612	4.08823
alpha	Hdac6	1613	4.08809
alpha	Fahd1	1614	4.08771
alpha	Cad	1615	4.08616
alpha	Rnf128	1616	4.08583
alpha	Prkar1b	1617	4.08508
alpha	Nhlrc2	1618	4.08494
alpha	Idi1	1619	4.08475
alpha	Rab5a	1620	4.08394
alpha	Gga1	1621	4.08344
alpha	Gmps	1622	4.08335
alpha	Osbp	1623	4.08261
alpha	Fam98b	1624	4.08197
alpha	Pak2	1625	4.08196
alpha	Mboat7	1626	4.0819
alpha	Hcfc1	1627	4.08188
alpha	Echdc1	1628	4.08103
alpha	Strap	1629	4.08045
alpha	Aldh2	1630	4.08033
alpha	Raver1	1631	4.0803
alpha	Acad12	1632	4.07859
alpha	Ap3b1	1633	4.07847
alpha	Pdlim5	1634	4.07784
alpha	Xrcc6	1635	4.07774
alpha	Atp6ap2	1636	4.07736
alpha	Aimp1	1637	4.07723
alpha	Tbca	1638	4.07717
alpha	Hip1r	1639	4.07661
alpha	Cpd	1640	4.07648
alpha	Son	1641	4.07568
alpha	Stard10	1642	4.07564
alpha	Rbx1	1643	4.07556
alpha	Vmac	1644	4.0741
alpha	Rbm10	1645	4.07336
alpha	Sf3b6	1646	4.07312
alpha	Snx5	1647	4.07312
alpha	Arfip1	1648	4.07285
alpha	Kif13b	1649	4.07168
alpha	Rhot1	1650	4.07147
alpha	Metap2	1651	4.07138
alpha	Fam151a	1652	4.07048
alpha	Sephs2	1653	4.06954
alpha	Tpr	1654	4.0695
alpha	Chid1	1655	4.06925
alpha	Trim14	1656	4.06922
alpha	Gng5	1657	4.0686
alpha	Gabarapl2	1658	4.06775
alpha	Hsd17b8	1659	4.06773
alpha	Ndufb8	1660	4.06762
alpha	Eif2b5	1661	4.06693
alpha	Timm10	1662	4.06664
alpha	Lnpep	1663	4.06657
alpha	Dap	1664	4.06651
alpha	Usp7_(Q6A4J8;Q6A4J8-2)	1665	4.0663
alpha	Cox6a1	1666	4.06629
alpha	Crocc	1667	4.06597
alpha	Denr	1668	4.06573
alpha	Sdhd	1669	4.06569
alpha	Caprin1	1670	4.06537
alpha	Npepl1	1671	4.06524
alpha	Chmp1b2	1672	4.0652
alpha	Hacd2	1673	4.06489
alpha	Stoml2	1674	4.0643
alpha	Mtch1	1675	4.06412
alpha	Arhgef16	1676	4.06382
alpha	Gnai1	1677	4.06345
alpha	Lpp	1678	4.0631
alpha	Gpld1_(Q8VCU2)	1679	4.06277
alpha	Pin1	1680	4.06263
alpha	Gcn1l1	1681	4.06258
alpha	Sorcs2	1682	4.06229
alpha	Arfgef1	1683	4.06193
alpha	Gnptg	1684	4.06146
alpha	Ppp1cc	1685	4.06131
alpha	Rab3gap2_(Q8BMG7)	1686	4.06084
alpha	Ptpn1	1687	4.06028
alpha	Tollip	1688	4.06011
alpha	Mpp2	1689	4.0595
alpha	Akr1e2	1690	4.05939
alpha	Kpna6	1691	4.05933
alpha	Gna11	1692	4.05922
alpha	Comt	1693	4.05864
alpha	Fabp5	1694	4.05816
alpha	Prkaa1	1695	4.05806
alpha	Plg	1696	4.05765
alpha	Nampt	1697	4.05752
alpha	Mblac2	1698	4.05741
alpha	Vbp1	1699	4.05735
alpha	Fn3krp	1700	4.05703
alpha	Dpp4	1701	4.05693
alpha	Uckl1	1702	4.05667
alpha	Tvp23b	1703	4.05587
alpha	Sacs	1704	4.05571
alpha	Apeh	1705	4.05506
alpha	Sltm	1706	4.05447
alpha	Ufc1	1707	4.05424
alpha	Snx3	1708	4.05396
alpha	Mic13	1709	4.05385
alpha	Larp1	1710	4.05364
alpha	Tsta3	1711	4.05359
alpha	Nudc	1712	4.05334
alpha	Ttll12	1713	4.05293
alpha	2210016F16Rik	1714	4.05275
alpha	Nisch	1715	4.0527
alpha	Ube2z	1716	4.05225
alpha	Gpsm1	1717	4.05188
alpha	Nudcd1	1718	4.05167
alpha	Eftud1	1719	4.05086
alpha	Syt5	1720	4.05078
alpha	Tmem167a	1721	4.05061
alpha	Samhd1	1722	4.05008
alpha	Ppil1	1723	4.04977
alpha	Eif2s2	1724	4.04936
alpha	Fth1	1725	4.0491
alpha	Gls_(F6U529)	1726	4.04865
alpha	Dnajb1	1727	4.04855
alpha	Rnmt	1728	4.0479
alpha	Gnaz	1729	4.04775
alpha	Blmh	1730	4.04705
alpha	Kif1a	1731	4.04688
alpha	Sort1	1732	4.04675
alpha	Wnk1	1733	4.04671
alpha	Khdrbs3	1734	4.04669
alpha	Slirp	1735	4.04639
alpha	Cyth2	1736	4.04618
alpha	Scpep1	1737	4.04559
alpha	Cog6_(Q8R3I3)	1738	4.04554
alpha	Itih1	1739	4.04523
alpha	Ndufa11	1740	4.04509
alpha	Chordc1	1741	4.04471
alpha	Arpin	1742	4.04431
alpha	Actr1a	1743	4.04365
alpha	Polr3b	1744	4.04346
alpha	Wdr82	1745	4.04335
alpha	Cd2ap	1746	4.04288
alpha	Arf6	1747	4.04242
alpha	Xirp2	1748	4.04234
alpha	Gstt2	1749	4.04204
alpha	Smim7	1750	4.04176
alpha	Ube2k	1751	4.04168
alpha	Lysmd2_(G3X915)	1752	4.04154
alpha	Igf2r	1753	4.04143
alpha	Tor1aip2_(Q8BYU6)	1754	4.04127
alpha	Paics	1755	4.04013
alpha	Arfgap1	1756	4.04011
alpha	Mtdh	1757	4.03944
alpha	Asrgl1	1758	4.03904
alpha	Pfdn1	1759	4.03859
alpha	Cacna2d1	1760	4.03771
alpha	Gusb	1761	4.03743
alpha	Reep6	1762	4.037
alpha	Cyfip2	1763	4.03678
alpha	Map1s	1764	4.03636
alpha	Dbnl	1765	4.03635
alpha	Cox7b	1766	4.03587
alpha	Xpo7	1767	4.03585
alpha	Nars	1768	4.03548
alpha	Mtpn	1769	4.03529
alpha	4932431P20Rik	1770	4.03504
alpha	Gm17087	1771	4.03426
alpha	Gemin5	1772	4.03424
alpha	Chd4	1773	4.03368
alpha	Rap2c	1774	4.03294
alpha	Nsun2	1775	4.03288
alpha	Asns	1776	4.03287
alpha	Iars2	1777	4.03263
alpha	G6pdx	1778	4.03244
alpha	Amy1	1779	4.03126
alpha	Hdgfrp3	1780	4.03104
alpha	Tbl2	1781	4.03075
alpha	Kiaa2013	1782	4.03052
alpha	Dnajc19	1783	4.03007
alpha	Cnot1	1784	4.03007
alpha	Aip	1785	4.03005
alpha	Stx3	1786	4.02993
alpha	Tor1aip1	1787	4.02942
alpha	Sept5	1788	4.02938
alpha	Copg2	1789	4.02937
alpha	Sgsm1_(Q8BPQ7)	1790	4.02934
alpha	Nup62	1791	4.02907
alpha	Agpat1	1792	4.02903
alpha	Rab17	1793	4.02844
alpha	Ppm1g	1794	4.02844
alpha	Sec24b	1795	4.02832
alpha	Uba5	1796	4.02796
alpha	Rundc3a	1797	4.02782
alpha	Lmf2	1798	4.02773
alpha	Selh	1799	4.02767
alpha	Dkc1	1800	4.02759
alpha	Eml2	1801	4.02745
alpha	Ggh	1802	4.02744
alpha	Cnpy4	1803	4.0272
alpha	Tnpo3	1804	4.02664
alpha	Hnrnpul1	1805	4.02621
alpha	Cfl2	1806	4.0248
alpha	Tsnax	1807	4.02457
alpha	Hgfac	1808	4.02421
alpha	Celf3	1809	4.02381
alpha	Ndufa5	1810	4.02379
alpha	Chchd3_(D3Z0L4)	1811	4.02241
alpha	Slc38a5	1812	4.02237
alpha	Seh1l	1813	4.02237
alpha	Tm4sf4	1814	4.02213
alpha	Prorsd1	1815	4.02209
alpha	Scin	1816	4.02149
alpha	Amph	1817	4.02148
alpha	Lbr	1818	4.02127
alpha	Stx6	1819	4.02125
alpha	Nup98	1820	4.02043
alpha	Ndufb3	1821	4.02039
alpha	Selm	1822	4.02028
alpha	Crk	1823	4.02021
alpha	Acadsb	1824	4.02016
alpha	Aldh3a2	1825	4.01986
alpha	Ccdc58	1826	4.01972
alpha	Cdh6	1827	4.01956
alpha	Ckap5	1828	4.01843
alpha	Abhd10	1829	4.01842
alpha	Slc16a10	1830	4.01777
alpha	Cd200	1831	4.01751
alpha	Dguok	1832	4.0174
alpha	Nif3l1	1833	4.01604
alpha	Nop58	1834	4.01572
alpha	Eny2	1835	4.01548
alpha	Trappc6b	1836	4.0153
alpha	Ubtf	1837	4.01524
alpha	Adprh	1838	4.01515
alpha	Cept1	1839	4.01507
alpha	Pigs	1840	4.01448
alpha	Ubl4a	1841	4.01435
alpha	Chchd2	1842	4.01413
alpha	Tceal3	1843	4.01393
alpha	Pklr_(P53657)	1844	4.0137
alpha	Atad3	1845	4.01318
alpha	Hspa4l	1846	4.01304
alpha	Pfkfb2_(P70265)	1847	4.013
alpha	Stk24	1848	4.01261
alpha	Ppm1l	1849	4.01196
alpha	Ccdc90b	1850	4.01128
alpha	C7	1851	4.01095
alpha	Oxct1	1852	4.01073
alpha	Ldhd	1853	4.01051
alpha	Exoc5	1854	4.01015
alpha	Nup93	1855	4.01012
alpha	Fahd2	1856	4.00952
alpha	Opa3	1857	4.00904
alpha	Mars	1858	4.00901
alpha	Eif5	1859	4.00871
alpha	Akr1b10	1860	4.00866
alpha	Ndufv3_(Q3U422)	1861	4.00844
alpha	Mthfsl	1862	4.00773
alpha	Trmt112	1863	4.00725
alpha	Plch1	1864	4.00719
alpha	Ranbp2	1865	4.00624
alpha	Msmo1	1866	4.00622
alpha	Chtf8	1867	4.00587
alpha	Slc7a2	1868	4.0056
alpha	Scrn2	1869	4.00559
alpha	Tsg101	1870	4.00555
alpha	Flna	1871	4.00546
alpha	Rbpms	1872	4.00527
alpha	Eif3j1;Eif3j2	1873	4.00371
alpha	Tmtc3	1874	4.00266
alpha	Psmf1	1875	4.00199
alpha	Ap3b2	1876	4.00169
alpha	Cpsf1	1877	4.00145
alpha	Nup205	1878	4.00142
alpha	Prnp	1879	4.00139
alpha	Lmf1	1880	4.0009
alpha	Sez6l2_(Q4V9Z5-2;Q4V9Z5-3)	1881	4.00043
alpha	Adrbk1	1882	4.00031
alpha	Prpf31	1883	4.00021
alpha	Pbrm1_(Q8BSQ9;Q8BSQ9-2)	1884	4.00014
alpha	Cpb1	1885	3.99984
alpha	Acad8	1886	3.99966
alpha	Aco1	1887	3.99964
alpha	Zadh2	1888	3.99929
alpha	Nup107	1889	3.99916
alpha	Cryl1	1890	3.99905
alpha	Map2k1	1891	3.99867
alpha	Zcchc11	1892	3.99864
alpha	Bcl7b	1893	3.99854
alpha	Creld1	1894	3.99853
alpha	Mllt4	1895	3.99837
alpha	Mbnl1_(Q9JKP5)	1896	3.99811
alpha	Stat5b	1897	3.99794
alpha	Ythdf3	1898	3.99782
alpha	Rab5c	1899	3.99763
alpha	Basp1	1900	3.99725
alpha	Hdac1	1901	3.99689
alpha	Pds5b_(Q4VA53-3)	1902	3.99689
alpha	Dag1	1903	3.99682
alpha	Baiap2l1	1904	3.99636
alpha	Col3a1	1905	3.99615
alpha	Spcs3_(Q9D365)	1906	3.99583
alpha	Dazap1	1907	3.99406
alpha	Pcdh12	1908	3.99387
alpha	Arf1;Arf3	1909	3.99375
alpha	P4ha1_(Q60715)	1910	3.99304
alpha	Acrbp	1911	3.99232
alpha	Gca	1912	3.99207
alpha	Ugt2b1	1913	3.99178
alpha	Arfgef2	1914	3.99159
alpha	Psme3	1915	3.99151
alpha	Ralb	1916	3.99129
alpha	Mocs3	1917	3.99095
alpha	Lamtor1	1918	3.99058
alpha	Psmb10	1919	3.99025
alpha	Armc1	1920	3.98972
alpha	Fbxl22	1921	3.98947
alpha	Abhd12	1922	3.98916
alpha	Prkcb	1923	3.98896
alpha	Morf4l2	1924	3.98883
alpha	Man1c1	1925	3.98872
alpha	Cops5	1926	3.98858
alpha	Kdelr1	1927	3.98829
alpha	Cisd2	1928	3.98734
alpha	Ccdc124	1929	3.98725
alpha	Kiaa1467	1930	3.98698
alpha	Jagn1	1931	3.98672
alpha	Cherp	1932	3.98665
alpha	Cds2	1933	3.98639
alpha	Plp2	1934	3.98607
alpha	Col18a1	1935	3.98599
alpha	Atp13a1	1936	3.98554
alpha	Sirt2	1937	3.98548
alpha	Sept2	1938	3.98537
alpha	Ssbp1_(Q9CYR0)	1939	3.98505
alpha	Pspc1	1940	3.98396
alpha	Hmga1	1941	3.98378
alpha	Napg	1942	3.98377
alpha	Prdx6_(D3Z0Y2)	1943	3.98355
alpha	Acly_(Q3TS02;Q3V117)	1944	3.98345
alpha	Tpp1	1945	3.98161
alpha	Pdxk	1946	3.98099
alpha	Fis1	1947	3.98091
alpha	Bet1	1948	3.98025
alpha	Hsd17b11	1949	3.97955
alpha	Tbc1d9b	1950	3.97938
alpha	Nrm	1951	3.97925
alpha	Tcof1	1952	3.97911
alpha	Prpf3	1953	3.97879
alpha	Gmfb	1954	3.97842
alpha	Gpd1l	1955	3.97805
alpha	Tmod2	1956	3.97788
alpha	Sgta	1957	3.97764
alpha	Cryz	1958	3.97761
alpha	Ak3	1959	3.97756
alpha	Xrn2	1960	3.97736
alpha	Cdc23	1961	3.97677
alpha	Fxyd6	1962	3.97671
alpha	Tp53bp1	1963	3.9766
alpha	Fam129b	1964	3.97658
alpha	Cisd3	1965	3.97633
alpha	Afg3l2	1966	3.97625
alpha	Dcakd	1967	3.97575
alpha	Acadm	1968	3.97481
alpha	Thtpa	1969	3.97481
alpha	Nudcd3	1970	3.9746
alpha	Mrto4	1971	3.97409
alpha	Cul5	1972	3.97397
alpha	Tmem206	1973	3.97386
alpha	Pitrm1	1974	3.97332
alpha	Rabl3	1975	3.97301
alpha	Znf148	1976	3.9728
alpha	Polr2k	1977	3.97264
alpha	Prepl	1978	3.97214
alpha	Rsu1	1979	3.97177
alpha	Prrc2c	1980	3.97168
alpha	Fbxo22	1981	3.97136
alpha	Ccnk	1982	3.9713
alpha	Ccs	1983	3.97124
alpha	Eif5b	1984	3.97074
alpha	Gclm	1985	3.97054
alpha	Mrpl37	1986	3.97047
alpha	Rap1a	1987	3.97047
alpha	Rpia	1988	3.97033
alpha	Myl3	1989	3.96971
alpha	Nptx1	1990	3.96931
alpha	Sparc	1991	3.96927
alpha	Nploc4	1992	3.96926
alpha	Drg2	1993	3.96924
alpha	Prkra	1994	3.96918
alpha	Rab3gap1	1995	3.96904
alpha	Plod3	1996	3.96902
alpha	Braf	1997	3.96879
alpha	Tjp1	1998	3.96855
alpha	Rab22a	1999	3.96842
[truncated: 18,685 more rows]

## Sheet: Fig2a
Genes	log2 foldchanges	pval_log10	group1_median	group2_median	p.values	q.values
0610011F06Rik_(E9Q5B2)	0.517046	1.1532	10.3213	10.9897	0.0702753	0.102309
0610011F06Rik_(G5E8X1)	0.392433	1.9301	15.2034	15.6817	0.0117462	0.023583
0610037L13Rik	-0.238359	0.666205	13.8722	13.6972	0.215673	0.268899
0610040J01Rik	-0.0289626	0.131108	11.0527	11.124	0.739421	0.779661
1110065P20Rik	-0.162992	0.517316	10.3656	10.1332	0.303867	0.363016
1190007I07Rik	2.51119	2.97037	9.52679	11.9189	0.0010706	0.00463971
1600014C10Rik	0.900162	0.560756	11.3172	11.8708	0.274944	0.333217
1700008F21Rik	0.801328	0.901773	8.77836	9.70383	0.12538	0.168088
1700037H04Rik	-1.63961	4.25421	11.3645	9.61185	5.56921383634311e-05	0.00115823
1810022K09Rik	-1.05634	2.63526	10.1493	9.07105	0.00231599	0.00743259
1810024B03Rik	3.46351	3.93487	9.07533	12.3532	0.000116181	0.00159393
1810043G02Rik	0.219668	0.117656	10.2965	9.99903	0.762684	0.800022
2010107G23Rik	0.115409	0.333626	12.5226	12.7279	0.463847	0.522841
2210010C04Rik	-2.03279	2.44161	15.2382	13.2891	0.00361733	0.0101199
2210016F16Rik	0.0448897	0.0708282	13.4888	13.5407	0.849517	0.876911
2210016L21Rik	-0.466707	1.71675	11.496	11.1258	0.0191977	0.0345804
2310061I04Rik	-0.358503	0.99056	11.4126	11.0036	0.102197	0.140727
2410002F23Rik	-0.857832	2.84179	11.312	10.482	0.00143949	0.00553678
2410004B18Rik	-0.71418	1.76326	11.9344	11.1858	0.0172479	0.031738
2610301B20Rik	-1.1938	2.63534	11.3721	10.237	0.00231557	0.00743259
2700029M09Rik	-0.890743	3.01065	11.4003	10.4943	0.000975778	0.00437703
2700097O09Rik	-0.491304	1.41454	9.82186	9.48072	0.0384996	0.061493
2810408A11Rik	-0.467818	0.387411	10.722	9.9517	0.409816	0.469493
3110043O21Rik	0.115212	0.692252	11.2417	11.4158	0.203118	0.255432
3110082I17Rik	-0.883773	3.15576	11.5045	10.5603	0.000698617	0.00365357
4932431P20Rik	-2.67256	1.47785	13.5829	11.3338	0.0332775	0.0544535
5730455P16Rik	0.383335	0.926826	12.2143	12.6859	0.118352	0.159754
9030617O03Rik	-0.385544	1.98996	12.4929	12.1341	0.0102338	0.0212342
9030624J02Rik	-0.112796	1.2755	12.0567	11.9129	0.0530279	0.0806321
9330182L06Rik	0.513214	2.11807	12.1411	12.5979	0.00761954	0.0169698
A1cf	-2.55566	5.85322	13.0249	10.4075	1.40210017455054e-06	0.000455251
A2m	-2.73049	3.61661	14.9533	12.2602	0.000241766	0.00219883
A2mp	-3.9965	3.70942	17.9946	13.9837	0.000195247	0.00198933
A430005L14Rik	-0.298679	0.540024	10.5726	10.4375	0.288387	0.347314
Aaas	-0.621393	2.19437	11.0018	10.4184	0.00639194	0.0150648
Aacs	-0.879402	3.09476	13.6731	12.8703	0.000803976	0.00392354
Aagab	-0.114719	0.536732	10.8464	10.8214	0.290582	0.349264
Aak1	-0.422966	3.18482	13.1568	12.7151	0.000653402	0.00353114
Aamdc	-0.626606	3.27829	10.8184	10.1385	0.000526874	0.00317886
Aamp	-0.922316	3.8486	11.7596	10.8888	0.000141708	0.00173715
Aar2	0.63173	0.934464	9.57883	10.2001	0.116288	0.157289
Aars	1.07942	2.52345	14.1361	15.2745	0.00299606	0.00886527
Aars2	-0.0704977	0.170856	10.4632	10.2986	0.674751	0.72224
Aarsd1	-0.510512	1.1636	12.8077	12.2762	0.0686114	0.100308
Aasdhppt	-0.0314245	0.0341378	9.65544	9.42931	0.924405	0.939648
Aatf	-0.383312	1.3611	11.5449	11.2634	0.0435414	0.0680977
Aatk	-1.75404	3.80916	10.2846	8.50486	0.000155183	0.00181853
Abat	1.97972	4.69561	14.2506	16.3136	2.01555589301451e-05	0.000858674
Abca2	0.762766	0.426194	11.3141	11.3188	0.374805	0.435271
Abca3	0.64328	2.95832	11.1557	11.835	0.00110072	0.00470747
Abca5	0.773409	2.35009	9.89103	10.6552	0.00446587	0.0117001
Abca8a	1.04877	0.51275	9.13829	10.5617	0.307079	0.366553
Abcb10	0.94397	4.39375	12.3906	13.3297	4.03874775237585e-05	0.00104625
Abcb6	-0.237608	0.44621	11.4769	11.2211	0.357923	0.417998
Abcb7	0.504164	2.48964	12.4639	12.9166	0.00323863	0.00935876
Abcb8	-0.129955	0.813718	11.3224	11.2814	0.153561	0.20016
Abcb9	0.117806	0.637709	12.7965	12.8819	0.230298	0.284843
Abcc1	0.000554393	0.00236816	11.1579	11.2306	0.994562	0.995655
Abcc10	0.72653	2.40565	9.23143	10.0628	0.00392958	0.0107017
Abcc4	1.431	3.73489	10.7209	12.1856	0.000184123	0.00195582
Abcc8	0.233153	1.595	15.8602	16.1315	0.0254095	0.0436061
Abcd1	-0.286866	0.421908	11.4092	11.1791	0.378522	0.438609
Abcd3	0.656023	2.8123	13.7513	14.3311	0.00154064	0.00576455
Abce1	0.243618	1.87323	14.1454	14.3632	0.0133895	0.0260214
Abcf1	-0.321993	3.14046	13.708	13.3942	0.000723675	0.00371527
Abcf2	-0.800326	3.74088	12.8162	12.0474	0.000181603	0.00194924
Abcf3	-0.2611	2.24304	12.7633	12.5351	0.00571432	0.0139333
Abcg1	0.507304	0.68573	9.11875	9.90436	0.206191	0.258529
Abhd10	0.372333	4.03463	13.3442	13.7294	9.23351201628988e-05	0.00146884
Abhd11	-0.394086	2.52998	11.5063	11.1399	0.00295133	0.00878644
Abhd12	-0.430091	2.93156	13.2567	12.859	0.00117068	0.00488173
Abhd13	-0.0985945	0.12044	10.579	10.5247	0.757809	0.79571
Abhd14a_(E9PW22;E9Q136)	0.477736	0.369154	10.5684	10.5549	0.427411	0.487047
Abhd14a_(Q922Q6)	-0.915205	2.15384	10.7864	10.0471	0.00701713	0.0160653
Abhd14b_(A0A087WP24;A0A087WPF8;A0A087WQN8;A0A087WRJ2;A0A087WSR2;E9QN99)	0.0968498	0.225359	15.0182	15.2459	0.595169	0.648879
Abhd14b_(Q8VCR7)	0.394445	1.14722	15.2399	15.7595	0.071249	0.103437
Abhd15	0.455701	2.93441	13.1009	13.5958	0.00116304	0.0048638
Abhd16a	0.498976	3.74721	13.7179	14.2403	0.000178972	0.00193444
Abhd17a	1.51618	3.01503	9.1539	10.6628	0.000965979	0.00435964
Abhd17b	-0.0972785	0.35362	10.5039	10.3344	0.442976	0.502113
Abhd17c	0.979823	0.523283	9.01572	10.3034	0.299721	0.358541
Abhd3	0.710167	0.95621	9.60869	10.0568	0.110609	0.150671
Abhd4	-0.857234	3.63696	11.6124	10.7445	0.000230698	0.00215554
Abhd5	-0.0752152	0.206018	10.4509	10.3516	0.622275	0.673592
Abhd6	0.625092	3.46205	11.4719	12.0677	0.000345103	0.00263287
Abi1	-0.144051	1.14241	13.0352	12.9474	0.0720427	0.104361
Abi2	-0.845538	1.37177	10.8896	9.87467	0.0424843	0.0667461
Abl2	-1.08371	3.20948	10.4893	9.40307	0.000617332	0.00342258
Ablim1	0.646412	2.52687	10.7286	11.3251	0.00297256	0.00883161
Abr	-0.802947	3.51886	13.8282	12.9498	0.000302786	0.00248616
Abracl	1.5315	2.74529	15.1851	16.7877	0.00179766	0.00636035
Acaa1a	0.194202	1.56456	13.7776	13.9483	0.0272548	0.0460782
Acaa2	1.42123	3.22108	13.5476	15.0228	0.000601065	0.00338377
Acaca	-0.259379	2.08004	12.4874	12.2183	0.00831678	0.0181374
Acad10	1.1417	4.95028	13.1799	14.2972	1.12129865231747e-05	0.000718308
Acad11	-0.129854	0.591364	10.8798	10.684	0.256234	0.313304
Acad12	1.01933	3.29577	13.5446	14.5572	0.000506091	0.00311527
Acad8	0.995554	4.35578	13.3126	14.2967	4.40775921886505e-05	0.00105665
Acad9	0.373264	1.96701	14.209	14.4971	0.0107891	0.0220628
Acadl	0.0666966	0.741985	15.2329	15.2834	0.18114	0.231237
Acadm	0.744452	3.22982	13.2304	13.9508	0.000589088	0.00335193
Acads	0.486029	2.17402	14.0849	14.4646	0.00669858	0.0155659
Acadsb	0.737274	1.67507	13.3733	13.9076	0.0211314	0.0374112
Acadvl	-0.118901	1.93959	14.8716	14.7497	0.0114923	0.0231722
Acan	-2.84741	2.74929	11.1381	8.05398	0.00178117	0.00633525
Acap2	-0.222254	1.79188	11.6244	11.3826	0.0161481	0.0301948
Acat1	0.786657	3.98875	15.3208	16.1159	0.000102625	0.0015329
Acat2	-0.408532	1.65597	12.7862	12.3711	0.0220817	0.0388658
Acbd3	0.389306	1.97431	14.0747	14.4487	0.0106094	0.0217717
Acbd5	0.18079	1.52252	13.0328	13.2618	0.0300245	0.0500294
Acbd6	0.131863	0.693271	11.2222	11.3842	0.202642	0.255009
Accs	-0.343949	0.424353	9.59964	9.06332	0.376398	0.436425
Ace	-2.61512	3.20536	11.0587	8.45115	0.000623213	0.00343427
Ace2	-3.60452	5.01363	14.5332	10.9061	9.69111075881741e-06	0.00068649
Acin1	-0.616934	2.57031	14.8903	14.2869	0.00268962	0.00823537
Acly_(Q3TS02;Q3V117)	1.3078	2.64	13.1241	14.659	0.00229088	0.00738453
Acly_(Q91V92)	1.13609	3.38035	17.1742	18.2184	0.000416532	0.0028761
Aco1	-0.080062	0.246697	13.3673	13.2035	0.566635	0.62252
Aco2	1.10783	3.17815	17.4884	18.5941	0.000663519	0.00355829
Acot1	-1.62897	3.07661	10.1869	8.3721	0.000838289	0.0039993
Acot11	1.9859	2.4279	10.205	12.4041	0.00373335	0.0103473
Acot13	1.93619	3.26913	12.9297	14.7068	0.000538105	0.00319991
Acot2	0.186185	1.21297	13.9521	14.2281	0.0612389	0.0910645
Acot8	-0.634364	2.05995	11.1868	10.4269	0.00871062	0.0187742
Acot9	0.445606	2.2188	11.6399	12.0861	0.00604222	0.0145014
Acox1	-0.7041	3.46823	12.6228	11.8997	0.000340224	0.00262001
Acox3	1.36926	0.914574	9.37391	10.7708	0.121738	0.163748
Acp1_(Q9D358-2)	-0.256951	0.279993	10.4057	10.3631	0.524815	0.583529
Acp1_(Q9D358)	-0.234521	0.613855	15.3163	15.163	0.243302	0.298946
Acp2	-0.112049	0.80234	13.7163	13.634	0.157638	0.204996
Acp5	-3.20501	2.75533	12.243	9.26252	0.00175658	0.00628186
Acp6	0.136523	0.834847	12.916	13.005	0.146269	0.191788
Acrbp	-0.883592	2.61942	13.2806	12.3711	0.00240205	0.00760418
Acsf3	0.343164	2.98664	12.5734	12.8799	0.00103123	0.00452772
Acsl1	0.222311	2.31196	12.859	13.0662	0.00487576	0.0124195
Acsl3	0.68566	1.92342	10.3938	11.1651	0.0119284	0.023834
Acsl4	-0.566825	5.91239	12.6623	12.103	1.22351045355722e-06	0.000455251
Acsl5	0.480654	2.82	12.1444	12.6268	0.00151355	0.00569241
Acsl6	-0.616278	2.7932	11.5092	10.9134	0.00160992	0.00591143
Acss2	0.594389	3.62072	11.4901	12.0691	0.000239484	0.00218665
Actb_(E9Q5F4)	0.215293	0.0863121	12.1981	11.5946	0.819762	0.850223
Actb_(P60710)	-0.828769	3.12762	21.0292	20.2419	0.000745378	0.00375784
Actbl2	-0.791574	1.8918	15.3659	14.6394	0.0128294	0.0252327
Actg2	-0.421317	0.876698	16.7718	16.2415	0.132832	0.176584
Actl6a_(Q9Z2N8)	-0.525626	3.03396	14.0634	13.554	0.000924793	0.00425055
Actn1	0.599176	2.24086	14.0054	14.6776	0.00574301	0.0139739
Actn3	3.64936	4.39067	9.22966	12.8583	4.06751772447828e-05	0.00104625
Actn4_(P57780)	0.522293	2.34322	15.8319	16.3953	0.00453708	0.0118214
Actr10	-0.072368	0.80109	12.2611	12.2215	0.158092	0.205477
Actr1a	-0.456254	2.70883	13.3985	12.988	0.00195511	0.00667745
Actr1b	0.0123229	0.0825788	14.9707	15.0229	0.82684	0.856223
Actr2	-0.223114	0.974825	14.5607	14.4154	0.105968	0.145218
Actr3	0.13512	0.507012	15.0519	15.2994	0.311163	0.370154
Actr5	-1.1283	3.18387	11.321	10.286	0.000654828	0.00353365
Actr8	-1.0984	3.81917	10.2874	9.12968	0.000151646	0.00179051
Acy1_(A0A087WPX1)	0.142281	0.234697	11.5987	11.7103	0.582509	0.637078
Acy1_(Q99JW2)	-0.49844	1.42388	12.396	11.8108	0.0376809	0.0603442
Acyp1	-0.427771	1.4301	15.1327	14.714	0.0371451	0.059604
Acyp2	1.23517	2.60931	12.15	13.224	0.00245863	0.00772363
Ada	0.0831237	0.0905784	10.9764	11.0294	0.811749	0.843112
Adam10	0.157425	1.11633	11.9173	12.1453	0.0765019	0.10986
Adam15	1.15188	0.976478	9.47745	10.5769	0.105565	0.144775
Adam17	-0.366017	2.02045	10.0656	9.66716	0.00954011	0.0201682
Adam22	0.870675	1.63409	10.7068	11.545	0.0232227	0.040541
Adam9	0.53902	2.171	10.4087	10.9051	0.00674532	0.0156446
Adamts2	-3.62068	3.18985	12.4836	8.73209	0.000645883	0.00352129
Adamts3	0.372849	1.09073	9.03198	9.46745	0.0811473	0.115573
Adar	-0.744083	2.60479	11.3395	10.4878	0.00248433	0.00777755
Adarb1	0.453022	2.02331	11.0522	11.5267	0.00947741	0.0200706
Adck1	-0.419595	0.780142	11.1324	10.5118	0.165904	0.214065
Adck2	0.655506	0.344057	10.8788	10.9737	0.452838	0.512017
Adck3	0.318199	0.787656	11.3246	11.6162	0.163059	0.211029
Adck4	-0.508984	1.87235	12.3087	11.8492	0.0134167	0.0260642
Adck5	-0.0707323	0.81596	10.7707	10.7165	0.152771	0.199237
Adcy6	-1.12458	2.34752	11.1224	10.0288	0.0044924	0.011747
Adcy9	-0.0882396	0.116044	9.07996	8.72308	0.765518	0.802302
Add1	-0.980253	3.8379	12.6019	11.5525	0.000145245	0.00174318
Add3	-0.751714	3.06099	12.9965	12.2607	0.00086899	0.00407374
Adgb	-0.131788	0.337662	15.1772	15.1917	0.459556	0.518486
Adh1	2.4847	3.37394	13.6989	16.2021	0.000422725	0.0028916
Adh5	-0.504447	1.56914	15.0367	14.4773	0.0269687	0.0456688
Adi1	0.71973	1.78207	13.6196	14.2775	0.0165171	0.030727
Adk	-0.446757	1.2108	16.0738	15.5902	0.0615455	0.0914353
Adnp_(A2BDX0)	-0.931171	2.54925	12.0371	10.9357	0.00282324	0.00850805
Adnp_(Q9Z103)	-0.691355	3.48482	11.803	11.1073	0.000327476	0.00258288
Ado	0.323799	0.860286	12.2002	12.4031	0.137948	0.182381
Adpgk	0.642146	2.51532	10.9031	11.5172	0.00305268	0.00896003
Adprh	-0.722925	4.72	13.3174	12.6184	1.9054753224671e-05	0.000839415
Adprhl2	-0.187133	1.04928	13.8308	13.6839	0.0892738	0.125214
Adprm	-0.550906	1.43213	10.7475	10.0353	0.0369716	0.0593779
Adra2a	-0.963907	1.82744	9.12678	8.16384	0.0148786	0.0283079
Adrbk1	-0.503867	3.43021	13.2823	12.7988	0.000371352	0.00271889
Adrbk2	-0.0753754	0.339169	10.9217	10.8816	0.457963	0.51709
Adrm1	-0.0306446	0.0563507	12.5971	12.399	0.878313	0.901072
Adsl	-0.104716	0.298962	13.5013	13.4971	0.502386	0.56073
Adss	-0.51045	2.09887	13.7942	13.2507	0.00796395	0.0175226
Adssl1	-0.187645	0.441811	10.125	9.8811	0.361567	0.42178
Aes	-0.444871	1.63718	11.2733	10.6772	0.0230581	0.0402922
Afg3l1	0.502708	3.03784	11.3402	11.818	0.000916549	0.00423062
Afg3l2	0.945887	4.51054	13.177	14.1735	3.08646714623846e-05	0.000940107
Afm	-3.7706	3.14529	15.8553	12.0494	0.000715663	0.00369235
Aftph	-0.514432	3.12435	11.8795	11.351	0.000751024	0.00377205
Aga	0.414526	1.90786	14.8073	15.2146	0.0123633	0.0245551
Agap1	-0.275306	1.41684	12.1077	11.7705	0.0382969	0.0612095
Agap3	-0.540979	2.77535	11.9122	11.3905	0.00167747	0.00610406
Agfg1	-0.415169	2.19854	13.0499	12.5829	0.0063308	0.0149643
Agfg2	-1.00093	2.53784	11.0061	10.1781	0.00289842	0.00867634
Agk	0.222109	2.33819	11.8477	12.0965	0.00458994	0.0119123
Agl	0.437636	2.16838	12.5259	12.8928	0.00678609	0.015702
Ago1	-0.548506	2.99159	12.8171	12.2977	0.00101956	0.00450799
Ago2	-0.388501	2.4248	13.6188	13.2417	0.00376013	0.0103873
Ago3	-0.433775	2.06348	10.768	10.3323	0.00864009	0.0186549
Agpat1	0.0237334	0.202484	13.3662	13.3779	0.627358	0.678187
Agpat2	0.721315	2.29176	11.3671	12.0967	0.0051079	0.0128005
Agpat3	1.08986	4.03838	12.6487	13.7644	9.15425762453375e-05	0.00146769
Agpat4	-2.67168	4.4311	12.5539	9.89592	3.70598878641708e-05	0.00101117
Agpat5	0.35082	1.58475	10.3356	10.7842	0.0260166	0.0443343
Agpat6	-0.467327	0.806879	10.9414	10.3825	0.155999	0.203119
Agps	-0.395398	1.327	10.9836	10.7202	0.0470974	0.0728923
Agt	-0.825643	1.80306	12.3286	11.5515	0.0157377	0.0295411
Agtrap	0.807355	1.1863	8.70636	9.59614	0.0651185	0.0958554
Ahctf1	-0.827904	3.25639	12.1799	11.2921	0.000554125	0.00324241
Ahcy	-0.223035	0.552816	16.6207	16.2469	0.280017	0.338689
Ahcyl1	0.160826	0.638537	13.0854	13.2703	0.22986	0.284494
Ahcyl2_(D3YYM7;F8WGT1)	-0.262014	1.63489	12.1179	11.9028	0.0231799	0.0404857
Ahcyl2_(Q68FL4)	0.422158	3.34966	14.7826	15.193	0.000447028	0.00296594
Ahdc1	-1.06878	2.85957	11.1726	10.1291	0.00138177	0.00539991
Ahi1	-0.642191	3.30177	11.3794	10.7744	0.000499148	0.0031
Ahnak	-1.00175	3.65685	12.3006	11.3513	0.000220366	0.00210402
Ahsa1	-0.333835	2.40918	15.1724	14.7948	0.00389782	0.010647
Ahsa2	-0.331235	1.4435	10.2443	9.88548	0.0360161	0.0580352
Ahsg	-2.37304	2.12236	19.7447	17.307	0.00754472	0.01686
Aida	0.610893	2.99176	10.904	11.5001	0.00101916	0.00450799
Aifm1	0.676239	3.10645	12.6108	13.2917	0.000782623	0.00386678
Aifm2	0.592862	1.35818	11.5526	11.9852	0.0438348	0.0685125
Aig1	-0.116475	0.253656	11.009	10.8439	0.557628	0.613643
Aim1	1.21629	1.37473	8.69166	9.58658	0.0421954	0.0664347
Aimp1	-0.101473	0.569934	13.5957	13.4917	0.269194	0.327338
Aimp2	0.169629	0.827016	12.674	12.7461	0.148931	0.194856
Aip	-0.470577	1.83716	13.3423	12.9564	0.0145494	0.0278487
Ak1	0.0921573	0.673661	15.5168	15.5556	0.212001	0.264593
Ak2	0.298477	1.71017	14.7668	15.0401	0.0194906	0.0349813
Ak3	0.976803	4.85882	13.1998	14.2223	1.38415366483541e-05	0.000734411
Ak4	-0.551494	0.674559	9.25874	8.40223	0.211563	0.264137
Ak5	-0.693814	1.21481	11.1083	10.7331	0.06098	0.0907722
Akap1	-0.687102	1.67702	8.21884	7.53454	0.021037	0.0372701
Akap10	0.0262976	0.09376	11.0263	11.0311	0.805824	0.838393
Akap11	-0.609109	1.5681	10.818	10.2997	0.0270334	0.0457571
Akap12	-3.08322	3.16362	12.4903	9.36203	0.000686096	0.00361733
Akap13	0.76843	2.50234	12.1178	12.8331	0.0031453	0.00915442
Akap8	-0.369775	2.20814	12.4252	12.0231	0.00619244	0.0147521
Akap8l	-0.218857	0.593709	11.7246	11.6827	0.254854	0.311773
Akap9_(E9QQ10)	-0.309584	1.8869	11.5184	11.2535	0.0129748	0.0254501
Akap9_(Q70FJ1;Q70FJ1-2;Q70FJ1-3)	-0.216355	1.95018	12.1393	11.9563	0.0112154	0.022702
Akr1a1	0.0421919	0.0912058	15.761	15.8153	0.810577	0.842496
Akr1b1	-0.0140441	0.0213354	15.306	15.2218	0.952061	0.961964
Akr1b10	-0.369642	0.830819	13.2339	12.8294	0.147632	0.193401
Akr1c12	0.879927	1.26268	11.9814	12.7002	0.0546166	0.0825653
Akr1c13	0.606098	1.37336	14.8976	15.5461	0.0423288	0.0665872
Akr1c14	1.20118	3.70304	11.9083	13.1245	0.000198133	0.00199125
Akr1c19	-1.20088	3.09399	15.1619	13.9105	0.000805392	0.00392354
Akr1e2	-0.495785	1.35008	13.5495	12.9611	0.0446605	0.0696387
Akr7a2	-0.0625542	0.623154	13.6918	13.6117	0.238147	0.293355
Akt1	-0.801143	3.39627	12.1321	11.3092	0.000401545	0.00282088
Akt1s1	0.146139	1.19368	10.656	10.7891	0.0640203	0.0945062
Akt2	-0.748561	2.03557	11.7399	11.0566	0.00921354	0.0196317
Akt3	-0.834729	2.8583	10.9037	10.0805	0.0013858	0.00540632
Aktip	-0.82794	2.86509	11.0178	10.1774	0.00136432	0.00535509
Alad	0.0052409	0.00966459	12.3252	12.3671	0.977992	0.982172
Alcam	-1.04818	3.37201	14.3599	13.4215	0.000424612	0.00289497
Aldh16a1	-0.48853	2.6533	11.6908	11.2368	0.0022218	0.00722258
Aldh18a1	0.132682	1.26484	16.242	16.3499	0.0543447	0.0822738
Aldh1b1	-0.438056	2.15353	12.6134	12.1857	0.00702208	0.0160716
Aldh1l2	3.13804	5.19399	11.5083	14.6504	6.39750025434902e-06	0.00064486
Aldh2	1.23284	4.56221	13.5438	14.7759	2.74027335884627e-05	0.000903298
Aldh3a2	1.01206	4.26246	13.3555	14.3948	5.46430760930954e-05	0.00115823
Aldh3b1	-0.985409	2.55199	10.8996	10.0704	0.00280547	0.00847692
Aldh4a1	0.0852854	0.707797	13.8499	13.9355	0.195976	0.247739
Aldh5a1	1.16959	3.78331	12.422	13.5861	0.000164698	0.00185732
Aldh6a1	-0.0934194	0.434884	15.4406	15.2402	0.36738	0.427602
Aldh7a1	0.360222	1.25407	12.9678	13.2746	0.055709	0.0840015
Aldh9a1	1.50797	2.96277	14.3764	15.7648	0.00108951	0.00468262
Aldoa	0.544028	1.37679	16.7775	17.3792	0.0419961	0.0662211
Aldoart2	-0.047228	0.421926	14.6849	14.6425	0.378507	0.438609
Aldob	-3.77984	3.90883	11.6389	7.84074	0.000123358	0.00164715
Aldoc	-1.00262	2.54391	13.0178	12.0321	0.00285821	0.00859346
Alg1	0.0768711	0.536907	11.4506	11.5134	0.290465	0.349181
Alg10b	-0.587928	2.06336	12.7612	12.2272	0.00864244	0.0186549
Alg11	-0.0583621	0.174748	12.8364	12.7716	0.668732	0.716745
Alg12	-0.566947	1.98978	13.0038	12.3246	0.0102381	0.0212371
Alg13	-0.31094	1.7749	11.7333	11.3553	0.0167918	0.0310636
Alg14	-0.736458	2.91351	11.1667	10.3526	0.00122036	0.00501995
Alg2	0.470478	1.87829	13.7799	14.2825	0.0132345	0.0258203
Alg3	0.103045	0.123596	10.7816	10.6873	0.752322	0.790511
Alg5	-0.18663	0.558789	12.1329	12.0632	0.276192	0.334618
Alg6	-0.144887	0.23967	10.7205	10.7103	0.575878	0.631437
Alg8	-0.199776	0.730615	12.1617	11.8903	0.185945	0.236407
Alg9	-0.589456	2.80782	12.5831	11.951	0.00155661	0.00580694
Alkbh3	-0.0874294	0.0439659	10.0279	10.3126	0.903721	0.921815
Alkbh5	-0.634243	3.76113	12.5448	11.9272	0.000173329	0.00190618
Alkbh6	-1.14183	4.36478	12.2505	11.1498	4.31741718130002e-05	0.00105665
Alkbh7	-0.423332	1.6697	11.0848	10.7957	0.0213942	0.0378202
Alpl	-4.16964	3.45036	11.9104	7.94263	0.000354522	0.00266056
Als2	-0.371005	2.34077	11.609	11.2235	0.00456278	0.0118629
Alyref	-0.381784	1.14103	16.2086	15.7892	0.0722716	0.104651
Alyref2	-0.791282	1.51216	10.3565	9.61737	0.0307499	0.0510281
Amacr	0.0646143	0.259309	12.0446	12.1395	0.550416	0.607175
Ambp	-0.665603	2.29283	11.7596	11.073	0.00509535	0.012791
Amdhd2	-0.189497	0.875723	12.7811	12.509	0.13313	0.176948
Amer2	-1.31874	1.21001	9.6782	8.7441	0.0616584	0.0915119
Amfr	0.315601	3.72779	11.9791	12.305	0.000187158	0.00195582
Amigo1	-0.0742823	0.0755773	9.24788	9.39848	0.840278	0.86878
Amn1	-0.343124	2.29932	11.1596	10.7406	0.00501969	0.012669
Ampd2	0.479573	2.67917	14.3924	14.8738	0.00209329	0.00696011
Amph	-0.427114	4.36526	13.3539	12.9477	4.3125853918765e-05	0.00105665
Amt	-0.146963	0.539913	13.5699	13.4574	0.288461	0.347345
Amy1	-3.57864	4.20428	13.5583	9.83856	6.24775994496596e-05	0.00121698
Amy2	-2.52169	1.86342	12.8568	10.5279	0.0136955	0.026521
Anapc1	-0.188378	1.07318	11.8071	11.6679	0.0844932	0.119567
Anapc13	-0.345311	1.02687	12.1744	11.973	0.0939997	0.13081
Anapc2	-0.684926	3.2081	12.4391	11.6911	0.000619296	0.00342824
Anapc4	-0.632613	3.09709	11.4159	10.7938	0.000799671	0.00392033
Anapc5	-0.712722	2.72117	12.6988	11.8916	0.00190035	0.00656426
Anapc7	-1.1385	2.20615	11.3474	10.2037	0.00622088	0.0148053
Ang	0.232946	0.53097	12.1698	12.4037	0.294462	0.353461
Angel1	-0.19459	0.806122	10.8255	10.7469	0.156271	0.203401
Angel2_(Q8K1C0-3)	-0.167546	0.368133	10.4293	10.3071	0.428418	0.487965
Angel2_(Q8K1C0;Q8K1C0-2)	-0.414698	0.721163	9.83656	9.50659	0.190036	0.241019
Angptl3	-3.06941	3.52735	11.4562	8.13148	0.000296929	0.00245401
Angptl7	0.442237	0.932471	9.31972	9.65384	0.116823	0.157954
Ank2_(Q8C8R3-2)	0.388486	0.310884	8.92028	9.65578	0.488783	0.547729
Ank2_(Q8C8R3-4)	0.416375	2.17286	12.5642	12.8867	0.0067164	0.0156024
Ank3	-0.0361816	0.15735	12.2005	12.1787	0.696066	0.739837
Ankfy1	-0.903384	4.95374	12.9154	12.0045	1.11238837608134e-05	0.000718308
Ankh	-0.642028	2.6975	12.8452	12.1797	0.00200677	0.00679103
Ankhd1	-0.166008	1.67997	12.5082	12.2978	0.0208946	0.0370628
Ankib1	-0.394957	0.998909	10.8039	10.3237	0.100252	0.138404
Ankle2	-0.0223266	0.181415	11.5357	11.5511	0.658544	0.707387
Ankmy2	-0.100587	0.787097	10.4949	10.4021	0.163269	0.211263
Ankrd10	0.328439	0.418558	9.51055	10.0887	0.381454	0.441444
Ankrd12	0.0531023	0.215702	11.0904	11.1321	0.608553	0.661293
Ankrd13a	-0.808139	2.54914	11.7763	10.8791	0.00282395	0.00850805
Ankrd17	-0.47845	2.07042	11.376	10.8523	0.00850314	0.0184306
Ankrd27	-0.614348	2.85269	11.0703	10.461	0.00140381	0.00545135
Ankrd28	-0.773674	3.05769	11.4692	10.7663	0.000875604	0.00409125
Ankrd44	0.118544	0.421785	11.6339	11.6742	0.37863	0.438664
Ankrd46	0.0805923	0.77701	10.8998	10.9646	0.167105	0.215424
Ankrd49	-0.322062	0.257481	9.34624	8.98613	0.552738	0.60909
Ankrd54	0.393656	1.63159	10.4076	10.8892	0.0233568	0.0407165
Anks1a	-0.0755413	0.471645	11.6841	11.5579	0.337563	0.396508
Anks4b	1.23837	3.24908	10.9915	12.1231	0.000563539	0.00327383
Ankzf1	0.279209	1.49005	10.1823	10.4866	0.0323557	0.05322
Ano10	0.280877	2.03024	12.2485	12.6039	0.0093273	0.0198219
Ano6	-0.828316	2.4972	11.6913	10.8513	0.00318277	0.00924131
Ano8	-0.271991	1.2995	10.7048	10.4547	0.0501764	0.0769547
Anp32a	-0.409406	1.00341	16.4911	16.0752	0.099218	0.137131
Anp32b	-0.340654	1.33971	15.4194	15.1227	0.0457393	0.0710925
Anp32e_(E9PZF5;E9Q5H2)	0.108795	0.222818	10.517	10.5523	0.598662	0.651809
Anp32e_(P97822;P97822-2)	-0.572759	2.41476	14.0425	13.4447	0.00384804	0.0105546
Anpep	0.316788	1.14907	14.4135	14.6639	0.0709464	0.103101
Anxa11	0.638518	2.42905	13.8331	14.5361	0.00372353	0.0103322
Anxa2	-1.88031	2.74668	12.2231	10.1595	0.00179192	0.00635547
Anxa3	1.06324	2.10419	12.678	13.678	0.00786699	0.0173512
Anxa4	0.23678	0.524719	16.1056	16.3274	0.298731	0.357643
Anxa5	0.170828	0.390955	19.1945	19.3861	0.406485	0.466485
Anxa6_(F8WIT2)	-1.75062	0.987775	10.7917	9.45706	0.102855	0.141484
Anxa6_(P14824)	-0.885773	2.23844	16.8499	16.0356	0.00577513	0.0140286
Anxa7	-0.259247	1.29181	15.9805	15.7978	0.0510729	0.0780445
Aoc3	-2.46831	2.60201	11.4296	8.98386	0.00250026	0.00780511
Aox1	0.760276	2.27184	9.3111	10.0893	0.00534766	0.0132419
Ap1ar	0.0516391	0.102799	9.21839	9.14928	0.789224	0.823357
Ap1b1	0.183206	1.48337	14.8478	14.9995	0.0328575	0.0538765
Ap1g1	-0.0652874	0.304221	14.8599	14.7734	0.49634	0.555087
Ap1g2	-0.0408343	0.160323	11.4033	11.3339	0.691317	0.736078
Ap1m1	-0.534172	3.20453	15.0542	14.4577	0.000624411	0.00343827
Ap1m2_(Q9WVP1-2)	-0.172261	1.15178	11.1563	11.0043	0.0705051	0.102603
Ap1m2_(Q9WVP1)	-0.398354	1.63761	14.0822	13.7091	0.0230349	0.0402847
Ap1s1	-0.750098	3.25477	12.515	11.7423	0.000556204	0.00324936
Ap1s2_(Q8BW87)	0.740056	1.32661	9.21737	10.2116	0.0471395	0.0729266
Ap1s2_(Q9DB50)	-0.477772	1.39764	13.9942	13.481	0.0400276	0.0635573
Ap2a1	0.175286	1.45843	13.9074	14.0665	0.0347992	0.0564352
Ap2a2	-0.143702	1.85896	14.4512	14.2965	0.0138369	0.0267308
Ap2b1	0.172251	0.849184	14.3834	14.5181	0.141519	0.186263
Ap2m1	-0.203972	1.93874	15.2381	15.0283	0.0115149	0.023205
Ap2s1	-0.740381	2.07277	15.5883	14.8125	0.00845731	0.0183672
Ap3b1	-0.0932064	0.564011	13.5833	13.4293	0.272891	0.331335
Ap3b2	0.405807	2.58629	13.3162	13.6564	0.00259247	0.00801686
Ap3d1	0.0856438	0.359994	14.084	14.1297	0.436522	0.495723
Ap3m1	-0.296016	1.80778	13.627	13.258	0.0155674	0.0292819
Ap3m2	-0.488339	2.03242	11.8793	11.4238	0.00928078	0.0197465
Ap3s1	-0.0510475	0.508125	12.8112	12.7628	0.310366	0.369448
Ap3s2	1.10319	4.98373	10.9564	12.0562	1.03818348994306e-05	0.000699984
Ap4b1	-0.259704	0.170268	10.0235	9.26553	0.675666	0.7229
Ap4e1	-0.662811	2.05286	10.8519	10.2659	0.00885393	0.0190437
Ap4m1	-0.654593	3.98975	11.3412	10.6865	0.000102389	0.0015329
Ap4s1	-1.26348	1.78025	9.54059	8.07974	0.0165863	0.0308036
Ap5b1	-0.380904	1.14315	9.90565	9.57134	0.0719197	0.104224
Ap5m1	-0.0561633	0.0853368	10.1427	9.86989	0.821605	0.852013
Ap5s1	0.0861051	0.354455	9.2278	9.35087	0.442125	0.501304
Ap5z1	-0.759237	2.21595	10.2342	9.38879	0.00608206	0.0145415
Apba1	0.0515486	0.183795	9.73401	9.76829	0.654945	0.703936
Apbb2	-0.0799227	0.0685912	9.07885	9.25201	0.853903	0.880244
Apc	-0.0548963	0.111187	12.7416	12.5868	0.774129	0.810044
Apeh	0.00715857	0.0163166	13.4964	13.459	0.963127	0.970453
Apex1	-0.970369	2.47842	14.6579	13.6029	0.00332339	0.00952811
Api5	-0.432616	2.56182	14.3809	13.8634	0.00274272	0.00833224
Apip	-0.489116	1.2445	13.3069	12.6988	0.0569509	0.085632
Aplp1	-1.34027	3.70703	12.2239	10.7705	0.000196324	0.00199125
Apmap	0.0790684	0.746483	14.7247	14.7868	0.179274	0.229125
Apoa1	-3.06251	2.97151	19.3644	16.1939	0.00106779	0.00463027
Apoa1bp	-0.303688	0.969048	16.1821	15.8914	0.107387	0.146914
Apoa2	-3.74701	5.05063	11.8185	8.18987	8.89966709742004e-06	0.00068649
Apob	-3.03939	2.96356	15.3024	12.1319	0.00108753	0.0046801
Apoe	0.352412	1.38137	11.644	11.9046	0.0415555	0.0656684
Apof	-0.0721431	0.0956435	11.2945	10.9442	0.802336	0.835003
Apoh	-4.35669	3.75561	16.6448	12.3928	0.000175548	0.00191734
Apom	-3.7137	3.17341	13.0949	8.95162	0.000670788	0.00358717
Apoo	0.983575	3.62065	14.8861	15.927	0.000239526	0.00218665
Apool	0.385318	2.01793	12.0839	12.4692	0.00959545	0.0202558
App	-0.402841	1.46275	11.5573	11.2377	0.034455	0.0559778
Appl1	-0.32773	3.73942	12.9276	12.5917	0.000182215	0.00194924
Appl2	-0.335591	1.10376	12.5284	12.2388	0.0787484	0.112531
Aprt	-0.143016	0.333053	13.7193	13.6703	0.464458	0.523369
Aptx	-1.67383	2.05814	11.2616	9.68086	0.00874694	0.0188414
Aqp11	1.57924	0.876859	9.10783	10.7038	0.132782	0.176551
Aqr	-0.814261	3.80529	12.4749	11.637	0.000156572	0.00181853
Araf	-0.0882768	0.41329	12.1746	12.0219	0.386109	0.446173
Arap1	-0.959285	2.87469	11.5713	10.6393	0.00133446	0.00529402
Arcn1	0.75337	2.55947	15.1752	15.8764	0.00275762	0.00837052
Arf1;Arf3	-1.26419	1.18504	13.3439	12.2284	0.0653073	0.0960945
Arf2	0.538623	2.52193	16.9636	17.5552	0.00300654	0.00888186
Arf4	0.478276	1.42823	14.08	14.6069	0.0373053	0.0597987
Arf5	-0.0423954	0.165158	17.9671	17.8868	0.683662	0.72942
Arf6	0.30707	1.40125	13.3353	13.7343	0.0396965	0.0631555
Arfgap1	-0.0738119	0.431567	13.4028	13.3358	0.370197	0.430675
Arfgap2	0.135029	1.04422	14.0237	14.1541	0.0903194	0.126485
Arfgap3	1.04998	4.57263	13.7382	14.7898	2.67528440215771e-05	0.000898131
Arfgef1	-0.229271	3.79188	13.5031	13.2644	0.000161479	0.00183804
Arfgef2	0.09623	0.895496	13.2684	13.3432	0.127205	0.170034
Arfgef3	0.454945	2.81291	12.667	13.0584	0.00153848	0.00576236
Arfip1	-0.0254367	0.30292	13.5208	13.507	0.497829	0.55624
Arfip2	0.136286	0.602404	12.3474	12.4564	0.249802	0.306262
Arfrp1	0.524441	1.42856	11.0649	11.6833	0.0372768	0.0597758
Arg1	-3.72138	3.83478	15.6467	12.1394	0.000146291	0.00174525
Arglu1	-0.172454	1.46531	13.9993	13.8617	0.0342519	0.0557606
Arhgap1	0.187317	1.3988	15.2216	15.4075	0.0399211	0.0634297
Arhgap12	-0.233578	2.56438	10.6672	10.3991	0.00272662	0.00830064
Arhgap17	-0.53536	4.31635	12.9753	12.4413	4.82674482457218e-05	0.0010833
Arhgap18	-0.282181	2.00892	10.7341	10.4752	0.00979671	0.0205615
Arhgap21	-0.626402	1.00913	9.83652	8.95301	0.0979201	0.135617
Arhgap32	-1.17875	3.79054	11.3864	10.2036	0.000161979	0.00183804
Arhgap35	-0.200725	0.700166	12.34	12.18	0.19945	0.251642
Arhgap36	0.117628	0.058585	9.324	8.95864	0.873806	0.897024
Arhgap39	-3.37008	2.54822	12.3977	9.07782	0.00282996	0.00851912
Arhgap5	-0.391252	1.82365	12.4434	12.0757	0.0150091	0.0284912
Arhgap6	-2.82624	4.08799	11.0177	8.2846	8.16608735519893e-05	0.00139976
Arhgdia	-0.0120058	0.0340788	15.659	15.6884	0.92453	0.939648
Arhgef1	-0.635371	3.19092	12.4765	11.9003	0.000644287	0.0035205
Arhgef11	-0.522922	2.38894	11.4968	11.0141	0.00408372	0.0110062
Arhgef12	0.337644	2.73462	11.9622	12.3002	0.00184238	0.00645509
Arhgef16	-0.168703	1.06991	13.4892	13.3391	0.0851314	0.12033
Arhgef17	-1.02576	2.82698	11.9146	10.9668	0.00148943	0.00564144
Arhgef18	-0.895152	3.72476	11.1292	10.2801	0.000188468	0.00195582
Arhgef2	-0.643345	2.92905	12.9214	12.2678	0.00117747	0.00489883
Arhgef37	-0.0862709	0.0585506	10.488	9.92961	0.873875	0.897024
Arhgef5	-0.551812	3.74857	11.1854	10.5999	0.000178415	0.00193416
Arhgef7	-0.134706	1.7437	11.7379	11.5898	0.0180428	0.0328934
Arid1a	-0.547544	2.62957	12.6784	12.2031	0.00234655	0.00748914
Arid1b	-0.750692	3.1348	12.0848	11.3948	0.000733159	0.00372719
Arid2	-1.02512	2.79224	11.3569	10.3708	0.00161346	0.00591688
Arid4b	-0.998804	1.88411	10.4578	9.29545	0.0130585	0.0255597
Arih1	-0.432089	2.85722	11.8047	11.3445	0.00138925	0.00540924
Arih2	-0.144321	0.582266	10.5821	10.3339	0.261658	0.319133
Arl1	-0.188348	1.10563	14.9273	14.6839	0.0784091	0.112134
Arl10	-1.03581	3.00364	10.0553	9.10539	0.000991659	0.00441849
Arl15	-0.851321	2.85653	10.2477	9.38114	0.00139147	0.00541209
Arl2	0.134069	0.753837	12.2632	12.3234	0.176264	0.225753
Arl3	-0.823264	5.07507	15.1588	14.3584	8.41268884530767e-06	0.00068649
Arl5a	0.531199	1.47076	11.2215	11.732	0.0338254	0.0551764
Arl6	-0.459789	4.89488	12.0233	11.5771	1.27386916345204e-05	0.000723776
Arl6ip1	0.408004	1.14052	11.6998	12.2503	0.0723565	0.104732
Arl6ip4	-1.15735	2.70213	11.7911	10.7726	0.00198552	0.00674684
Arl6ip5	0.66271	3.31832	15.3058	16.0351	0.000480488	0.00305708
Arl6ip6	0.0186264	0.0558632	10.5973	10.5263	0.879299	0.901597
Arl8a	-0.30662	0.89355	14.389	13.9166	0.127776	0.170673
Arl8b	0.695551	3.37683	14.6482	15.3033	0.000419922	0.00288233
Armc1	0.0422718	0.615293	13.2752	13.3146	0.242497	0.298059
Armc10	0.528418	2.30312	13.6249	14.1093	0.00497596	0.0125878
Armc5	1.13232	0.537862	9.67087	11.1169	0.289827	0.348586
Armc6	-0.65034	3.53268	11.7727	11.0806	0.000293305	0.002437
Armc8	-0.617094	2.33669	11.7325	11.0996	0.00460586	0.0119451
Armc9	-1.16243	2.1135	10.0388	8.96774	0.00770008	0.0170966
Armcx1	-0.136842	1.05097	10.1543	9.99694	0.0889259	0.124774
Armcx2	-0.819838	1.78412	11.7524	10.8098	0.016439	0.0306209
Armcx3	0.49543	2.42025	12.1753	12.6527	0.00379967	0.0104673
Armt1	0.0230632	0.0888408	11.4536	11.508	0.815003	0.845648
Arnt	-1.1135	2.90139	11.1451	10.0422	0.0012549	0.00511008
Arpc1a	-0.949573	2.31771	15.211	14.0873	0.00481158	0.0123293
Arpc1b	-0.44361	3.40373	12.5502	12.0885	0.000394704	0.0027971
Arpc2_(Q9CVB6)	-0.383707	1.2525	14.8106	14.493	0.0559117	0.0842434
Arpc3	0.0596402	0.170403	15.3042	15.5058	0.675456	0.722888
Arpc4	-0.973856	2.06082	15.1761	14.0628	0.0086932	0.0187456
Arpc5	-0.527365	1.58655	14.7154	14.3368	0.0259091	0.0442011
Arpc5l	-0.117995	0.530783	13.8361	13.6551	0.294589	0.353556
Arpin	-0.432464	1.80631	13.4463	12.9924	0.0156202	0.0293509
Arpp19	-0.0579319	0.193914	12.8635	12.8174	0.639861	0.689759
Arrb2	-0.871141	4.0442	10.9591	10.0538	9.03228122126564e-05	0.00146567
Arsa	0.519523	3.03454	12.7843	13.3164	0.000923552	0.00424752
Arsb	0.243886	1.68084	13.768	14.0176	0.0208525	0.0370245
Arsk	-0.96165	2.63261	11.8566	10.9541	0.00233019	0.0074643
Arvcf	-1.1256	3.08502	11.3085	10.153	0.00082221	0.00396676
Arx	-3.31831	2.285	12.0912	8.43043	0.00518803	0.0129567
As3mt	-0.196255	1.06466	15.1248	14.967	0.0861671	0.121464
Asah1	0.92283	4.34963	15.1123	16.0892	4.47059254465695e-05	0.00105665
Asah2	0.300983	2.06219	11.7678	12.0808	0.00866588	0.0186999
Asap1	-0.341763	0.503554	10.2273	10.1198	0.313651	0.37287
Asb6	-1.34654	3.10672	12.1112	10.8038	0.000782135	0.00386678
Ascc1	-0.0571743	0.242099	12.2397	12.2762	0.572665	0.628577
Ascc2	-0.126842	0.800981	12.063	11.9245	0.158132	0.205492
Ascc3	-0.213425	2.50967	12.6843	12.4591	0.00309265	0.00904817
Asf1a	-0.759449	2.36569	11.9781	11.23	0.00430838	0.0114382
Ash2l	-0.581511	2.6726	12.3835	11.8835	0.00212522	0.00702779
Asl	-0.181756	0.988959	14.0861	13.8681	0.102575	0.141179
Asna1	0.138127	1.00156	15.28	15.3824	0.0996414	0.137661
Asns	0.814168	2.30905	13.2973	14.1795	0.0049085	0.0124637
Asph	-0.576464	3.38883	12.5848	11.9929	0.000408481	0.00284873
Aspscr1	-0.385051	2.11066	11.8725	11.4268	0.00775061	0.0171777
Asrgl1	-0.68212	2.3558	13.4256	12.756	0.00440761	0.0116212
Ass1	-0.469529	0.87	12.2086	11.6355	0.134896	0.179067
Aste1	0.973515	0.574988	9.39132	10.6162	0.26608	0.323929
Asun	-0.162292	0.968612	11.8364	11.6595	0.107495	0.147006
Asxl2	-0.219852	0.762777	9.17308	8.98145	0.172673	0.221621
Atad1	0.29638	1.59098	13.0112	13.3259	0.0256462	0.0439502
Atad2b	-0.277819	1.29191	10.2254	9.89932	0.0510606	0.0780445
Atad3	0.387072	3.03827	13.3599	13.6873	0.00091565	0.00422987
Ate1	-0.233661	0.773079	12.0755	11.936	0.168625	0.217152
Atf2	-0.688952	2.25285	10.6209	9.92022	0.00558661	0.0137179
Atf6	1.15155	1.50495	9.81685	10.8455	0.0312642	0.05174
Atf6b	-0.567455	2.34223	10.8354	10.3526	0.00454749	0.0118316
Atg12	0.647709	2.52476	9.8534	10.5112	0.00298706	0.0088592
Atg13	0.0331743	0.0746274	10.3488	10.2495	0.842117	0.870558
Atg14	0.478582	2.08013	11.0132	11.4505	0.00831515	0.0181374
Atg16l1	0.116197	1.68309	12.1561	12.2772	0.0207446	0.0368956
Atg2a	-0.743655	2.32145	10.5497	9.84955	0.00477038	0.0122669
Atg2b	-0.223854	1.31568	11.8825	11.6839	0.0483416	0.0746146
Atg3	-0.0517032	0.236896	13.1075	13.1003	0.579567	0.634528
Atg4a	0.741805	1.2212	8.87245	9.79551	0.0600895	0.0897401
Atg4b	0.12752	0.590358	12.528	12.6235	0.256828	0.313872
Atg4c	0.779956	1.04055	10.0056	10.7279	0.0910854	0.127274
Atg5	0.544235	2.28223	11.5127	12.0519	0.0052212	0.0130128
Atg7	-0.62313	3.41784	12.7739	12.1235	0.000382083	0.00275865
Athl1	-0.37508	1.13391	12.2536	11.7852	0.0734671	0.106007
Atic	0.131306	0.311808	15.2082	15.3295	0.487744	0.546649
Atl1	0.266205	1.9559	11.5299	11.7984	0.0110689	0.0224865
Atl2	0.472748	4.13939	12.8983	13.3921	7.25455409714721e-05	0.00130815
Atl3	-0.296509	2.97526	14.5231	14.2412	0.00105862	0.00461276
Atm	-0.0733312	0.511573	10.9763	10.8688	0.307913	0.367187
Atoh7	2.5984	2.44644	8.45212	11.4137	0.00357736	0.0100747
Atox1	-0.0611239	0.126018	14.6086	14.6451	0.748138	0.787031
Atp11a	-0.479722	1.35671	11.2434	10.8812	0.0439835	0.0687164
Atp11b	-0.871712	2.19894	11.5035	10.4581	0.006325	0.0149554
Atp13a1	0.649945	4.84047	13.2228	13.8876	1.44387156738558e-05	0.000734411
Atp1a1	0.246804	1.54028	15.9665	16.216	0.0288217	0.0482792
Atp1b1	0.571027	2.16316	15.3275	15.8321	0.00686819	0.0158338
Atp1b3	-0.887712	3.27662	13.1336	12.2468	0.000528908	0.00317886
Atp2a2	2.04242	5.16916	16.2238	18.311	6.77390913462678e-06	0.00064486
Atp2a3_(E9Q559)	1.05754	1.95876	9.18809	10.1302	0.0109962	0.0223702
Atp2a3_(Q64518)	2.03057	4.29959	15.5413	17.6092	5.01655422165611e-05	0.00110707
Atp2b1	0.00744636	0.0714149	14.4744	14.4496	0.84837	0.876151
Atp2b2	0.0350817	0.109967	11.0412	11.1803	0.776307	0.81209
Atp2b4	-0.128902	0.370233	13.0843	12.9538	0.426351	0.486143
Atp2c1	1.02209	5.31128	10.2085	11.1973	4.8833744224365e-06	0.00064486
Atp5a1_(D3Z6F5)	1.19265	2.78088	16.0186	17.1385	0.00165623	0.00604189
Atp5a1_(Q03265)	0.686334	3.77236	18.4927	19.1733	0.000168905	0.00188603
Atp5b	0.534717	2.88452	19.1554	19.7216	0.00130462	0.00523618
Atp5c1	0.193973	0.803122	17.1911	17.3128	0.157354	0.204737
Atp5d	0.481181	1.16435	14.2216	14.7758	0.068494	0.100156
Atp5e	0.666877	1.58465	15.7558	16.3151	0.0260225	0.0443343
Atp5f1	0.141084	0.416676	16.7864	16.9442	0.383111	0.443221
Atp5h	0.640429	3.65692	16.216	16.8192	0.000220335	0.00210402
Atp5i	0.66561	2.06137	15.0875	15.6027	0.00868211	0.0187294
Atp5j	0.345843	1.30059	14.5381	14.9481	0.0500503	0.0768324
Atp5j2	0.6745	2.64976	17.0864	17.8074	0.00223996	0.00726216
Atp5l	0.207963	0.460254	14.789	14.8985	0.346534	0.406134
Atp5o	0.557495	1.37039	15.4435	15.9736	0.0426199	0.0669151
Atp5s	0.396895	2.40809	12.5673	12.916	0.00390758	0.0106657
Atp6ap1	0.244654	1.29915	14.2948	14.6143	0.0502171	0.077001
Atp6ap2	0.865531	3.30839	13.5465	14.4212	0.000491594	0.00307771
Atp6v0a1	0.323356	2.2801	15.6343	15.9485	0.00524692	0.0130546
Atp6v0a2	0.304802	2.07582	11.4552	11.7267	0.00839809	0.0182627
Atp6v0c	1.10913	3.15992	12.6383	13.7429	0.000691953	0.00363516
Atp6v0d1	0.582802	2.12678	15.6825	16.1382	0.00746822	0.0167654
Atp6v1a	1.64224	4.13104	15.5631	17.2853	7.39537944498713e-05	0.00132394
Atp6v1b2	1.63821	3.68165	15.1761	16.8584	0.000208138	0.0020518
Atp6v1c1	1.41421	4.93949	13.817	15.2152	1.14949566228556e-05	0.000718308
Atp6v1d	1.3357	3.93158	13.7267	15.1176	0.000117064	0.00160302
Atp6v1e1	1.22506	3.30244	13.8355	15.0171	0.000498384	0.00309974
Atp6v1f	1.25804	3.89317	13.0756	14.3267	0.000127888	0.00166741
Atp6v1g1	1.36478	3.66818	13.0106	14.3056	0.000214695	0.00209784
Atp6v1h	0.965139	3.98563	14.0365	14.9586	0.000103364	0.00153989
Atp7a	-0.226766	1.11952	11.7991	11.5789	0.0759418	0.109141
Atp8a1	0.780785	3.9367	13.1506	13.945	0.000115692	0.00159387
Atp8a2	-0.163284	0.102177	9.19695	9.27343	0.790356	0.824301
Atp8b1	0.53007	2.57043	12.1056	12.5862	0.00268886	0.00823537
Atp9a	-0.0985681	0.636376	13.0088	12.8874	0.231007	0.285525
Atp9b_(D3YV00)	0.228407	0.313969	9.78993	9.73292	0.485323	0.544354
Atp9b_(P98195;P98195-2)	-0.24275	0.836859	10.9122	10.5884	0.145593	0.19097
Atpaf1	0.400299	1.39858	11.1641	11.5985	0.039941	0.0634475
Atpaf2	-0.413214	1.55697	11.2674	10.9315	0.0277351	0.0467276
Atpif1_(E9PV44)	0.385758	1.5105	12.8371	13.3034	0.0308677	0.0512001
Atpif1_(O35143)	0.0983727	0.192621	15.3467	15.258	0.641769	0.691508
Atr	-1.00263	2.63652	11.1434	10.2003	0.00230929	0.0074236
Atraid	0.494799	0.250916	11.421	11.3377	0.561156	0.617247
Atrn	-0.00261384	0.00336675	9.75769	9.51154	0.992278	0.993778
Atrx	-0.859957	2.67477	11.7978	10.8762	0.00211462	0.00700453
Atxn10	-0.201264	1.23372	13.9081	13.684	0.0583825	0.0875857
Atxn2	-0.0140126	0.0768062	11.9939	12.0096	0.837903	0.866571
Atxn2l	0.308114	1.84415	13.1119	13.4978	0.0143168	0.027512
Auh	0.934387	3.70297	15.6652	16.6119	0.000198169	0.00199125
Aup1	-0.2673	1.51303	12.3448	12.0168	0.0306884	0.0509608
Aven	0.877068	1.16019	9.75343	10.5437	0.0691533	0.100999
Avl9	0.0815653	0.429411	13.1444	13.2276	0.372039	0.432542
AW551984	-0.262665	0.566527	12.594	12.4976	0.271314	0.329641
Azi2	0.105006	0.37302	10.3741	10.6117	0.423623	0.48336
B2m	0.763371	1.76611	10.4692	11.1257	0.0171354	0.0316109
B3galnt1	-0.971074	2.74016	12.2555	11.3476	0.00181902	0.00640592
B3galt2	0.0163611	0.0130302	9.32571	9.29892	0.970442	0.97607
B3galt4	-0.150307	1.25592	10.408	10.2961	0.0554734	0.0837041
B3galt5	0.902844	0.802263	10.797	11.413	0.157666	0.204996
B3galt6	0.756233	3.08357	12.497	13.2249	0.000824951	0.00396841
B3gat3	-0.0403278	0.113269	12.0632	12.04	0.770427	0.806866
B3GNT2	-0.278984	1.63068	12.2297	11.9254	0.0234055	0.0407676
B3gnt3	1.0317	0.999837	9.23552	10.4306	0.100037	0.138182
B4galt1	-0.526311	1.44958	13.0965	12.4441	0.0355156	0.0574319
B4galt3	-0.718051	3.47184	12.5022	11.7766	0.000337415	0.00260664
B4galt5	-0.313083	0.86396	12.9528	12.6575	0.136785	0.181116
B4galt7	0.551205	1.18104	9.07767	9.83298	0.0659113	0.0968463
B4gat1	-0.294584	1.01995	12.8227	12.4853	0.0955104	0.132674
B9d1	-0.778986	2.19256	12.5114	11.7366	0.00641858	0.015108
B9d2	-0.759938	4.54778	12.0747	11.3228	2.83281296604415e-05	0.000908622
Babam1	0.199007	1.00937	12.323	12.4627	0.097865	0.135567
Bace1	-0.404998	2.72326	10.4658	10.0402	0.0018912	0.00655419
Bace2	2.99472	5.14434	10.7758	13.7595	7.17231982120184e-06	0.000653129
Bad	-0.589432	2.31188	12.2054	11.5461	0.0048766	0.0124195
Bag1	-0.835471	3.31504	11.5866	10.7573	0.000484127	0.00306218
Bag2	1.73962	3.49562	11.3691	12.9134	0.000319437	0.00255444
Bag3	-1.01864	3.01339	12.1883	11.168	0.00096963	0.00436416
Bag4	-0.721049	1.99163	11.247	10.4948	0.0101947	0.0211893
Bag5	-0.15227	1.41761	12.213	12.0691	0.0382289	0.0611411
Bag6	-0.502887	3.17721	13.7965	13.2776	0.000664953	0.0035619
Baiap2	-0.115127	0.156364	11.0508	10.7648	0.697647	0.741193
Baiap2l1	-0.83303	4.00916	13.3029	12.4613	9.79123398567528e-05	0.00150167
Baiap3_(Q80TT2)	-0.412286	0.957312	10.6826	10.2699	0.110329	0.150324
Bak1	-0.0120247	0.0109609	11.2188	11.2435	0.975078	0.97982
Banf1	-0.392569	1.92807	16.0942	15.7105	0.0118013	0.0236578
Banp	-0.952783	2.56623	10.6138	9.60054	0.00271498	0.00828598
Bap18	-0.879535	4.27569	12.4447	11.5475	5.30045947198119e-05	0.00113327
Basp1	-4.80042	3.72486	13.146	8.25274	0.000188428	0.00195582
Bax	-0.518225	2.16169	14.4753	14.0286	0.00689143	0.0158823
Baz1b	-0.545264	2.66742	13.0492	12.4813	0.00215071	0.00708315
Baz2a	-0.945031	3.41645	11.3373	10.4097	0.000383307	0.00276322
Baz2b	-0.631833	1.50267	9.46454	8.97243	0.031429	0.0519538
Bbs1	-0.695236	2.22725	11.0148	10.2541	0.00592581	0.0142946
Bbs2	-1.05944	2.72365	11.364	10.2829	0.0018895	0.00655166
Bbs4	-0.699061	1.11142	10.1373	9.46965	0.0773718	0.110955
Bbs5	-0.466932	2.60345	11.0502	10.6192	0.00249199	0.00779818
Bbs7	-0.850014	2.35524	11.6077	10.835	0.00441325	0.0116319
Bbs9	-0.534512	2.16737	11.3503	10.8456	0.00680189	0.0157157
Bbx	-0.667398	2.72981	11.9966	11.2637	0.00186292	0.00649969
BC017158	0.905494	2.59853	12.3276	13.3138	0.00252041	0.00785675
BC017643	-0.144862	0.260355	10.0075	9.7998	0.549092	0.605848
BC026585_(A0A0A6YWV6)	0.513077	1.27489	13.0823	13.39	0.0531019	0.080694
BC026585_(A0A0A6YXW5)	-0.757213	1.07137	12.0567	10.9791	0.0848454	0.119973
BC037034	-0.038582	0.0784595	9.61982	9.68534	0.834719	0.863646
Bcap29	0.0604599	0.277468	11.9861	12.1384	0.527876	0.586307
Bcap31	0.747098	2.90593	14.274	15.0724	0.00124185	0.00508253
Bcar1	-0.955293	2.75907	11.9151	10.9462	0.00174154	0.00624672
Bcas2	-0.352329	1.31347	12.7493	12.3527	0.0485881	0.0749447
Bcas3	-0.506395	1.51494	10.6135	10.2037	0.0305536	0.0507876
Bcat2	1.99536	3.69553	11.8875	13.8515	0.000201591	0.00201453
Bccip	-0.275644	0.916985	12.7523	12.3871	0.121064	0.162962
Bcdin3d	-1.02724	2.95633	10.2934	9.34835	0.00110578	0.00471561
Bckdha_(P50136)	0.852593	2.43161	11.7783	12.7346	0.00370161	0.0103003
Bckdha_(Q3U3J1)	0.138363	0.19834	10.6983	11.004	0.633373	0.683777
Bckdhb	0.787418	2.33505	11.788	12.5543	0.00462323	0.0119773
Bckdk	0.794536	2.72516	11.2151	12.0717	0.00188296	0.00654767
Bcl10	-0.752796	2.69328	10.9834	10.1512	0.00202636	0.00682495
Bcl2l1	-1.00698	3.57099	12.1655	11.2168	0.000268541	0.00233082
Bcl2l13	0.434517	1.58995	11.7124	12.0213	0.0257069	0.0440069
Bcl7b	-0.431673	1.41317	13.3244	12.9521	0.038622	0.0616614
Bclaf1_(Q8K019;Q8K019-2)	-0.786472	3.06648	14.1831	13.3462	0.000858057	0.00403547
Bco1	-0.749485	1.11411	9.14109	8.26066	0.0768933	0.110356
Bcr	0.167223	0.69941	11.4544	11.5741	0.199797	0.251952
Bcs1l	-0.115938	0.709209	12.5704	12.4999	0.19534	0.247057
Bdh1	2.40711	3.65708	12.0079	14.3928	0.00022025	0.00210402
Becn1	0.178286	1.75981	12.1499	12.3121	0.0173857	0.0319513
Bet1	-0.0124921	0.0344944	13.2287	13.1662	0.923646	0.939247
Bet1l	0.369321	2.21795	13.7047	14.1157	0.00605406	0.0145014
Bex2	0.259571	0.94177	10.0901	10.4547	0.114348	0.154982
Bfar	-0.353804	1.11632	9.7218	9.38109	0.0765026	0.10986
Bhmt	-3.35963	4.03938	12.3018	8.77804	9.13305259796543e-05	0.00146769
Bicd1	-0.39617	1.29175	10.0984	9.80694	0.0510798	0.0780445
Bid	-0.968171	2.10736	11.5581	10.4542	0.00780987	0.0172823
Bin1	0.513731	2.81708	11.9894	12.5437	0.00152377	0.00572198
Birc2	0.866236	0.360244	11.5677	11.6015	0.43627	0.495592
Birc6	-0.308777	2.94554	11.7683	11.4765	0.00113361	0.00478441
Bles03	-0.428744	1.93334	13.8087	13.441	0.0116589	0.0234497
Blmh	0.438783	1.46989	13.4588	13.9316	0.0338929	0.0552619
Bloc1s1	0.481189	1.15095	11.3664	11.714	0.0706402	0.102717
Bloc1s2	-0.631856	1.47652	12.5568	12.1291	0.0333792	0.0545866
Bloc1s3	-0.292658	1.71679	11.3597	11.0066	0.0191958	0.0345804
Bloc1s4	0.139909	0.811458	11.0367	11.1284	0.154363	0.201169
Bloc1s5	-0.155279	1.0199	11.3373	11.1639	0.0955214	0.132674
Bloc1s6	-0.774847	1.87327	10.6958	9.83665	0.0133884	0.0260214
Blvra	-0.0298648	0.0645836	14.0544	13.9516	0.86182	0.886773
Blvrb	-1.88638	5.45243	14.3446	12.4691	3.528343822353e-06	0.000624325
Blzf1	-0.218739	0.786849	10.348	10.0335	0.163362	0.211335
Bmi1	1.31871	0.768101	8.66525	10.4945	0.170569	0.219307
Bmp1	1.56192	5.435	11.2294	12.8018	3.67281603849456e-06	0.000624325
Bmp3	-1.70455	0.39548	9.32602	8.42451	0.402272	0.462378
Bms1	-0.675183	2.50916	10.5084	9.7843	0.00309626	0.00905509
Bnip1	0.699158	2.43479	13.2035	13.788	0.00367459	0.0102408
Bnip3	-0.15635	0.270588	11.6721	11.5636	0.536306	0.59458
Bnip3l	-1.1943	4.0476	11.9813	10.7596	8.96199285410179e-05	0.00146567
Bod1	-1.36149	4.93806	11.8349	10.4623	1.15330544220379e-05	0.000718308
Bod1l	-0.806597	3.11277	11.5372	10.6929	0.000771317	0.00383552
Bola1	-0.177977	1.36931	12.5983	12.4214	0.0427255	0.0670087
Bola2	-1.29346	3.2873	13.738	12.5308	0.000516057	0.00314775
Bola3	0.290172	0.61838	9.80097	10.2878	0.24078	0.296147
Bop1	-0.591813	2.46395	11.8382	11.2375	0.00343597	0.00977394
Bpgm	-0.148013	1.12922	10.5053	10.327	0.0742647	0.106984
Bphl	0.195462	1.19199	14.6218	14.801	0.0642706	0.0948181
Bpnt1_(D3Z0E6)	0.732212	0.828064	11.9622	12.4633	0.148572	0.194514
Bpnt1_(Q9Z0S1)	0.463605	1.72051	16.1951	16.7171	0.0190323	0.0343705
Bptf	-0.771696	2.69668	11.5204	10.855	0.0020106	0.00679103
Braf	-0.311466	1.22179	13.244	12.8633	0.0600084	0.0896556
Brap	-2.22941	2.35218	10.5316	8.11491	0.00444445	0.0116878
Brat1	-0.837437	2.27048	10.5933	9.71669	0.00536442	0.0132744
Brcc3	0.247336	0.97993	11.6025	11.854	0.10473	0.14371
Brd2	-0.683963	2.24188	11.876	11.1653	0.00572951	0.0139644
Brd3	-0.704376	2.76919	10.932	10.1972	0.00170141	0.00615737
Brd4	-0.750422	2.63556	12.172	11.4223	0.00231442	0.00743259
Brd7	-0.970044	1.7799	11.6336	10.763	0.0165998	0.0308179
Brd8	-0.878226	1.83479	11.1446	10.1874	0.0146288	0.0279618
Brd9	-1.04393	1.81755	10.1384	9.22621	0.0152212	0.0288017
Bre	-0.121518	0.480575	12.4382	12.4607	0.330693	0.389507
Bri3bp	-0.53428	2.45194	12.7825	12.195	0.00353231	0.0099778
Brix1	-1.11093	2.433	12.6225	11.3946	0.0036898	0.0102753
Brk1	-0.14376	0.648894	11.1317	11.0008	0.224443	0.278879
Brms1l	-1.53516	1.81273	10.5385	9.26201	0.0153911	0.0290117
Brox	-0.165922	0.412471	11.3886	11.3317	0.386838	0.446752
Brpf3	1.37509	3.16984	10.563	11.8097	0.000676336	0.00359302
Brsk2	0.556624	0.8817	9.138	9.76761	0.131311	0.174785
Bsdc1	-0.0864084	1.68	12.8196	12.7485	0.020893	0.0370628
Bsg	-0.712089	2.7214	12.6133	11.9736	0.00189932	0.00656381
Bsn	-0.305535	2.12125	11.0019	10.7129	0.00756393	0.0168873
Bspry	-0.952186	0.926029	9.05828	8.54561	0.118569	0.159991
Bst2	0.683869	0.487961	9.12158	9.82599	0.325116	0.384181
Btaf1	-0.760234	4.01431	11.0836	10.3711	9.67597383216552e-05	0.00149342
Btf3	-0.698645	3.00862	11.9521	11.3069	0.000980348	0.00438688
Btf3l4	0.0352768	0.402464	14.2115	14.2719	0.395854	0.455865
Bub3	-0.571238	2.7523	14.2422	13.5925	0.00176888	0.00630297
Bud13	-0.439586	1.28241	11.0329	10.6914	0.0521906	0.0795249
Bud31_(E0CX20)	-0.187783	1.37177	13.0662	12.8866	0.0424848	0.0667461
Bud31_(Q6PGH1)	-0.716941	1.17398	11.1985	10.5306	0.0669911	0.0982546
Bysl	-0.560013	2.30309	11.7839	11.2951	0.00497638	0.0125878
Bzw1	0.672264	2.97315	12.4677	13.0773	0.00106378	0.00462111
Bzw2	-0.222268	1.64835	12.4206	12.2593	0.0224723	0.0394664
C1galt1	0.299428	2.11432	12.9919	13.311	0.00768564	0.0170701
C1galt1c1	0.0794848	0.212601	12.1968	12.272	0.612913	0.664742
C1qbp	1.04397	2.54228	14.7549	15.9179	0.00286891	0.00861147
C1qtnf3	-3.97558	3.59958	14.3791	10.4878	0.000251429	0.00224194
C1ra	-1.71813	1.13796	10.8391	8.94945	0.0727845	0.105205
C2	0.349148	0.203788	8.58413	9.34849	0.625478	0.676738
C2cd2l	0.758784	3.5177	12.021	12.7866	0.000303595	0.00248638
C2cd4b	-0.207767	0.2883	13.933	13.78	0.514873	0.573613
C2cd4cC2CD4	0.11868	0.491153	11.4093	11.6271	0.322736	0.381739
C2cd5	-0.763675	2.99891	11.5474	10.669	0.00100252	0.0044587
C3	-3.32319	2.85443	16.8409	13.4918	0.0013982	0.00543246
C330007P06Rik	0.356962	0.336968	9.82952	9.73446	0.460291	0.519235
C4b	-3.25435	2.74312	16.1076	12.8139	0.00180668	0.00637677
C7	-5.3251	3.18036	13.4227	7.52672	0.000660146	0.00355182
C78339	1.35475	1.30056	9.07017	10.4643	0.0500544	0.0768324
C8a	-4.08544	2.98469	12.6038	8.17702	0.00103588	0.00454053
C8b	-2.58596	3.58825	14.2834	11.4889	0.000258077	0.00228376
Ca10	1.92163	3.24036	8.925	10.9087	0.000574969	0.0033138
Ca15	3.51762	5.17669	8.72232	12.2642	6.65746117342031e-06	0.00064486
Ca2	-2.54106	1.71529	11.2707	8.97418	0.0192623	0.034657
Ca8	-0.78506	1.49368	10.5336	9.79066	0.0320866	0.0528131
Caap1	0.428563	1.2353	11.0547	11.4078	0.0581697	0.0873392
Cab39	-0.285854	3.25891	13.6334	13.3361	0.000550927	0.00322889
Cab39l	-0.107836	0.325362	12.6077	12.6021	0.472757	0.531733
Cabin1	-1.02462	1.99971	9.35182	8.42238	0.0100068	0.0208761
Cacfd1	0.651056	1.87964	11.8659	12.5308	0.0131934	0.025754
Cachd1	0.339978	0.496033	14.3246	15.0053	0.319129	0.378395
Cacna1c	-0.0438092	0.0915222	9.91785	9.90869	0.809987	0.842002
Cacna2d1	-0.296645	1.3644	13.3881	13.1789	0.0432118	0.067684
Cacna2d2	-0.38659	0.179769	9.20752	8.39555	0.661045	0.709243
Cacnb2	-0.437703	1.90282	11.1041	10.6299	0.0125078	0.0247607
Cacnb3	-1.36616	3.63333	10.6125	9.20746	0.000232634	0.00215616
Cactin	-1.2708	3.29232	10.5876	9.3055	0.000510126	0.00312866
Cacybp	-0.150232	0.691689	13.7235	13.5787	0.203381	0.25563
Cad	0.958604	4.52386	13.5662	14.53	2.99321101152735e-05	0.00093586
Cadm1	-2.55989	4.0659	12.1861	9.71157	8.59217715642963e-05	0.00143564
Cadm4	-0.577103	1.06272	10.4791	9.84	0.0865532	0.121914
Cadps	0.239929	3.76698	15.2018	15.4596	0.00017101	0.001902
Cadps2	-0.118811	0.421193	11.557	11.3732	0.379147	0.439193
Calb1	-2.91335	4.16307	16.4827	13.4057	6.86962747646593e-05	0.00128558
Calcoco1	-0.777085	2.19551	11.5456	10.7446	0.00637512	0.0150349
Cald1	-3.12097	3.8558	12.7942	9.50624	0.00013938	0.00173274
Calm1	-0.236508	0.376361	18.1643	18.1255	0.420377	0.480158
Calm3	-0.159745	0.512256	13.876	13.6951	0.307428	0.366789
Calr	1.23258	2.74881	18.0662	19.3986	0.00178317	0.00633525
Calu_(G3UYI3;Q6XLQ8)	1.91104	1.92484	9.24058	11.3807	0.0118895	0.0237693
Calu_(O35887)	1.20454	3.57938	12.3773	13.6878	0.000263402	0.00230635
Camk1	-1.38898	5.75972	11.6891	10.2627	1.73893946599961e-06	0.000455251
Camk2b_(P28652)	-0.827064	3.28218	15.3565	14.4502	0.00052218	0.00316743
Camk2b_(Q5SVJ0)	-0.285808	0.56117	13.0585	12.7026	0.274682	0.333
Camk2d	-0.663972	1.49652	11.8721	11.0927	0.0318768	0.0525153
Camk2g	-0.826469	2.96459	11.1019	10.2439	0.00108496	0.0046762
Camk2n1	-1.03119	2.72216	11.7815	10.9166	0.00189601	0.00655551
Camkmt	-0.738928	2.77049	11.952	11.2338	0.00169632	0.00615116
Camlg	-0.555206	2.07107	11.7116	11.2324	0.00849051	0.0184088
Camsap1	-0.862938	3.90901	11.3029	10.4492	0.000123307	0.00164715
Camsap2	-0.698807	2.73438	10.9257	10.2449	0.00184342	0.00645509
Camsap3	-0.189622	2.53091	11.2415	11.0369	0.00294503	0.00877847
Cand1	-0.0695011	0.366785	15.1216	15.0074	0.429749	0.488946
Cand2	-1.35001	4.32541	12.4994	11.1244	4.72703937703175e-05	0.0010833
Cant1	0.805496	4.03778	11.9629	12.8018	9.16678930811862e-05	0.00146769
Canx	0.620401	2.15423	17.2902	18.0199	0.00701081	0.0160559
Cap1	-0.232734	1.11458	15.2763	14.9546	0.0768097	0.110258
Cap2	-2.5172	2.34578	10.8154	8.32406	0.00451043	0.0117668
Capn1	-0.445791	2.75969	12.9012	12.4352	0.00173906	0.00624328
Capn2	-0.371548	1.68624	15.0736	14.6099	0.020595	0.0367078
Capn5	-0.319458	1.64399	11.5469	11.2349	0.0226994	0.0398086
Capn7	-0.607062	1.71603	10.1694	9.7458	0.0192296	0.0346237
Capns1	-0.442365	1.89914	14.7901	14.2979	0.0126141	0.0249034
Caprin1	0.044052	0.240715	13.4612	13.5546	0.574493	0.630302
Capza1_(P47753)	-0.322341	1.29452	13.0384	12.7013	0.0507551	0.0777016
Capza1_(Q5RKN9)	-1.3075	1.12354	9.08499	7.95658	0.0752412	0.108262
Capza2	-0.346907	2.09632	15.0152	14.6531	0.00801084	0.017606
Capzb	0.342527	1.7029	14.1324	14.5304	0.0198199	0.0354674
Carhsp1	-0.837628	3.10513	13.1496	12.288	0.000785008	0.00386927
Carkd	0.382954	1.69508	13.8426	14.2117	0.0201801	0.0360437
Carm1	-0.91926	5.05375	12.8059	11.8903	8.83590679606385e-06	0.00068649
Cars	1.21084	4.02587	13.1003	14.38	9.42168110630226e-05	0.0014705
Cars2	0.49397	1.84779	10.5216	11.0716	0.0141975	0.0273043
Casc3	-0.770696	3.84433	10.2498	9.47422	0.00014311	0.00174006
Casc4	1.14206	6.73647	13.6339	14.7896	1.83456611402586e-07	0.000445494
Casd1	-0.241721	0.858649	11.786	11.4839	0.138468	0.183009
Cask	-1.22802	5.20202	12.275	11.0673	6.28032536385082e-06	0.00064486
Caskin2	-1.26284	2.78432	11.0409	9.83323	0.00164315	0.00600619
Casp2	-1.2483	1.12006	8.29728	7.29826	0.0758481	0.109028
Casp3	-0.306763	0.896328	11.7249	11.4418	0.126961	0.169771
Casp6	-0.439387	1.3019	11.303	10.9645	0.0498996	0.0766363
Casp7	-0.875195	3.2763	11.0538	10.1248	0.0005293	0.00317886
Casp8	-0.553536	1.78025	11.0205	10.4531	0.0165863	0.0308036
Casr	0.427039	2.9745	12.659	13.0339	0.00106048	0.00461402
Cast	0.358627	1.3884	10.7885	11.1189	0.0408885	0.0647644
Casz1	-0.44111	0.540225	10.0205	9.60757	0.288253	0.34721
Cat	-1.42462	2.59442	10.8747	9.50474	0.00254438	0.00791116
Cbfa2t3	-0.0371178	0.109482	10.8701	10.9461	0.777174	0.812764
Cbfb	-1.01149	3.44097	12.3946	11.3673	0.000362268	0.00268749
Cbl	-0.525065	1.86141	11.5491	10.9322	0.0137591	0.0266087
Cbll1	-1.068	3.15138	11.2981	10.3174	0.000705708	0.00366696
Cbr1	-0.0518341	0.0957737	15.2198	15.1181	0.802096	0.834872
Cbr3	1.75337	3.33203	11.7583	13.4213	0.000465549	0.00300886
Cbr4	0.275185	1.13272	13.7842	13.9911	0.0736683	0.10623
Cbs	0.00603165	0.0389843	14.3355	14.3191	0.914146	0.930756
Cbwd1	-0.953784	4.503	11.0148	10.0732	3.14048201368553e-05	0.000940107
Cbx1	-0.442067	1.14446	12.9271	12.6492	0.0717033	0.103972
Cbx3	-0.643247	1.49999	14.4213	13.8906	0.0316232	0.0522084
Cbx4	-0.647791	2.62489	11.0572	10.3795	0.002372	0.00754256
Cbx5	-0.641037	2.38826	12.6692	12.1408	0.00409012	0.0110194
Cbx7	-0.773168	3.21411	11.5625	10.7919	0.000610783	0.0033992
Cbx8	-1.23196	2.1495	10.2981	9.10464	0.0070876	0.0161762
Cc2d1a	-0.4002	1.81557	12.452	12.126	0.0152908	0.028887
Cc2d1b	-0.000906061	0.0050673	12.1904	12.211	0.9884	0.990848
Cc2d2a	-1.16285	4.1189	10.2253	9.03675	7.60505625129554e-05	0.00134008
Ccar1	-0.19814	0.970284	13.5534	13.454	0.107082	0.146551
Ccar2	-0.409573	2.71577	14.1041	13.7199	0.00192413	0.0066138
Ccbl1	0.433615	1.43104	11.9817	12.5352	0.0370646	0.059501
Ccbl2	1.11444	3.27557	11.3566	12.5151	0.00053019	0.00318158
Ccdc101	1.67251	4.33379	8.8779	10.5902	4.63669772376177e-05	0.00107351
Ccdc109b	-1.3916	3.80293	10.3921	9.04732	0.000157422	0.00182035
Ccdc112	0.41288	0.472819	10.1737	10.5864	0.336652	0.395528
Ccdc115	0.0623277	0.259066	11.5647	11.625	0.550724	0.60733
Ccdc12	-0.778087	2.39942	10.6286	9.82857	0.00398638	0.010828
Ccdc124	-0.210409	1.17204	13.2016	13.0654	0.0672911	0.0985953
Ccdc126	0.693415	1.4051	9.45964	9.87868	0.0393459	0.0627072
Ccdc127	0.978887	4.66302	12.2047	13.1887	2.17262317486762e-05	0.000866837
Ccdc132	-0.130735	0.850514	10.8828	10.7638	0.141087	0.185819
Ccdc134	-0.48276	0.852614	11.181	10.8755	0.140406	0.1852
Ccdc137	-0.443292	1.21489	10.0764	9.68703	0.0609687	0.0907722
Ccdc148	3.27681	2.57167	8.96544	12.3192	0.0026812	0.00822077
Ccdc149	-0.00139731	0.000662515	10.6328	10.1263	0.998476	0.998613
Ccdc167	0.648453	0.911096	9.47748	10.3002	0.122717	0.164882
Ccdc186	-0.618286	1.30627	11.1214	10.6593	0.0494001	0.0759561
Ccdc22	0.222045	2.56779	12.1512	12.3671	0.00270528	0.00826439
Ccdc25	-0.14421	0.638859	12.2747	12.1627	0.22969	0.284331
Ccdc28a	0.768064	1.54967	9.19541	9.97271	0.028205	0.0474315
Ccdc43	-0.28317	2.04745	12.0919	11.8196	0.00896506	0.0191977
Ccdc47	0.338228	2.02786	14.8588	15.1955	0.0093786	0.0199077
Ccdc51	0.508763	2.52238	12.0849	12.5948	0.00300346	0.00887635
Ccdc53	1.02119	1.0561	9.75195	10.5628	0.0878811	0.123498
Ccdc58	0.0165967	0.0534409	13.2977	13.4328	0.884217	0.905726
Ccdc6	1.30702	3.0669	12.2204	13.5004	0.00085724	0.00403423
Ccdc71	2.45771	1.28466	9.17097	12.5716	0.051921	0.0791903
Ccdc86	-0.516689	1.66767	11.8547	11.2686	0.0214946	0.0379608
Ccdc88a	-0.847031	3.27804	12.1228	11.3634	0.000527183	0.00317886
Ccdc9	-0.38266	2.76355	12.5592	12.146	0.00172364	0.00621572
Ccdc90b	0.239921	1.60143	13.3263	13.5998	0.0250364	0.0430674
Ccdc91	-0.308405	1.13951	11.7659	11.4771	0.0725249	0.104934
Ccdc92	-0.465393	2.58039	11.9802	11.5741	0.0026279	0.00809141
Ccdc93_(E9QAD4)	-0.466473	2.26769	10.3858	9.94297	0.00539891	0.0133446
Ccdc93_(Q7TQK5)	0.00710014	0.0477384	12.5803	12.5874	0.895904	0.915509
Ccdc97	-0.724523	2.53944	10.2768	9.49903	0.00288776	0.00865376
Ccm2	-0.0856291	0.23564	10.3871	10.397	0.581246	0.635888
Ccnd2	-0.80845	3.02523	11.1927	10.3336	0.000943552	0.00429611
Ccnk	-0.993345	3.13753	13.182	12.2863	0.000728565	0.00372132
Ccnl1_(F6WST0;F6WYR6;F7BER3;F7BI63)	-1.67761	1.15722	10.0319	7.87254	0.0696269	0.101629
Ccnl1_(Q52KE7)	-1.21603	3.86264	11.112	9.94593	0.000137202	0.00172697
Ccnl2	-1.22126	3.64278	10.1274	8.84659	0.000227626	0.00213992
Ccnt1	-0.519572	1.62562	10.9888	10.634	0.0236797	0.0411711
Ccnt2	-0.510226	1.19929	11.026	10.3944	0.0631995	0.093408
Ccny	-0.212507	1.87171	12.9842	12.8144	0.0134367	0.0260961
Ccpg1	0.49645	1.81282	11.7493	12.2537	0.0153881	0.0290117
Ccrn4l	-0.09028	0.153538	10.2886	10.2405	0.702201	0.745379
Ccs	-1.2908	4.68934	13.1543	11.8934	2.04486073751592e-05	0.000866094
Cct2	-0.0690749	0.241296	16.0672	15.9384	0.573725	0.629645
Cct3	0.0527511	0.219176	16.2436	16.2961	0.603704	0.656906
Cct4	-0.275183	1.43591	15.7223	15.3808	0.0366512	0.0589543
Cct5	-0.10491	0.661334	15.0056	14.9681	0.218105	0.271699
Cct6a	-0.268554	0.998893	15.9462	15.7249	0.100255	0.138404
Cct6b	-1.97198	1.2934	11.3952	8.83321	0.0508858	0.0778472
Cct7	-0.273314	1.61114	15.4992	15.2266	0.024483	0.0423352
Cct8_(H3BJB6)	0.91113	0.724967	9.4224	10.4237	0.188379	0.23922
Cct8_(P42932)	-0.261532	1.18215	15.7672	15.3933	0.0657429	0.0966378
Ccz1	-0.317305	1.88389	12.2289	11.8865	0.0130651	0.0255652
Cd151	-0.778516	3.19257	12.2189	11.4147	0.000641851	0.0035157
Cd164l2	-0.362281	0.478308	8.93437	8.56879	0.332424	0.391292
Cd200	-1.76257	5.0698	13.3641	11.5833	8.51524071441875e-06	0.00068649
Cd2ap	-0.326136	1.82174	13.457	13.1375	0.0150752	0.0285699
Cd2bp2	-0.256732	0.88525	12.0391	11.8997	0.130242	0.173584
Cd44	-0.450721	0.447529	9.79825	9.15725	0.356838	0.416864
Cd47_(Q61735-2)	0.498109	1.4765	10.8633	11.2577	0.0333814	0.0545866
Cd47_(Q61735)	0.23651	1.04164	13.0569	13.2511	0.0908564	0.127066
Cd59a	0.186175	0.206434	9.03882	9.46635	0.621678	0.673046
Cd63	2.01985	3.4582	14.4666	16.3646	0.00034818	0.0026477
Cd74	-1.24829	1.77975	9.56404	8.34846	0.0166055	0.0308207
Cd81	-2.21228	2.99153	13.0522	10.5964	0.00101969	0.00450799
Cd82	-0.079482	0.167724	11.9137	11.7431	0.679636	0.726507
Cd9	-1.05082	3.37182	11.5944	10.5477	0.000424793	0.00289497
Cd93	-3.66687	3.31457	12.61	9.16256	0.000484652	0.00306218
Cd99	-1.1374	3.34904	14.8449	13.7475	0.000447668	0.00296748
Cda	1.6833	2.71564	12.7845	14.5609	0.00192467	0.0066138
Cdadc1	-0.0699753	0.151602	8.5613	8.46784	0.70534	0.748275
Cdc123	-0.458702	1.92723	11.6417	11.2717	0.0118242	0.0236785
Cdc16	-0.55379	2.56755	12.4816	11.9311	0.00270677	0.00826439
Cdc23	-1.06084	2.60558	13.3396	12.1655	0.00247979	0.00777336
Cdc26	0.0824495	0.22372	12.2903	12.5032	0.597421	0.650847
Cdc27	1.16696	1.09808	8.53334	10.1757	0.0797843	0.113832
Cdc37	0.0882598	0.280174	12.848	12.8741	0.524597	0.583464
Cdc37l1	-0.500557	0.47845	11.3034	10.3425	0.332315	0.391228
Cdc40	-0.700614	2.86714	12.3471	11.5399	0.00135786	0.00533551
Cdc42	0.493847	1.85332	14.5327	15.0886	0.0140179	0.0269946
Cdc42bpa	-0.612377	2.46371	11.08	10.4242	0.00343786	0.00977455
Cdc42bpb	-0.498047	3.47113	12.1736	11.6474	0.000337963	0.00260777
Cdc42bpg	-0.507011	3.82147	11.7927	11.2982	0.000150844	0.00178392
Cdc5l	-0.241184	1.59429	13.8814	13.6687	0.025451	0.0436569
Cdc73	-0.559509	2.45941	11.9968	11.3588	0.0034721	0.00985114
Cdcp1	-0.452784	0.972159	10.7669	10.5193	0.106621	0.145975
Cdh1	0.848012	3.13062	14.4177	15.2468	0.000740252	0.00374756
Cdh11	-3.78303	3.66451	13.8871	10.1834	0.000216516	0.00209784
Cdh13	-2.50174	3.8394	12.8522	10.1511	0.000144743	0.00174289
Cdh2	-0.351882	1.57944	13.7455	13.4048	0.0263367	0.0447337
Cdh23	-2.05778	2.5433	14.6116	12.6166	0.00286219	0.00859836
Cdh5	-3.871	4.44057	13.6341	9.90216	3.62600193066676e-05	0.00100752
Cdh6	-3.44416	3.78918	13.4219	10.0241	0.000162489	0.00184095
Cdipt	1.03889	4.72393	13.5851	14.6223	1.88831311259766e-05	0.000839415
Cdk11b	-0.484772	3.11548	12.7148	12.2271	0.000766518	0.00381687
Cdk12	-1.10276	2.37261	9.83912	8.65453	0.0042402	0.0113072
Cdk13	-0.61675	2.51351	10.9597	10.3587	0.00306539	0.00899007
Cdk16	-0.342195	0.945033	10.25	9.76991	0.113492	0.154022
Cdk2ap1	-0.179294	0.675348	11.3762	11.1809	0.21118	0.263797
Cdk4	-0.612037	2.96132	12.8425	12.1685	0.00109315	0.00469552
Cdk5	-0.442791	1.60361	13.7295	13.2076	0.024911	0.0428921
Cdk5rap2	0.360642	0.793833	11.4718	11.8423	0.160756	0.208382
Cdk5rap3	1.01765	3.76184	13.6271	14.6268	0.000173045	0.00190618
Cdk7	-1.4551	3.43207	11.5224	10.0123	0.000369768	0.00271641
Cdk8	-0.0452779	0.0644179	11.3367	11.1346	0.862149	0.886914
Cdk9	-0.417028	1.83458	12.8155	12.3792	0.0146361	0.0279633
Cdkal1	-0.0182274	0.0827102	9.90985	9.83879	0.826589	0.856085
Cdkl5	-0.931956	2.476	10.449	9.48965	0.00334199	0.00957388
Cdkn1b	-0.551565	2.12235	11.7751	11.1664	0.00754478	0.01686
Cdkn2aip	-0.669414	3.46102	12.3252	11.6735	0.000345927	0.00263331
Cdkn2b	-0.636396	2.1382	9.2297	8.74781	0.00727438	0.0164305
Cdkn2c	-0.654539	3.40858	12.0307	11.3658	0.000390322	0.00278729
Cds1	0.989016	1.9867	10.7088	11.5188	0.0103111	0.0212974
Cds2	-0.225875	0.905459	13.2825	13.1196	0.12432	0.166729
Cdsn	-2.4418	2.27945	10.7192	8.13603	0.00525478	0.0130652
Cdv3	-0.00549408	0.0168284	13.5749	13.6733	0.961992	0.969918
Ceacam1	0.101183	0.0628051	9.09414	9.41055	0.865356	0.889407
Cebpz	-0.559596	1.85618	10.121	9.43893	0.0139257	0.0268525
Cebpzos	0.991111	1.24972	10.9613	11.8194	0.0562708	0.0847319
Cecr5	0.85876	3.45288	11.3224	12.2095	0.000352465	0.00266056
Cela1	-1.40525	0.680975	8.99125	7.7506	0.208461	0.260935
Cela2a	-0.183259	0.0670329	8.63036	9.39328	0.856973	0.882659
Cela3b	-0.873535	0.418818	9.29613	9.02647	0.381226	0.44132
Celf1	-0.394863	1.81685	14.4062	13.9852	0.0152456	0.0288254
Celf2	-0.403114	1.58991	11.3414	10.8251	0.0257095	0.0440069
Celf3	-0.429055	3.37756	13.3779	12.9137	0.000419221	0.00288187
Celf4	-0.542494	0.802815	12.0224	11.4047	0.157465	0.204809
Celf6	-0.677866	2.14345	11.0585	10.4307	0.00718711	0.0163058
Cenpa	-0.962414	0.975682	12.0868	10.9264	0.105759	0.145013
Cenpc	-0.413587	1.43516	10.6423	10.2367	0.0367148	0.0589942
Cenpe	-2.89494	0.675176	13.7638	10.7144	0.211263	0.263853
Cenph	-2.41987	3.42677	10.8281	8.40145	0.000374312	0.00272476
Cenpv	-0.348117	2.09182	15.4635	15.1394	0.00809434	0.0177612
Cep120	-0.891756	2.20566	9.99649	9.1159	0.00622783	0.0148074
Cep131	-0.632257	1.8841	11.1229	10.5744	0.0130588	0.0255597
Cep164	-0.27833	0.391923	8.62286	8.16251	0.405581	0.465814
Cep170	0.00405733	0.0218093	11.7421	11.7442	0.951022	0.961048
Cep170b	0.346279	1.38005	11.0654	11.3362	0.0416819	0.0658396
Cep41	-1.39355	1.85656	10.0174	8.36139	0.0139135	0.0268481
Cep68	-0.288377	1.26778	9.97022	9.58444	0.0539779	0.0818545
Cep97	-0.867694	3.61598	11.1537	10.3408	0.000242112	0.00219923
Cept1	1.224	2.9724	13.3023	14.5484	0.00106562	0.00462636
Cer1	-2.59256	2.3165	11.2692	8.71455	0.00482498	0.0123593
Cers2	-0.465569	1.40104	12.3421	11.9608	0.0397153	0.0631699
Cers5	0.270988	0.764146	10.8083	11.1007	0.172129	0.22104
Cers6	0.252875	0.659828	11.985	12.168	0.218863	0.272503
Cetn2	0.22821	0.676219	13.1241	13.469	0.210756	0.263355
Cetn3	-0.100539	0.123538	11.0438	11.2066	0.752424	0.790511
Cfap20	-0.803423	2.02844	11.8869	11.1212	0.00936616	0.0198871
Cfap36	-0.480187	2.35004	11.6848	11.264	0.00446645	0.0117001
Cfap97	-0.498526	1.54104	9.87704	9.34873	0.0287714	0.0482171
Cfb	-3.2952	3.28507	14.1643	10.8302	0.000518715	0.00315166
Cfdp1	-0.968768	3.48784	13.6916	12.6833	0.000325209	0.00258077
Cfl1	-0.115404	0.388245	17.2402	17.1688	0.40903	0.46874
Cfl2	-0.526851	1.83011	13.2562	12.8373	0.0147873	0.0281709
Cggbp1	-0.773321	3.41323	11.9529	11.1684	0.000386161	0.00277982
Cgn_(D3YUW7;E9QMC1)	-0.011787	0.0472648	10.6102	10.6053	0.896882	0.916251
Cgn_(P59242)	-0.596746	5.75702	13.9546	13.3672	1.74976440881537e-06	0.000455251
Cgref1	-0.0964144	0.164922	10.3892	10.3793	0.684035	0.729711
Champ1	-0.724652	1.99546	11.1183	10.3135	0.0101051	0.0210451
Chchd1	0.226127	0.916713	10.045	10.3856	0.12114	0.163034
Chchd10	2.516	2.00421	9.11637	11.664	0.00990355	0.0207246
Chchd2	1.48018	2.58707	13.1592	14.8667	0.00258781	0.00800867
Chchd3_(D3Z0L4)	0.754123	2.4708	13.3667	14.0783	0.0033822	0.00964357
Chchd3_(Q9CRB9)	0.819122	4.48417	13.8493	14.6678	3.27963814404982e-05	0.000955687
Chchd4	-0.0132752	0.016772	11.8213	11.8451	0.962117	0.969918
Chchd5	-0.532646	0.328347	9.87102	9.86397	0.469519	0.528417
Chchd6	0.492223	2.68041	13.1366	13.6794	0.00208735	0.00694669
Chchd7	0.892935	1.60873	11.2738	11.9971	0.024619	0.0424994
Chd1l	-0.822356	1.71806	11.2574	10.4816	0.0191398	0.0345218
Chd2	-0.834845	2.63261	11.2763	10.5117	0.00233018	0.0074643
Chd3	-0.274332	0.849828	11.0272	10.728	0.14131	0.186055
Chd4	-0.585626	2.20623	13.426	12.8297	0.00621968	0.0148053
Chd8	-0.793383	2.86239	11.1291	10.3689	0.00137282	0.00537687
Chdh	-1.17578	1.18838	9.26549	7.65251	0.064807	0.0954933
Cherp	-0.196432	0.942164	13.2258	13.1071	0.114245	0.154908
Chga	0.89254	1.81388	18.5214	19.4725	0.0153503	0.0289782
Chgb	0.741877	2.83522	16.0716	16.8057	0.00146143	0.0055946
Chic1	0.964907	3.03551	11.572	12.6383	0.000921488	0.00424572
Chid1	-1.20467	3.90692	13.4632	12.3281	0.000123903	0.00164715
Chka	0.444728	1.90496	11.6924	12.0651	0.0124463	0.0246859
Chkb	-0.687952	3.50867	13.1025	12.4697	0.000309975	0.00251187
Chm	0.0759447	0.178709	10.7771	10.7902	0.662661	0.710761
Chmp1a	-0.0886168	0.372527	12.7262	12.6393	0.424105	0.483809
Chmp1b1	-0.410536	2.82939	12.1996	11.7238	0.00148117	0.0056229
Chmp1b2	-0.702621	1.97488	13.5547	12.8888	0.0105955	0.0217555
Chmp2a	-0.0404559	0.119284	12.9945	12.9414	0.75983	0.797372
Chmp3	0.314924	2.12664	11.854	12.1989	0.00747068	0.0167654
Chmp4b	-0.174232	0.828678	12.6332	12.5273	0.148362	0.194315
Chmp4c	0.240162	0.620771	10.2497	10.4108	0.239458	0.294721
Chmp6	0.419915	2.13851	10.1487	10.5169	0.00726933	0.0164305
Chmp7	0.00802691	0.023157	12.6901	12.733	0.948076	0.959002
Chn1	-0.0499403	0.0330468	10.1353	9.79688	0.92673	0.940938
Chordc1	-0.350258	1.10419	13.537	12.9807	0.0786701	0.112441
Chp1	-0.00530047	0.0196114	12.5051	12.5787	0.955847	0.964586
Chpf	0.237978	1.59068	11.0832	11.3048	0.0256636	0.0439649
Chpf2	0.58828	1.90476	10.7075	11.2341	0.012452	0.0246905
Chrd	-0.642453	0.92319	9.47394	8.97214	0.119347	0.160918
Chst11	1.98047	1.14262	10.7428	11.9225	0.0720071	0.10433
Chst12	0.248193	1.48468	11.4105	11.6562	0.0327582	0.0537607
Chst14	-0.794495	2.34523	10.5673	9.80331	0.00451613	0.0117752
Chst3	-2.98165	2.60899	12.3055	9.4529	0.00246043	0.00772595
Chtf8	-0.314014	0.986445	13.3849	13.0505	0.10317	0.141864
Chtop	-0.370877	1.28833	11.8158	11.4103	0.0514832	0.0785456
Chuk	-0.622973	2.69926	11.1779	10.5894	0.00199868	0.00677542
Ciao1	0.147745	0.328436	11.9672	12.2169	0.469422	0.52839
Ciapin1	-1.05486	3.26233	11.7198	10.6854	0.0005466	0.00322428
Cib1	0.250032	0.108801	10.7403	10.2239	0.778393	0.81345
Cic	-0.754395	2.70554	13.1221	12.2672	0.00196998	0.00671248
Cilp	-1.72088	0.969824	10.4176	8.30805	0.107195	0.146679
Cirbp	-0.372569	0.566113	14.4978	14.3183	0.271573	0.3299
Cirh1a	-1.61309	2.45256	12.0742	10.2951	0.00352731	0.0099676
Cisd1	0.290815	1.51664	15.777	15.9731	0.030434	0.0506538
Cisd2	0.67197	2.44612	13.3357	13.9227	0.00357997	0.0100773
Cisd3	0.0722605	0.157849	13.0928	13.2777	0.695267	0.739311
Ckap4	0.51379	2.74004	13.7473	14.236	0.00181951	0.00640592
Ckap5	-0.150716	1.56676	13.3571	13.1953	0.0271168	0.0458875
Ckb	1.95261	3.53264	13.7181	15.6059	0.00029333	0.002437
Ckmt1	0.227422	0.675343	12.605	12.7026	0.211182	0.263797
Clasp1	-0.371841	1.83413	11.5045	11.1838	0.0146511	0.0279773
Clasp2_(Q8BRT1-5)	-1.15443	3.05733	10.1212	9.00341	0.000876342	0.00409125
Clasp2_(Q8BRT1)	-0.202276	1.93322	12.2439	12.0511	0.0116622	0.0234499
Clcc1	0.143523	0.769435	13.0827	13.2968	0.170045	0.218789
Clcn2	-0.543788	1.14735	10.4983	9.84172	0.0712277	0.103427
Clcn3	-0.13682	0.814919	12.6995	12.5398	0.153137	0.199643
Clcn4	0.8695	1.71342	9.77018	10.579	0.0193454	0.0347635
Clcn5	-0.119469	0.401897	11.4494	11.3485	0.396372	0.456336
Clcn6	-1.23957	2.19021	9.65395	8.27229	0.00645336	0.0151654
Clcn7	0.791337	0.963363	10.4045	10.9049	0.108802	0.14857
Cldn3	0.0556718	0.0957773	10.8368	11.0001	0.802089	0.834872
Cldn7	2.14609	2.05405	9.74193	11.8178	0.00882969	0.0189971
Cldnd1	-0.145951	0.571119	11.8419	11.6089	0.268461	0.326555
Clec11a	-2.88002	2.29465	12.1091	9.4739	0.00507395	0.0127673
Clec16a	0.203483	0.424963	10.1976	10.3212	0.37587	0.436299
Clgn	0.00220072	0.00285329	12.8823	12.9317	0.993452	0.99468
Clic1	-0.290126	0.585378	14.7529	14.4352	0.25979	0.317172
Clic4	-0.101187	0.326714	13.6277	13.6375	0.471288	0.530162
Clic5	-0.554831	1.58969	9.74761	9.14252	0.0257223	0.0440186
Clint1_(Q5SUH6)	0.343018	1.81786	11.6404	12.0281	0.0152103	0.0287959
Clint1_(Q99KN9)	-0.0278575	0.0972761	14.578	14.5279	0.799326	0.832227
Clip1	-0.251493	1.73824	12.6291	12.4152	0.0182708	0.0332176
Clip2	-0.655889	4.22566	13.1336	12.4938	5.9476429594211e-05	0.00118508
Clk3	-1.17406	2.15047	10.9272	9.59585	0.00707181	0.01616
Clmn	-0.203637	0.0737713	9.6612	9.81332	0.843779	0.872029
Cln3	0.140678	0.256223	10.508	10.4251	0.554342	0.610488
Cln5	1.30208	1.43514	9.43867	10.4232	0.0367165	0.0589942
Cln6	0.230596	0.581145	10.8794	10.9999	0.262334	0.319743
Cln8	-0.741901	1.78454	9.97669	9.3254	0.0164234	0.030602
Clns1a	-0.262643	1.12924	12.8916	12.7338	0.0742602	0.106984
Clp1	-0.680708	2.83763	12.0446	11.3787	0.00145336	0.00557201
Clpb	0.118164	1.06563	13.1567	13.3191	0.0859755	0.121265
Clpp	0.877231	2.95544	14.3558	15.1365	0.00110804	0.0047162
Clps	-1.43813	0.700094	9.10915	8.17398	0.199483	0.251642
Clptm1	0.0200488	0.0640435	12.2645	12.2785	0.862892	0.887376
Clptm1l	0.76683	2.9149	11.3686	12.2018	0.00121647	0.00500961
Clpx	0.237372	2.34469	12.6176	12.8753	0.0045218	0.0117858
Clstn1	0.555536	1.23571	11.5175	11.9753	0.0581148	0.087308
Clstn3	-0.944033	1.41184	10.4592	9.56149	0.0387402	0.0618367
Clta_(B1AWE0;Q6PFA2)	0.948105	1.42727	10.9424	12.0324	0.0373881	0.0599016
Clta_(O08585)	0.891245	2.94531	14.6904	15.614	0.00113421	0.00478441
Cltb	0.425432	1.9892	15.416	15.8415	0.0102517	0.0212445
Cltc	-0.0782373	0.408744	17.0237	16.913	0.390171	0.450174
Clu	-0.621629	2.80404	15.3281	14.6902	0.00157023	0.00583034
Cluh	-0.31368	3.72905	12.7482	12.4471	0.000186615	0.00195582
Clybl	0.1495	0.472979	11.6152	11.7936	0.336528	0.395484
Cmas	-0.117543	1.46434	13.8391	13.7609	0.0343286	0.05584
Cmbl	0.89979	1.71416	12.4803	13.5809	0.0193126	0.0347131
Cmc1	0.591271	1.81201	9.48941	10.1206	0.0154165	0.0290356
Cmc2	0.55457	1.7078	10.3821	10.8021	0.0195975	0.0351385
Cmc4	0.501903	1.58795	11.7988	12.4593	0.0258255	0.0441226
Cmip	-0.829042	2.40368	10.5652	9.86345	0.00394752	0.0107353
Cmpk1	0.287823	0.936074	16.5049	16.8249	0.115858	0.156824
Cmpk2	0.94996	3.02719	12.7812	13.7973	0.000939321	0.00428488
Cmtm4	0.353356	1.9298	13.1396	13.4927	0.0117543	0.023583
Cmtm6	-0.849323	1.70758	10.8534	10.021	0.0196075	0.0351411
Cmtr1	-0.642139	3.04779	13.0713	12.4566	0.000895791	0.00416868
CN725425	-0.160155	0.516406	11.3334	11.135	0.304505	0.363718
Cnbp_(P53996-2;P53996-3)	0.0771082	0.111346	13.1513	13.2762	0.773844	0.809863
Cnbp_(P53996)	-0.48699	0.913529	8.48532	8.23688	0.122031	0.164082
Cndp2	0.401493	1.1924	13.8163	14.2313	0.0642098	0.0947475
Cnih4	1.4259	2.92595	10.2547	11.8586	0.00118592	0.00493117
Cnksr3	-0.41273	0.855103	12.6731	12.3606	0.139604	0.184275
Cnn3	0.978962	2.81416	12.3978	13.5171	0.00153405	0.00575396
Cnnm2	-0.0204767	0.0218198	8.73308	8.49969	0.950999	0.961048
Cnnm3	-0.853973	1.20453	10.6205	10.015	0.0624406	0.0924365
Cnot1	-0.457879	4.92947	13.3994	12.9335	1.17633356291575e-05	0.000718308
Cnot10	-0.563851	1.45573	12.0898	11.5237	0.0350161	0.056694
Cnot11	-0.779376	2.8429	11.8081	11.0353	0.00143582	0.0055285
Cnot2	-0.0935701	0.124264	11.9449	11.7489	0.751167	0.789761
Cnot3	-0.221668	1.4827	12.1972	12.0291	0.0329079	0.0539335
Cnot4	0.0117955	0.00486009	10.8476	10.1969	0.988872	0.991185
Cnot6l	-1.11096	4.89545	12.0216	10.9366	1.27219448400463e-05	0.000723776
Cnot7	-0.360576	3.95784	11.4844	11.1218	0.000110195	0.00157406
Cnp	-0.697825	2.71173	11.1433	10.4028	0.00194211	0.00665488
Cnpy2	0.333657	1.1594	16.0237	16.449	0.069279	0.101162
Cnpy3	0.741808	3.06615	12.6476	13.3892	0.000858714	0.00403596
Cnpy4	-1.11734	4.04867	13.3992	12.2748	8.9397529378713e-05	0.00146567
Cnrip1	-0.592278	4.45384	14.0733	13.493	3.51692062645436e-05	0.00100081
Cnst	-0.214429	1.20085	11.3561	11.1583	0.0629719	0.0931284
Cntfr	1.7723	2.95615	8.98626	10.6109	0.00110624	0.00471561
Cntn1	-0.373005	1.05653	11.6327	11.3425	0.087796	0.123426
Cntnap2	1.20577	2.22772	8.69058	9.78657	0.00591945	0.0142934
Coa3	0.16909	0.573799	13.9594	14.2056	0.266809	0.324709
COA4	0.221054	0.32274	10.6678	10.834	0.47562	0.534293
Coa5	0.509937	0.806547	9.61464	9.85619	0.156118	0.203238
Coa6	0.155708	0.166267	9.35569	9.14729	0.681919	0.72788
Coa7	0.714402	2.31784	11.2852	12.0974	0.00481012	0.0123293
Coasy	-0.205978	2.09318	13.8198	13.5675	0.00806899	0.0177109
Cobl	1.27319	1.13337	9.17149	10.4974	0.0735579	0.106113
Cobll1	0.323161	1.89048	12.3436	12.7174	0.0128683	0.0252886
Cog1	0.162798	1.8739	12.7713	12.9613	0.013369	0.0260201
Cog2	0.193759	2.02542	12.5345	12.7686	0.00943138	0.0199906
Cog3_(E9QL65)	0.489998	1.34463	10.1338	10.5896	0.0452237	0.0703813
Cog3_(Q8CI04)	0.281161	2.20415	12.7272	13.024	0.00624952	0.0148492
Cog4	0.288921	1.66727	13.1431	13.4134	0.0215146	0.0379869
Cog5	0.264069	2.17211	12.818	13.081	0.00672813	0.0156196
Cog6_(Q8BRB0)	-0.24401	2.07801	11.7098	11.4586	0.00835577	0.0181845
Cog6_(Q8R3I3)	-0.156554	1.35544	13.4413	13.2494	0.0441119	0.0689013
Cog7	0.263945	1.5722	12.8503	13.0556	0.0267796	0.0453801
Cog8	-0.221852	0.975511	12.7212	12.478	0.105801	0.145043
Coil	0.0257809	0.038631	9.92488	9.91068	0.91489	0.931253
Col12a1	-2.688	2.639	10.8742	8.0898	0.00229613	0.00738621
Col15a1	-3.17077	2.51658	11.596	8.10866	0.00304383	0.00895136
Col18a1	-3.81407	2.36841	13.3674	9.99381	0.00428142	0.0113708
Col1a1	-3.45914	3.72986	14.3534	10.8602	0.00018627	0.00195582
Col1a2	-3.572	3.97377	12.3858	8.92719	0.000106226	0.00155705
Col22a1	1.10291	1.15482	9.33253	10.6349	0.0700134	0.101989
Col2a1	-3.41841	1.68505	12.0621	8.21365	0.0206514	0.0367657
Col3a1	-3.34803	2.38351	13.3034	10.2284	0.00413512	0.0110996
Col4a3bp	-0.0107409	0.0260995	11.8225	11.7429	0.941674	0.953453
Col4a5	0.368306	0.734232	11.7941	12.0762	0.184403	0.234979
Col5a1	-2.88328	3.27429	11.285	8.09839	0.000531755	0.00318572
Col6a1	-3.09451	3.91771	14.8185	11.517	0.000120863	0.00163356
Col6a2	-2.46921	2.71576	11.1009	8.77241	0.00192416	0.0066138
Col6a3	-2.83231	3.53772	12.627	9.54795	0.000289924	0.00242988
Col6a6	1.99535	1.10603	11.3521	12.5708	0.0783377	0.112066
Col9a1	-3.04606	2.97685	11.1065	8.02569	0.00105476	0.00460596
Colec10	-4.42199	3.93555	12.2154	7.45461	0.000115998	0.00159393
Colgalt1	-0.509797	2.21621	12.1257	11.6892	0.00607843	0.0145415
Commd1	-0.371377	1.08836	11.8482	11.4115	0.081591	0.116024
Commd10	0.150982	0.772826	12.0309	12.1889	0.168723	0.21724
Commd2	-0.0587831	0.486526	12.7165	12.7198	0.326193	0.385077
Commd3	0.0895432	0.752706	12.683	12.7527	0.176723	0.226302
Commd4	0.164517	0.565898	11.2037	11.2867	0.271708	0.330009
Commd5	0.495666	1.67569	11.6103	12.067	0.0211013	0.037375
Commd6	0.548902	1.96579	10.215	10.867	0.0108195	0.0221032
Commd7	0.38197	2.04102	12.6479	13.0541	0.00909869	0.0194324
Commd8	0.0530923	0.150675	12.0892	12.0902	0.706847	0.749437
Commd9	-0.228553	0.963962	12.3298	12.028	0.108652	0.148421
Comp	-3.09327	3.35923	14.3126	11.2819	0.000437288	0.0029415
Comt	0.876028	2.52445	13.4354	14.252	0.00298914	0.0088592
Comtd1	0.701181	2.12511	11.4293	11.9859	0.00749704	0.0167997
Copa	0.47942	3.34763	16.3807	16.8081	0.000449126	0.00297191
Copb1	0.819297	2.81672	15.7462	16.6485	0.00152504	0.0057238
Copb2	0.414275	1.86	15.652	16.0041	0.0138038	0.0266811
Cope	0.679587	2.63339	15.6081	16.3815	0.002326	0.00745814
Copg1	0.575324	2.11588	15.2276	15.79	0.00765811	0.0170245
Copg2	0.150401	1.36239	13.3758	13.5229	0.0434122	0.0679103
Cops2	-0.100656	1.02908	14.1236	13.9705	0.093523	0.13032
Cops3	0.106028	1.37651	13.6837	13.794	0.0420235	0.0662213
Cops4_(D3YV99;D3Z1R9)	0.949272	2.14099	9.83604	10.8945	0.00722781	0.0163778
Cops4_(O88544)	0.11964	0.526469	13.7358	13.8678	0.29753	0.356557
Cops5	-0.0274578	0.0835295	13.1484	13.2242	0.825031	0.854836
Cops6	-0.199766	1.73659	14.7428	14.5179	0.0183406	0.0333195
Cops7a	-0.052861	0.25255	12.7765	12.7818	0.55905	0.615022
Cops7b	-0.10713	0.283076	10.212	10.2336	0.521104	0.579933
Cops8	-0.0785426	0.982317	13.7151	13.6353	0.104156	0.143003
Copz1	0.673469	3.36695	15.2749	15.9371	0.000429587	0.00291662
Copz2	0.672053	2.63203	13.7348	14.3916	0.00233329	0.0074643
Coq10a	0.0735115	0.428875	10.6841	10.8249	0.372499	0.433007
Coq3	-0.281951	2.42731	11.1648	10.9218	0.00373841	0.0103552
Coq4	-0.0195912	0.0444676	11.7236	11.7867	0.902677	0.921009
Coq5	-0.345077	1.60454	12.4817	12.0877	0.0248575	0.0428434
Coq6	0.0144231	0.169778	11.6525	11.6755	0.676428	0.723503
Coq7	0.16972	0.899044	10.6395	10.8522	0.12617	0.168819
Coq9	0.401229	2.86015	11.7779	12.1903	0.00137992	0.00539599
Coro1a	-3.39211	2.80378	11.9538	8.08696	0.00157117	0.00583087
Coro1b	0.230772	1.46246	14.4921	14.7445	0.034478	0.0559925
Coro1c	-0.284086	1.89609	13.7687	13.4629	0.0127031	0.0250317
Coro2b	0.033362	0.198592	12.6484	12.6091	0.633006	0.683481
Coro7	0.409054	2.29395	13.7886	14.2284	0.00508216	0.0127755
Cotl1	-0.186898	0.934633	16.5584	16.3452	0.116243	0.157257
Cox14	0.412441	1.13389	11.5878	12.0625	0.0734699	0.106007
Cox15	0.0416817	0.1062	11.4235	11.3469	0.783068	0.817871
Cox16	0.833228	2.61472	10.5971	11.3943	0.00242819	0.00764779
Cox17	0.0166708	0.0696007	12.8358	12.8498	0.851921	0.878449
Cox19	0.411906	0.264644	9.30776	9.83072	0.543696	0.601127
Cox20	0.579042	2.98223	12.1485	12.664	0.00104176	0.00456082
Cox4i1	1.42522	4.25198	15.4373	16.8834	5.59777858741751e-05	0.00115823
Cox5a	1.68484	3.71763	13.836	15.5105	0.000191587	0.00197413
Cox5b	1.86515	3.89381	14.5093	16.5046	0.0001277	0.00166741
Cox6a1	0.83419	2.10213	13.4077	14.416	0.00790451	0.0174234
Cox6b1	1.8013	3.50425	14.941	16.8849	0.000313146	0.00252074
Cox6c	1.87666	4.2816	15.3213	17.0927	5.22878790696198e-05	0.00112959
Cox7a1	1.93563	3.84015	9.22115	11.1517	0.000144495	0.00174279
Cox7a2	1.61635	3.44959	15.066	16.8549	0.000355145	0.00266056
Cox7a2l	0.939875	2.73585	9.62239	10.5067	0.00183716	0.00644378
Cox7b	1.82406	3.29726	13.521	15.191	0.000504361	0.0031145
Cox7c_(P17665)	-0.360967	1.0493	15.6199	15.2423	0.0892685	0.125214
Cp	-2.31363	1.80024	11.2474	9.14231	0.0158401	0.0297257
Cpa1	-0.752682	0.426491	9.41312	8.84141	0.374549	0.435043
Cpa2	-1.42487	0.805874	9.91591	7.91866	0.15636	0.203481
Cpb1	-3.45887	2.96289	13.298	9.61828	0.00108922	0.00468262
Cpb2	-1.24598	2.61982	10.9984	9.78321	0.00239985	0.00760418
Cpd	0.653803	3.08016	13.5457	14.2497	0.000831456	0.00398497
Cpe	-0.18463	1.93473	19.104	18.8878	0.0116217	0.0234009
Cpeb3	-0.302029	1.21616	12.7523	12.5009	0.0607915	0.0905657
Cpeb4	-0.398584	0.483106	9.1393	9.17999	0.328771	0.387494
Cplx2	0.291092	0.927387	15.8761	16.2937	0.118199	0.159577
Cpm	2.20384	3.4083	9.39709	11.7589	0.000390568	0.00278729
Cpn1	-0.816143	3.63484	14.6532	13.8275	0.000231826	0.00215567
Cpne1	0.0979175	0.367749	11.8123	12.0028	0.428796	0.488243
Cpne3	0.0526626	0.163662	14.1105	14.2537	0.686022	0.731081
Cpox	0.924542	2.62337	12.2745	13.162	0.00238029	0.00756562
Cpped1	-0.790527	1.16114	11.5527	10.6979	0.0690012	0.100817
Cpq	-1.45597	4.11956	18.5249	17.0468	7.59350614760759e-05	0.00134008
Cpsf1	-0.519374	2.96529	13.3102	12.7354	0.0010832	0.00467205
Cpsf2	-0.445524	2.32303	13.1137	12.6994	0.00475297	0.0122394
Cpsf3	-0.607993	3.12462	12.8111	12.1583	0.000750546	0.00377205
Cpsf3l	-0.226121	1.09369	12.082	11.7798	0.0805961	0.114923
Cpsf4_(Q8BQZ5-3)	-0.383829	0.714579	11.8964	11.7036	0.192939	0.244233
Cpsf6	-0.250886	1.8514	13.9135	13.7079	0.0140801	0.0270981
Cpsf7	-0.99849	2.9488	13.1538	12.0107	0.00112513	0.00476267
Cpt1a	-0.518374	2.50379	11.9832	11.5147	0.00313482	0.00913874
Cpt2	0.320422	2.61915	15.8901	16.2155	0.00240355	0.00760418
Cptp	-0.831608	2.65175	10.32	9.58471	0.00222973	0.00723436
Cr1l	-0.103798	0.318266	12.1098	12.0196	0.480545	0.53966
Cradd	-1.00781	3.47239	10.9928	9.99169	0.000336981	0.00260606
Crat	-0.158777	0.854694	10.8423	10.7337	0.139735	0.184382
Crb3	-0.0760583	0.261487	9.26458	9.17308	0.547662	0.604686
Creb1	-0.428369	1.77651	12.3749	11.9866	0.0167297	0.0309801
Creb3	0.391784	0.328491	10.2854	10.3338	0.469363	0.52839
Crebbp	-0.974426	3.23687	11.7499	10.7309	0.000579601	0.00333523
Creg1_(O88668)	1.47251	4.82623	14.1674	15.5999	1.49200951687532e-05	0.000734411
Creld1	-0.167461	0.930671	13.2406	13.1208	0.117308	0.158492
Creld2	1.77417	3.07497	13.8465	15.7007	0.000841458	0.00400624
Crip1	0.304516	0.491778	14.0449	14.4768	0.322272	0.381252
Crip2	-1.14415	2.48445	10.6067	9.39782	0.00327757	0.00945253
Cript	-0.55449	1.3119	14.3177	13.5775	0.0487645	0.0751691
Crk	0.206479	1.29761	13.3773	13.5945	0.0503952	0.077209
Crkl	-0.525669	3.01673	13.9928	13.4296	0.000962206	0.00435562
Crlf3	-1.23984	3.90219	10.7642	9.48468	0.000125259	0.00165901
Crmp1_(P97427)	-0.451036	3.79055	14.3665	13.901	0.000161976	0.00183804
Crnkl1	-0.545586	2.31831	12.2354	11.6589	0.00480495	0.0123293
Crocc	0.227229	2.31181	13.5161	13.7264	0.00487744	0.0124195
Crot	-0.302767	0.945203	10.0549	9.71521	0.113448	0.153991
Crtap	0.10163	0.407329	11.9024	12.06	0.391445	0.451286
Crtc1	-0.185988	0.533611	10.368	10.2498	0.292677	0.351493
Crtc3	-1.24931	2.84374	10.4261	9.03422	0.00143304	0.00552365
Cryba2	-3.62154	4.97991	14.2999	10.7689	1.04733427827242e-05	0.000699984
Crybb3	-0.0643769	0.0706229	11.3625	11.4673	0.849918	0.876911
Crybg3	-0.70639	1.22493	9.78719	8.99191	0.0595752	0.0890998
Cryl1	2.35134	3.73292	13.3059	15.6507	0.000184962	0.00195582
Crym	-2.96615	2.56593	11.4017	8.16154	0.00271687	0.00828826
Cryz	0.413083	1.18681	13.2696	13.647	0.0650421	0.0957816
Cryzl1	0.0620129	0.265975	12.2111	12.3049	0.542032	0.599743
Cs	0.548805	2.51673	15.9503	16.5471	0.00304276	0.00895136
Csad	-0.273476	0.562696	12.9936	12.6308	0.273718	0.33214
Csde1	-0.369461	4.13996	14.1255	13.7605	7.24498266569054e-05	0.00130815
Cse1l	-0.0450695	0.198704	14.6267	14.6524	0.632843	0.683407
Csgalnact2	0.163888	1.35937	10.2981	10.4878	0.0437154	0.0683497
Csk	-0.894348	3.29561	12.9588	12.0734	0.000506284	0.00311527
Csnk1a1	-0.48945	1.58539	12.6285	12.0671	0.0259785	0.0442906
Csnk1d	-0.253014	1.44836	12.0059	11.8005	0.0356152	0.0575675
Csnk1g3	-0.271248	1.20525	11.779	11.5285	0.0623376	0.0923101
Csnk2a1	-0.360637	3.37823	14.3944	14.0172	0.000418573	0.00288187
Csnk2a2	-0.227097	2.06613	12.6401	12.4418	0.00858766	0.0185751
Csnk2b	-0.110332	0.622282	14.6184	14.6002	0.238626	0.293796
Csrp1	-0.199862	0.418664	12.7462	12.5072	0.38136	0.441406
Csrp2	-0.947249	2.29504	10.1666	9.38947	0.00506942	0.0127656
Cst3	-1.725	3.89376	17.0678	15.4155	0.000127714	0.00166741
Cstb	-0.387979	1.83471	15.8743	15.5581	0.0146315	0.0279618
Cstf1	-0.619721	2.87616	13.6053	13.0431	0.00132998	0.0052858
Cstf2	0.103113	1.08239	12.6063	12.7494	0.0827193	0.117399
Cstf2t	-1.05258	2.75615	12.2477	11.2482	0.00175326	0.00627951
Cstf3	-0.575714	2.1489	12.5637	11.9037	0.00709744	0.016183
Ctage5	0.924009	4.63376	13.6442	14.5834	2.32404143909349e-05	0.000880655
Ctbp1_(O88712-3)	-0.345938	0.477134	10.4597	10.206	0.333324	0.392098
Ctbp1_(O88712;O88712-2)	-0.44414	2.31294	14.6787	14.1925	0.0048647	0.0124087
Ctbp2	-0.832868	2.46358	12.7929	11.8133	0.00343887	0.00977455
Ctbs	0.357545	2.21804	13.7641	14.1165	0.00605281	0.0145014
Ctcf	-0.283643	1.77735	13.1776	12.8356	0.0166975	0.0309383
Ctdnep1	-0.192221	1.00811	10.8796	10.7046	0.0981497	0.135832
Ctdp1	-0.926629	5.26142	11.7204	10.806	5.477510403629e-06	0.00064486
Ctif	-0.56166	2.30611	10.6745	10.1137	0.00494181	0.0125178
Ctnna1	0.573615	3.2152	14.5608	15.1827	0.000609258	0.0033985
Ctnna2	-0.533466	2.23429	11.9544	11.4262	0.0058306	0.0141351
Ctnnb1	0.367588	3.5566	14.4323	14.802	0.000277585	0.00236679
Ctnnbl1	-0.408967	1.26197	14.0026	13.6917	0.0547053	0.0826822
Ctnnd1_(P30999-2;P30999-3)	0.242262	0.587517	10.2861	10.569	0.258514	0.31572
Ctnnd1_(P30999)	-0.0931251	0.84924	14.6446	14.5645	0.141501	0.186263
Ctnnd2	-0.349852	2.45935	11.1463	10.7632	0.00347258	0.00985114
Ctps1	0.0703835	0.21153	12.2835	12.2954	0.614426	0.666184
Ctps2	0.211542	1.15328	12.7981	12.9616	0.0702611	0.102309
Ctr9	-0.883794	4.35056	13.779	12.91	4.46110717802994e-05	0.00105665
Ctrb1	-0.559338	0.846635	11.6743	11.1976	0.142352	0.187157
Ctrl	-1.96077	1.54611	10.9693	8.35299	0.0284372	0.0477339
Ctsa	1.16002	4.50387	14.0175	15.1371	3.13425251340006e-05	0.000940107
Ctsb	0.0145361	0.0785343	18.0305	18.0746	0.834576	0.86362
Ctsd	0.370595	1.50459	15.0302	15.4263	0.0312901	0.0517651
Ctsf	0.616547	1.01196	10.553	11.1686	0.0972833	0.134889
Ctsl	0.634957	2.36889	11.5781	12.3454	0.00427667	0.0113708
Ctso	0.62077	3.21669	12.5333	13.1561	0.000607166	0.00339463
Ctsz	-2.52055	5.11287	17.007	14.4899	7.71140923174516e-06	0.000664432
Cttn	-0.139744	1.1453	14.7605	14.6385	0.0715655	0.103814
Cttnbp2	3.07791	2.47935	8.87923	12.0498	0.00331624	0.00951507
Ctu2	-0.619711	3.13923	10.5923	9.97124	0.000725714	0.0037205
Cuedc1	-0.937943	3.21329	10.2384	9.37015	0.000611939	0.00339933
Cul1	-0.509748	2.12949	12.702	12.1513	0.00742189	0.0166936
Cul2	-0.225509	1.38663	12.2316	11.9846	0.0410555	0.0649911
Cul3	-0.440788	2.39891	13.9996	13.6114	0.00399103	0.0108366
Cul4a	-0.670394	3.77515	13.7467	13.084	0.000167824	0.0018793
Cul4b	-0.751817	4.32261	13.1415	12.4107	4.75762778982091e-05	0.0010833
Cul5	-0.174333	1.2304	13.188	12.9898	0.0588301	0.0881302
Cul7	-0.803895	4.25956	11.0434	10.1952	5.50101953413003e-05	0.00115823
Cutc	0.605994	2.00731	12.9089	13.4634	0.00983312	0.0206083
Cux1_(P53564;P53564-2;P53564-3)	0.678761	2.21817	10.5571	11.1497	0.00605102	0.0145014
Cux1_(P70403)	0.164216	0.958629	12.2216	12.4481	0.109995	0.149961
Cwc15	-0.483879	1.44959	13.7199	13.366	0.0355149	0.0574319
Cwc22	-0.467733	2.38476	11.8011	11.4263	0.00412322	0.0110799
Cwc25	-0.846739	2.95104	12.7733	11.911	0.00111934	0.00474528
Cwc27	-0.450286	1.02781	12.3874	12.0139	0.0937972	0.130652
Cwf19l1	-0.799468	3.22729	12.6094	11.8542	0.000592532	0.00335193
Cwf19l2	-1.24629	2.38087	14.2131	13.049	0.00416039	0.0111469
Cxadr	-0.195995	0.494659	10.6029	10.3368	0.320141	0.379347
Cxcl10	-0.426132	1.13225	8.95002	8.53936	0.0737476	0.106323
Cxx1a	-1.33496	2.03882	12.4147	11.1073	0.00914484	0.0195081
Cxx1c	-0.714619	1.9022	11.4589	10.6038	0.0125257	0.0247827
Cxxc1	-0.677628	1.77549	11.3561	10.785	0.0167692	0.0310455
Cyb561	0.653497	2.92071	11.3894	12.0376	0.0012003	0.00496548
Cyb561d2	0.540628	1.39736	10.7077	11.3999	0.0400531	0.063584
Cyb5a	1.16039	4.03419	14.2318	15.4396	9.24299262543584e-05	0.00146884
Cyb5b	1.59071	4.49954	14.5994	16.1981	3.16561087665635e-05	0.000940107
Cyb5d2	0.386824	1.64962	11.4025	11.8327	0.0224069	0.0393714
Cyb5r1	0.902726	4.42739	12.2112	13.0764	3.73771562756636e-05	0.00101602
Cyb5r3	0.376471	1.76349	18.5084	18.9195	0.0172389	0.0317376
Cyc1	0.563638	1.22151	15.1538	15.4848	0.0600464	0.0896941
Cycs	0.284158	0.684422	14.5478	14.7409	0.206813	0.259139
Cyfip1	-1.0601	3.68912	11.786	10.7075	0.000204587	0.00202778
Cyfip2	-0.404186	3.43473	13.3794	13.0119	0.000367512	0.00271236
Cyhr1	-0.489776	1.59627	11.2561	10.7177	0.0253357	0.0435119
Cyld	-0.395096	3.56227	11.1965	10.8013	0.000273987	0.00235655
Cyp20a1	-0.0459527	0.138963	12.9869	12.8473	0.726168	0.767242
Cyp2s1	-0.299721	0.356668	9.44879	8.86377	0.439878	0.499067
Cyp3a57	1.40481	2.2899	11.2065	12.7412	0.00512979	0.0128433
Cyp4b1	0.958152	1.25396	9.62278	10.5081	0.055724	0.0840015
Cyp4f13	-0.8844	2.22046	10.4621	9.55699	0.00601926	0.0144673
Cyp4f14	-0.376391	1.54755	11.1999	10.8668	0.0283435	0.0476094
Cyp4f16	-0.0625541	0.180932	10.5381	10.4431	0.659277	0.708069
Cyp4f39	1.19943	2.67154	9.62877	10.8457	0.00213038	0.00703529
Cyp4v2	-0.391945	2.26221	12.579	12.2098	0.00546751	0.0134883
Cyp51a1	-1.41543	3.96422	14.4333	12.998	0.000108589	0.00156647
Cyp7b1	1.48775	2.89888	11.6706	13.1709	0.00126218	0.00511971
Cyr61	-0.730041	1.44133	9.09119	8.23795	0.0361964	0.0583129
Cystm1	-0.240383	1.98581	12.2658	12.0642	0.0103321	0.0213163
Cyth2	-0.248707	1.77782	13.4256	13.1977	0.0166795	0.0309264
D10Jhu81e	1.01105	4.44107	13.99	14.9843	3.62185620715383e-05	0.00100752
D17h6s53e	-0.16207	0.763756	11.6587	11.5579	0.172284	0.2212
D17Wsu92e	-0.423562	2.15242	11.1725	10.8296	0.0070402	0.0161029
D2hgdh	1.61673	2.17442	9.27666	10.7703	0.00669233	0.0155564
D2Wsu81e	-0.37385	2.90367	11.2043	10.7803	0.00124834	0.00509198
D3Ertd751e	0.837803	2.04004	11.2256	12.1527	0.00911923	0.0194706
D630039A03Rik	1.9344	0.963831	8.61664	11.3094	0.108685	0.148438
D6Wsu163e	-0.581907	0.501445	10.2738	9.38127	0.315177	0.374501
Daam1	-0.386937	0.679982	10.2573	10.0683	0.208938	0.261356
Dab2ip	-1.2455	2.42058	11.3215	9.94911	0.00379678	0.0104659
Dach1	-0.0979538	0.188517	11.1272	11.069	0.647863	0.697249
Dad1	0.0261269	0.0849129	16.6815	16.7651	0.822408	0.852603
Dag1	-0.609308	2.91589	13.3034	12.6848	0.0012137	0.00500386
Dagla	0.129779	1.17624	12.6307	12.7669	0.0666438	0.0977845
Daglb	-0.0619082	0.126181	10.6313	10.7825	0.747858	0.786849
Dak	-0.793339	3.43345	13.1397	12.3058	0.000368598	0.00271236
Dap	0.0349083	0.072659	13.4934	13.6039	0.845943	0.873893
Dap3	0.274492	1.77732	11.014	11.2579	0.0166986	0.0309383
Dapk1	-1.35026	2.83375	11.1781	9.76113	0.00146638	0.00560176
Dapk3	0.265354	0.137815	9.72938	9.96176	0.72809	0.768827
Dars	-0.254618	1.49856	16.0618	15.7609	0.0317281	0.0523176
Dars2	0.176533	1.72131	10.978	11.1718	0.0189974	0.0343329
Dazap1	-0.636273	2.05453	13.3276	12.7284	0.00882007	0.018982
Dbi_(D3Z563)	0.269416	0.35812	11.2213	11.1813	0.438409	0.497698
Dbi_(P31786)	-0.26042	0.601858	15.0711	14.9265	0.250116	0.306492
Dbn1	-2.04361	4.04637	12.7662	10.7209	8.98724121892926e-05	0.00146567
Dbnl	-0.16903	0.834658	13.4004	13.2429	0.146333	0.191836
Dbr1	-0.501101	3.77612	12.527	12.0633	0.000167446	0.0018793
Dbt	0.974862	5.555	12.8546	13.8471	2.78611349834802e-06	0.000570472
Dcaf11	-0.516895	2.73524	11.6803	11.1609	0.00183975	0.00644976
Dcaf13	-0.976307	3.95862	11.485	10.552	0.000109996	0.00157406
Dcaf5	-0.913202	2.35937	11.5422	10.7087	0.00437146	0.0115594
Dcaf6	-0.662569	2.20323	11.0587	10.4453	0.00626288	0.0148713
Dcaf7	-0.194991	1.86539	11.9675	11.7258	0.0136336	0.0264362
Dcaf8	0.0374653	0.111596	12.7888	12.7876	0.7734	0.809747
Dcakd	-0.896988	2.49027	13.3106	12.3248	0.00323395	0.00935264
Dcdc2	-1.04099	1.60863	9.43085	8.47029	0.0246246	0.0424994
Dclk1	-2.16412	1.88053	11.0139	8.32922	0.0131665	0.0257291
Dclk2	-2.30926	3.77485	13.2712	10.8997	0.000167937	0.0018793
Dcp1a	-0.960617	3.22075	12.6469	11.7192	0.000601515	0.00338377
Dcp1b	-1.54801	3.60574	11.1954	9.767	0.000247888	0.00222397
Dcps	-0.883178	1.97735	14.7719	13.8882	0.0105354	0.0216503
Dctn1	-0.192157	2.24145	13.9912	13.7706	0.00573526	0.0139737
Dctn2	-0.0665648	0.74858	15.2647	15.187	0.17841	0.228101
Dctn3	-0.192129	1.51352	14.5146	14.3314	0.0306532	0.050936
Dctn4	0.0594844	0.127953	11.7733	11.6741	0.744812	0.784438
Dctn5	0.698593	1.99435	10.3936	11.167	0.0101309	0.0210868
Dctn6	0.0732421	0.662576	12.8324	12.9708	0.217482	0.27097
Dcun1d1	0.214664	0.973336	11.8015	12.057	0.106332	0.145607
Dcun1d2	0.0101159	0.0337513	10.4668	10.5828	0.925228	0.939936
Dcun1d3	0.506718	0.680774	9.44137	9.87179	0.208557	0.26101
Dcun1d4	-0.361439	0.737337	10.9496	10.6357	0.18309	0.233431
Dcun1d5	-0.68425	2.60518	12.2206	11.5492	0.00248208	0.00777467
Dcx	-0.1651	0.276355	11.8305	11.4815	0.529231	0.587452
Dcxr	-0.0538543	0.0683429	9.79192	9.66404	0.854392	0.880623
Dda1	-0.57634	1.88068	12.2876	11.7154	0.0131619	0.0257269
Ddah2	-0.710725	2.15537	11.6171	10.8816	0.00699246	0.0160328
Ddb1	-0.370427	3.20829	14.6222	14.2462	0.000619028	0.00342824
Ddc	0.792273	2.2792	16.3593	17.023	0.00525773	0.0130681
Ddhd1_(D6RH62;E9QQ38;F8WHP5;F8WIJ5)	-1.31649	3.08394	10.6345	9.15828	0.000824255	0.00396841
Ddhd1_(Q80YA3)	-1.03883	2.34878	10.6669	9.6069	0.00447944	0.0117173
Ddhd2	-0.0433546	0.26212	12.2586	12.2145	0.546865	0.604172
Ddi2	0.256259	1.37362	15.0719	15.2799	0.0423036	0.066562
Ddost	-0.45456	1.58238	17.22	16.6683	0.0261592	0.0445256
Ddr1	0.0798226	0.044884	9.12864	9.27558	0.901812	0.920255
Ddrgk1	0.69344	3.66158	12.9297	13.6458	0.000217982	0.00209784
Ddt	0.221256	0.437675	15.7595	16.077	0.365027	0.425271
Ddx1	-0.0846666	0.445413	15.3347	15.2613	0.358581	0.418564
Ddx10	-0.829502	2.16134	10.5022	9.67374	0.00689696	0.015885
Ddx17	-0.153377	1.22369	15.168	15.055	0.0597468	0.0893173
Ddx18	-0.555244	1.63311	12.4025	11.8025	0.023275	0.040603
Ddx19a	-0.421199	3.18658	13.0771	12.6407	0.00065076	0.00353114
Ddx20	-0.689708	1.44509	10.3284	9.47305	0.0358845	0.0578616
Ddx21	-0.52521	2.00577	14.0828	13.4135	0.00986806	0.0206696
Ddx23	-0.591668	2.64471	13.6419	13.0319	0.00226615	0.00732751
Ddx24	-0.65969	2.93256	12.0491	11.3447	0.00116798	0.00487328
Ddx27	-0.584112	3.39699	11.6777	11.1424	0.000400876	0.0028189
Ddx31	-0.226882	0.780732	11.0577	10.737	0.165679	0.213851
Ddx39a	-1.49351	3.86235	12.9602	11.5177	0.000137294	0.00172697
Ddx39b	-1.09079	3.84202	17.021	15.9453	0.000143875	0.00174108
Ddx3x	-0.0130468	0.0636197	15.4215	15.4549	0.863735	0.888117
Ddx3y	0.0858289	1.05958	12.2405	12.2878	0.0871813	0.12272
Ddx41	-0.383152	1.49402	11.4178	10.9731	0.0320616	0.0527867
Ddx42	-0.319434	1.71032	13.6432	13.3474	0.0194842	0.0349785
Ddx46	-0.289989	1.99465	13.0278	12.719	0.0101239	0.0210782
Ddx47	-0.649952	2.17968	12.0967	11.4973	0.00661181	0.0154233
Ddx49	-0.469726	1.4643	11.419	10.9971	0.0343318	0.05584
Ddx5	-0.230776	2.19603	16.9761	16.7548	0.00636755	0.0150227
Ddx50	-0.283971	1.30264	15.6741	15.3593	0.0498147	0.0765289
Ddx51	-0.353601	0.998682	11.1413	10.861	0.100304	0.138445
Ddx52	-0.652379	0.630616	10.6093	9.5406	0.23409	0.288846
Ddx54	-0.796379	2.52304	10.9718	10.0643	0.00299891	0.00886651
Ddx55	-1.40031	1.54153	9.40804	7.52544	0.028739	0.0481738
Ddx56	-0.584695	3.07046	11.2158	10.6565	0.00085024	0.00402731
Ddx58	-0.724911	3.81672	12.6072	11.8898	0.000152503	0.00179771
Ddx59	-0.918453	2.29193	11.1153	10.0737	0.0051059	0.0128005
Ddx6	-0.586302	3.13006	14.9888	14.4208	0.000741203	0.00374977
Ddx60	-2.90369	1.97653	9.15898	6.7985	0.0105552	0.0216849
Decr1	1.37182	5.01993	13.9022	15.2691	9.55153216243114e-06	0.00068649
Decr2	-0.493575	2.00846	10.6646	10.0942	0.00980706	0.020574
Def8	0.00376927	0.0017921	11.4038	10.8176	0.995882	0.996685
Defb1	1.15928	1.30708	9.22414	10.2071	0.0493089	0.0758638
Degs1	0.723129	2.15908	12.6664	13.3679	0.00693297	0.0159528
Dek	-0.863735	4.48719	13.9448	13.0789	3.25695230724933e-05	0.000952887
Dennd1a	-0.498773	2.1717	11.3953	10.92	0.00673446	0.0156247
Dennd2d	0.455134	2.36253	10.5157	10.9316	0.00433984	0.0114924
Dennd3	-0.890541	4.66641	11.3916	10.5233	2.15569550411363e-05	0.000866837
Dennd4a	-0.172564	0.211578	9.57989	9.25356	0.614359	0.666184
Dennd4c	0.662101	3.62465	12.5895	13.2584	0.000237331	0.00217752
Dennd6a	-1.18805	2.40612	11.0724	9.92146	0.00392534	0.0106955
Denr	0.096698	0.301769	13.4254	13.5928	0.49915	0.55746
Depdc5	-0.221413	1.07977	10.4562	10.1792	0.0832207	0.118019
Deptor	0.124294	0.945557	12.0215	12.1168	0.113356	0.153923
Derl1	1.27946	2.88397	13.2879	14.5003	0.00130625	0.00523721
Derl2	1.00787	2.84833	13.1468	14.1936	0.00141798	0.00548882
Derl3	0.838745	1.04209	8.84414	9.7641	0.0907636	0.126985
Desi1	-0.398634	0.717489	10.8847	10.5559	0.191651	0.242814
Dffa	-0.614283	1.00578	11.7849	10.9429	0.0986779	0.13646
Dfna5	0.0709612	0.277466	9.4941	9.58514	0.527878	0.586307
Dgat1	-0.35909	2.65246	10.7176	10.3352	0.00222606	0.00722997
Dgcr8	-0.850671	2.66206	11.6114	10.8604	0.0021774	0.00711701
Dgkd	-0.244581	0.399314	10.305	10.108	0.398737	0.458749
Dgke	0.817497	3.39712	10.983	11.7212	0.000400755	0.0028189
Dgkg	1.36411	2.87359	8.44256	9.82399	0.00133786	0.00529402
Dgkq	-0.734298	1.6168	10.1691	9.31155	0.0241658	0.0418495
Dgkz	-0.674252	2.0213	11.8473	11.1208	0.00952129	0.0201401
Dguok	0.306646	0.890115	13.2936	13.7312	0.128791	0.171902
Dhcr7_(O88455)	0.824036	2.69996	11.8557	12.7424	0.00199546	0.00677082
Dhdh	0.420783	1.17911	12.614	13.0649	0.0662047	0.0971989
Dhfr	-0.532644	1.78808	11.5335	11.0974	0.0162901	0.0304291
Dhodh	0.303729	1.75854	12.3632	12.7284	0.0174366	0.0320206
Dhps	-0.979516	2.53104	10.334	9.30425	0.00294412	0.00877847
Dhrs1	0.137279	0.458119	11.673	11.786	0.348242	0.407803
Dhrs11	-1.24055	1.97354	9.02748	7.88798	0.0106282	0.0218042
Dhrs13	-0.615482	1.82364	11.1487	10.5295	0.0150093	0.0284912
Dhrs4	2.00725	4.898	13.1112	15.1064	1.26474374882119e-05	0.000723776
Dhrs7	0.771792	4.03208	13.6297	14.4027	9.28799412949112e-05	0.00146884
Dhrs7b	-0.0831642	0.352256	12.2454	12.0919	0.44437	0.503379
Dhrsx	0.22247	0.185139	9.58234	9.84358	0.652921	0.702175
Dhx15	-0.905945	4.25159	15.0539	14.1084	5.60287713736406e-05	0.00115823
Dhx16	-0.783334	2.3415	11.5344	10.687	0.0045551	0.0118472
Dhx29	-0.62429	3.9302	12.1835	11.5223	0.000117436	0.00160372
Dhx30	-0.532686	3.84306	12.4924	11.9273	0.00014353	0.00174006
Dhx32	0.627042	2.76308	12.7397	13.2724	0.00172554	0.00621689
Dhx33	-1.39241	2.18758	10.3016	8.80805	0.00649261	0.0152282
Dhx34	-1.13493	4.55246	9.84287	8.70936	2.80243293434643e-05	0.000907366
Dhx35	-0.483794	1.68086	11.6283	11.089	0.0208516	0.0370245
Dhx36	-0.627303	2.83949	12.3867	11.7685	0.00144714	0.00556035
Dhx37	-0.193129	0.78581	10.4191	10.3185	0.163753	0.211702
Dhx38	-0.941605	3.24558	11.3505	10.4392	0.000568097	0.00329505
Dhx40	-1.07222	2.69706	11.1175	9.96303	0.0020088	0.00679103
Dhx57	-1.155	2.96688	11.1452	9.94519	0.00107924	0.00466049
Dhx58	-0.703605	1.01541	9.61082	9.17979	0.0965131	0.133949
Dhx8	-1.00044	2.86178	11.3391	10.2086	0.00137474	0.00538151
Dhx9_(A0A087WPL5;E9QNN1)	-1.59487	3.09673	15.2479	13.4697	0.00080034	0.00392097
Dhx9_(O70133;O70133-2)	-0.584424	2.06343	16.2335	15.5195	0.0086411	0.0186549
Diablo	1.06554	3.41001	12.8517	13.8099	0.000389036	0.00278675
Diaph1	-0.462223	2.54797	12.4953	12.0401	0.00283162	0.00852059
Diaph2	0.0139858	0.0475569	10.97	10.984	0.896279	0.915763
Dicer1	-0.400123	2.48282	10.692	10.2599	0.00328986	0.00947471
Dido1	-0.918427	2.57695	11.4327	10.5416	0.0026488	0.00814886
Dimt1	-0.775504	3.07224	11.5422	10.7447	0.000846763	0.00401868
Dio1	1.848	4.38998	11.3763	13.2679	4.07395565969701e-05	0.00104625
Dip2b	-1.21278	3.99884	11.6605	10.4742	0.000100267	0.00151053
Dip2c	-0.43229	0.84176	10.8801	10.4431	0.14396	0.188997
Dis3	-1.06743	3.70496	12.6591	11.5533	0.000197262	0.00199125
Dis3l2	-0.525961	3.2717	12.682	12.1719	0.000534928	0.00319092
Disp2	0.332095	0.928649	10.3067	10.744	0.117856	0.159143
Dkc1	-0.423724	1.78783	13.4312	12.9614	0.0162992	0.0304383
Dlat	1.08861	4.0667	16.2924	17.3443	8.57637896431746e-05	0.00143564
Dld	1.02806	4.40896	15.6244	16.6348	3.89975176049154e-05	0.00103685
Dlg1_(D3Z3B8)	0.0666328	0.0666865	6.87377	7.0422	0.857657	0.883114
Dlg1_(Q811D0)	-0.235639	1.61779	12.9405	12.6978	0.024111	0.0417912
Dlg3	0.130311	0.19939	10.9342	11.17	0.631844	0.68253
Dlg4	-0.672625	1.91869	10.8444	10.1059	0.012059	0.0240619
Dlgap4	0.117037	1.33157	11.8733	11.9467	0.0466052	0.0722376
Dlst	0.899084	4.07122	16.4939	17.3549	8.48741327539662e-05	0.00143459
Dmap1	-0.941139	3.39536	11.0729	10.188	0.000402382	0.00282132
Dmd_(P11531)	-1.83324	2.22732	10.6268	8.89647	0.0059249	0.0142946
Dmpk	-0.769398	3.08669	11.3563	10.541	0.000819048	0.00395937
Dmxl1	-0.449839	2.67033	11.4093	10.9093	0.00213636	0.00704864
Dmxl2_(B0V2P5)	0.760898	1.51593	9.54343	10.1554	0.0304838	0.0507032
Dmxl2_(Q8BPN8;Q8BPN8-2)	0.720314	4.08824	11.316	12.0794	8.16122124356094e-05	0.00139976
Dnaaf5	-0.565417	3.84299	11.6635	11.0982	0.000143552	0.00174006
Dnah2	0.688018	1.12437	8.76402	9.64759	0.0750986	0.108079
Dnah6	-2.33635	2.75308	14.4187	11.9158	0.00176572	0.00630245
Dnaja1	-0.0483869	0.240641	14.6261	14.6028	0.574591	0.630311
Dnaja2	0.208919	1.46666	14.1595	14.4053	0.0341461	0.0556248
Dnaja3	0.587861	2.53558	13.7267	14.2893	0.00291354	0.00870798
Dnaja4	0.462609	2.04768	13.6235	14.1792	0.00896034	0.0191977
Dnajb1	-0.578927	2.22996	13.5219	12.8399	0.00588894	0.0142433
Dnajb11	1.6885	4.66417	13.7274	15.4665	2.16686076956096e-05	0.000866837
Dnajb12	-0.0652319	0.240713	11.9115	11.9148	0.574497	0.630302
Dnajb14	-0.275612	1.19733	10.3283	9.99938	0.0634845	0.0937722
Dnajb2_(Q3TB24)	-0.572408	1.80358	12.6194	12.1045	0.015719	0.0295288
Dnajb2_(Q9QYI5)	-0.199948	1.37795	12.8332	12.6428	0.0418841	0.0661152
Dnajb4	-0.633541	2.82185	12.2166	11.6691	0.00150713	0.00568589
Dnajb6	-0.334927	2.75881	12.572	12.2399	0.00174258	0.0062474
Dnajb9	1.32139	4.59795	14.1303	15.402	2.52374275013167e-05	0.000890006
Dnajc1	0.153387	0.864374	11.5273	11.7001	0.136655	0.181039
Dnajc10	0.428551	2.31806	12.8997	13.3444	0.00480777	0.0123293
Dnajc11	0.28183	1.19506	12.4921	12.8153	0.0638182	0.094246
Dnajc12	-1.25545	2.96886	12.5742	11.2	0.00107435	0.00465316
Dnajc13	-0.0712071	0.879882	12.5822	12.5107	0.131861	0.175486
Dnajc15	0.502855	1.91251	9.10805	9.54237	0.0122319	0.0243534
Dnajc16	-1.54545	2.68222	10.4168	8.76028	0.00207863	0.0069306
Dnajc17	-1.1949	3.25899	11.9703	10.6683	0.000550818	0.00322889
Dnajc19	-0.160131	1.50942	13.3903	13.203	0.030944	0.0512917
Dnajc2	-0.402157	2.7309	12.2319	11.8766	0.00185824	0.0064918
Dnajc21	0.269493	1.37796	10.4464	10.6673	0.0418833	0.0661152
Dnajc24	-0.0933273	0.624936	10.8643	10.7526	0.237173	0.292303
Dnajc25	-0.469746	2.30085	10.5952	10.2177	0.00500206	0.0126352
Dnajc3	1.37613	4.86825	14.4637	15.8419	1.35442339991376e-05	0.000730887
Dnajc5	-0.095626	0.909796	13.6502	13.5554	0.123085	0.165235
Dnajc6	-0.54978	3.2737	12.2021	11.6409	0.00053248	0.00318744
Dnajc7	-0.120594	2.14983	12.8473	12.7459	0.00708224	0.0161737
Dnajc8	-0.309443	1.69951	12.9113	12.5986	0.0199754	0.0357106
Dnajc9	-0.541284	2.20967	11.5409	10.9949	0.00617069	0.01471
Dnase2	0.517551	1.10831	9.05478	9.4143	0.0779271	0.111598
Dnlz	0.622837	1.98894	10.3726	11.1251	0.0102579	0.0212477
Dnm1l	0.032555	0.166737	14.5258	14.4908	0.681182	0.727306
Dnm2	0.300454	1.68992	14.7892	15.1737	0.0204211	0.0364309
Dnm3	-0.25487	1.40073	14.0485	13.819	0.0397442	0.0631899
Dnmt1	-1.29355	4.61911	12.3256	11.0129	2.40373121520212e-05	0.000880655
Dnmt3a	-0.383149	1.43522	11.3083	11.0365	0.0367099	0.0589942
Dnpep	-0.842866	2.71597	16.2595	15.3603	0.00192321	0.0066138
Dnph1	-0.930963	3.3062	11.8286	10.9456	0.000494084	0.00308432
Dntt	0.940284	1.40432	10.0421	10.8497	0.0394169	0.0628067
Dnttip2	-0.610067	2.60316	11.6315	11.0192	0.00249367	0.00780006
Dock1	-1.51259	1.47757	9.8545	8.6367	0.0332988	0.0544761
Dock11_(A2AF47)	-1.79576	5.17111	12.9794	11.202	6.74357056823811e-06	0.00064486
Dock11_(A2AF67)	-2.6954	1.71795	11.8141	9.78785	0.0191447	0.034522
Dock6	-0.949098	1.75746	10.0951	8.95148	0.0174798	0.0320713
Dock7	-0.380534	2.73787	13.142	12.763	0.00182864	0.00642626
Dock8	-0.864775	3.0095	11.5188	10.6115	0.000978355	0.00438065
Dock9	-0.499561	2.01251	11.2452	10.7487	0.00971601	0.0204425
Dohh	-0.886863	3.23511	11.7134	10.885	0.000581951	0.00334083
Dolk	-0.616344	0.458483	9.79129	9.40921	0.34795	0.407527
Dolpp1	0.396123	1.04381	11.2571	11.6277	0.0904038	0.126561
Dopey1	-0.994572	2.76397	10.1745	9.11856	0.00172199	0.00621572
Dopey2	-0.0098042	0.144085	12.0857	12.0844	0.717654	0.759789
Dpagt1	1.19593	2.34631	11.6642	12.9222	0.00450494	0.0117613
Dpcd	-0.849097	4.36964	12.1668	11.2814	4.26930024059849e-05	0.00105665
Dpf2	-0.568538	3.24921	11.6572	11.0894	0.000563371	0.00327383
Dph1	-0.410225	1.45603	10.7571	10.3121	0.0349924	0.056674
Dph7	0.942356	2.23141	10.3405	11.291	0.0058694	0.0142102
Dpm1	-0.339216	1.98531	15.6295	15.3012	0.0103441	0.0213293
Dpm3	0.345826	1.00766	13.7823	14.2066	0.0982506	0.13592
Dpp10	-2.4922	2.80756	10.992	8.54948	0.00155755	0.00580694
Dpp3	0.39317	1.13753	13.663	13.9591	0.0728561	0.105288
Dpp4	0.542286	2.8246	13.5283	13.9931	0.00149762	0.00565881
Dpp6	-2.68927	2.28085	12.0373	8.86523	0.00523779	0.0130404
Dpp7	1.4633	2.95745	14.8271	16.1784	0.00110294	0.00471254
Dpp8	-0.723426	3.42273	11.3286	10.6217	0.000377809	0.00274137
Dpp9	0.0383493	0.209661	13.0025	13.0391	0.617077	0.66876
Dpy30	-0.200973	0.999524	14.4339	14.1468	0.10011	0.138256
Dpysl2	-0.292576	1.57737	17.5475	17.2417	0.0264627	0.0449163
Dpysl5	-2.61703	3.22307	12.4222	9.97528	0.000598311	0.00337621
Dr1	-0.42339	0.917397	11.8765	11.274	0.120949	0.162838
Dram2	0.251769	0.151916	10.4601	10.0915	0.704829	0.747841
Drap1	-0.520298	3.01574	12.1441	11.6087	0.000964396	0.00435562
Drg1	-0.528759	3.47073	13.0471	12.5532	0.000338277	0.00260777
Drg2	-0.305049	1.98783	13.2253	12.8777	0.0102843	0.0212783
Drosha	-0.728194	1.15142	11.1104	10.2629	0.0705639	0.102668
Dsc2	0.657509	1.79132	8.804	9.33653	0.0161691	0.0302262
Dscr3	-0.424693	1.79258	11.0714	10.5542	0.0161222	0.0301695
Dsg2	1.2933	1.29988	9.43334	10.6396	0.0501321	0.0769192
Dsp	0.922225	2.56162	12.4737	13.5287	0.00274399	0.00833263
Dst_(A0A087WSP0;S4R1P5)	-0.954284	3.19067	12.6784	11.8438	0.000644659	0.0035205
Dst_(Q91ZU6-6)	-0.171755	0.728225	11.4584	11.2256	0.186971	0.237504
Dst_(Q91ZU6;Q91ZU6-4)	-0.782372	3.85467	14.2722	13.4815	0.000139743	0.00173355
Dstn	0.313838	0.799949	16.0722	16.3818	0.158508	0.205908
Dtd1	-0.742812	2.1177	12.3321	11.5334	0.0076261	0.0169739
Dtd2	0.0418109	0.296723	11.2936	11.2884	0.504983	0.563369
Dtnb	-1.34327	1.58894	11.809	10.2429	0.025767	0.0440623
Dtnbp1	-0.127994	0.188726	9.97503	10.0719	0.647552	0.697017
Dtx3l	-0.32133	1.74399	11.7848	11.4803	0.0180305	0.0328792
Dtymk	0.137584	0.868802	12.3643	12.4471	0.135269	0.179398
Dus3l	-0.355648	2.59219	12.5782	12.1736	0.00255747	0.0079383
Dusp12	-1.23832	2.25642	10.7929	9.4509	0.00554089	0.0136248
Dusp22	0.353975	0.900522	9.9589	10.4019	0.125741	0.168449
Dusp23	1.30198	3.65686	11.2478	12.6853	0.000220364	0.00210402
Dusp28	-0.981529	2.27134	12.1252	11.2655	0.00535374	0.0132525
Dusp3	-0.568906	1.95536	12.1993	11.7622	0.0110826	0.0224947
Dut	-0.20284	0.4778	13.0295	12.8113	0.332812	0.391605
Dvl2	-0.698492	3.04677	10.455	9.75508	0.000897895	0.00417432
Dvl3	-0.779338	2.2287	9.55949	8.6801	0.00590614	0.014266
Dxo	-1.02887	3.44265	11.1297	10.1957	0.000360868	0.00268603
Dym	0.404464	2.86286	11.973	12.4002	0.00137134	0.00537397
Dync1h1	-0.12816	1.21161	15.6086	15.4452	0.0614314	0.0913323
Dync1i1	-1.73146	3.26451	12.4367	10.8374	0.000543863	0.00321532
Dync1i2_(A2BFF5;A2BFF9;Q3TPJ8)	-0.738747	2.79733	11.9002	11.1968	0.00159465	0.00587538
Dync1i2_(O88487)	-0.407145	1.30569	14.7381	14.3973	0.0494661	0.0760415
Dync1li1	-0.292191	1.7085	14.8345	14.6148	0.0195661	0.0350909
Dync1li2	-0.565854	2.57927	13.6881	13.0354	0.00263471	0.00810895
Dync2h1	-0.849654	3.94509	12.2127	11.3088	0.000113477	0.0015884
Dync2li1	-0.967088	3.33339	11.3837	10.4325	0.000464102	0.00300854
Dynll2	-0.414556	1.18257	16.4941	15.9284	0.065679	0.0965774
Dynlrb1	-0.0431715	0.10856	13.6007	13.5941	0.778825	0.813672
Dynlt1	-0.164584	0.314122	11.0119	10.818	0.485152	0.544246
Dynlt3	1.51397	2.33286	9.33612	10.9826	0.00464663	0.0120166
Dyrk1a	-0.814971	3.07174	11.811	10.9198	0.000847726	0.00402063
E130309D14Rik	-0.739744	1.90986	9.21902	8.55349	0.0123066	0.0244709
E2f4	0.00850438	0.00469566	10.9801	10.5384	0.989246	0.991424
Eaf1	0.287206	0.273969	9.99633	10.0939	0.532146	0.590418
Ears2	-0.0638189	0.19737	12.1467	12.1824	0.63479	0.685002
Ebag9	0.502209	1.61216	9.72832	10.2964	0.0244255	0.0422459
Ebna1bp2	-0.277048	1.61758	11.5008	11.1745	0.0241226	0.0418014
Ebp	-0.394948	1.04108	12.9957	12.6456	0.0909752	0.127184
Ecd	-0.336784	1.63207	11.2324	10.9822	0.0233307	0.0406905
Ece1	1.06754	4.66204	12.9785	14.0379	2.17750398819189e-05	0.000866837
Ece2	0.109547	0.362315	11.0884	11.2057	0.434195	0.493696
Ech1	0.67432	2.80864	12.5042	13.2259	0.00155369	0.00580144
Echdc1	0.189036	0.579402	13.6244	13.7225	0.263389	0.320922
Echdc2	1.13397	3.44386	14.1523	15.2278	0.000359866	0.00268603
Echdc3	0.843982	2.23231	12.4764	13.4554	0.00585714	0.01419
Echs1	0.809719	3.65363	14.1178	14.9478	0.000222009	0.00210957
Eci1	0.538227	3.13621	14.3629	14.9145	0.000730782	0.0037255
Eci2	0.357539	1.38016	13.0528	13.3851	0.0416718	0.065838
Ecm1	-5.38513	4.60337	14.1451	8.66795	2.49249293853042e-05	0.000890006
Ecm29	0.00602668	0.0494975	12.8581	12.8884	0.892283	0.91232
Ecsit	0.286377	1.65489	11.8241	12.2123	0.0221368	0.0389438
Edc3	-0.645792	2.64012	11.7683	11.1824	0.00229025	0.00738453
Edc4	-0.835279	3.84117	13.8651	13.0634	0.000144156	0.00174159
Edem1	-0.0977428	0.143695	9.62901	9.24869	0.718298	0.760102
Edem2	-0.41055	2.87702	10.9996	10.5605	0.00132732	0.00528102
Edem3	0.062358	0.374348	12.2579	12.3622	0.42233	0.482077
Edf1	-0.266143	1.33848	12.8668	12.6519	0.0458686	0.071218
Edil3	-2.38979	2.29853	10.7544	8.62294	0.00502885	0.0126853
Edn3	-2.64802	2.29428	10.8628	8.59407	0.00507834	0.0127703
Eea1	0.407786	4.74499	12.4103	12.8186	1.7989088104318e-05	0.000828949
Eed	-1.27192	2.7199	10.9141	9.7562	0.00190589	0.00657958
Eef1a1	-0.910073	3.21272	19.6321	18.726	0.00061274	0.0033997
Eef1a2	-4.3424	4.48899	15.9473	11.7723	3.24344626119073e-05	0.000952762
Eef1b	0.0898601	0.627921	14.9511	15.0416	0.235548	0.290448
Eef1d_(D3YY68;F6ZFU0;Q80T06;Q91VK2)	-1.33784	2.77882	15.3182	14.1421	0.00166412	0.00606598
Eef1d_(P57776-2)	-0.259137	2.8829	12.5202	12.2549	0.00130947	0.00523896
Eef1d_(P57776-3)	-0.150521	1.98609	16.5573	16.4307	0.0103254	0.021309
Eef1e1	-0.0932633	0.869639	12.4394	12.359	0.135009	0.179163
Eef1g	-0.262962	2.34701	16.7591	16.5093	0.00449769	0.0117551
Eef2	-0.240123	1.65995	17.919	17.7062	0.02188	0.0385573
Eef2kmt	-0.217713	0.366786	10.1321	10.0745	0.429748	0.488946
Eefsec	-0.695572	4.67373	12.6444	11.9359	2.11968776719123e-05	0.000866837
Eepd1	0.00699983	0.00509657	9.13623	9.54673	0.988333	0.990848
Efcab14	0.2593	1.79633	11.2777	11.5657	0.0159835	0.029964
Efemp1	-2.17413	2.51752	11.8316	9.43533	0.00303723	0.00895071
Efemp2	-0.347057	1.34814	10.8354	10.4586	0.0448605	0.0698751
Efhd2_(Q8C845)	-1.94075	4.17727	14.0298	12.088	6.64857282209568e-05	0.00125805
Efhd2_(Q9D8Y0)	-0.792991	2.97211	14.3805	13.5406	0.00106632	0.00462665
Efnb3	-1.37991	1.62508	10.2482	8.4518	0.0237093	0.0412028
Efr3a	-0.559454	1.96238	11.4946	10.922	0.010905	0.0222389
Eftud1	-0.27685	1.77859	13.487	13.1979	0.0166498	0.0308871
Eftud2	-0.571454	3.42667	14.3346	13.7289	0.000374398	0.00272476
Egfr	-0.70433	2.22009	11.2564	10.582	0.00602436	0.0144748
Egr2	1.38482	1.05172	9.73039	10.4312	0.0887732	0.124607
Ehbp1	-0.376399	1.89057	11.5083	11.1328	0.0128655	0.0252886
Ehd1	-0.307019	2.29609	13.8133	13.5184	0.00505724	0.0127481
Ehd3	0.314646	1.72059	12.4251	12.8162	0.0190287	0.0343705
Ehd4	-0.350946	2.50492	12.4559	12.1207	0.00312666	0.00912203
Ehhadh	0.914475	3.47773	10.8546	11.7649	0.000332866	0.00259073
Ehmt2	-0.898825	1.78119	11.123	10.3574	0.0165504	0.0307654
Ei24	-0.630211	2.65544	13.1659	12.4201	0.00221087	0.00719667
Eif1	-0.245934	0.632577	13.5275	13.3825	0.233036	0.287741
Eif1a	0.188706	0.795958	13.805	14.1064	0.159971	0.207476
Eif1ad	-0.375307	0.954058	10.2559	10.0258	0.111158	0.151216
Eif1ax	1.38795	2.90158	8.62964	10.0009	0.00125434	0.00511008
Eif1b	-0.930952	1.32275	9.96664	8.81483	0.0475606	0.0735312
Eif2a	-0.627723	3.66925	12.5643	11.9486	0.000214165	0.00209703
Eif2ak2	-0.408437	1.90306	11.7244	11.3742	0.0125007	0.0247534
Eif2ak3	0.0880539	0.623661	12.2795	12.3799	0.23787	0.293063
Eif2ak4	-1.13759	3.91012	10.9815	9.84291	0.000122992	0.00164715
Eif2b1	-0.104161	0.299497	12.3912	12.2679	0.501768	0.560126
Eif2b2	0.16275	1.70428	12.0627	12.2397	0.0197569	0.0353634
Eif2b3	0.35424	2.31451	12.5602	12.8629	0.00484723	0.0123877
Eif2b4	0.0615245	0.504599	12.8833	12.949	0.312896	0.372155
Eif2b5	0.101173	0.719569	13.512	13.5718	0.190735	0.241737
Eif2d	0.195112	0.624529	11.0782	11.2187	0.237394	0.292527
Eif2s1	0.0960665	1.55893	14.7824	14.8861	0.0276103	0.0465712
Eif2s2	0.469756	2.52128	13.3825	13.9336	0.0030111	0.00889171
Eif2s3x	-0.0864377	0.769279	14.951	14.8771	0.170107	0.218825
Eif2s3y	-0.532948	1.59477	12.7176	12.2279	0.0254231	0.0436192
Eif3a	0.0960217	0.68952	15.2388	15.3535	0.2044	0.256777
Eif3b	-0.0681621	0.659008	14.6885	14.6513	0.219276	0.272971
Eif3c	-0.0913885	1.08439	15.8157	15.7682	0.0823392	0.116928
Eif3d	0.131743	0.985038	15.9493	16.0059	0.103505	0.142297
Eif3e	0.00189821	0.0079427	15.412	15.4247	0.981877	0.985151
Eif3f	0.0242868	0.187631	15.6672	15.7438	0.649186	0.698364
Eif3g	0.142373	0.84828	14.3125	14.4597	0.141814	0.18655
Eif3h	0.0188492	0.123438	14.2007	14.2344	0.752595	0.790578
Eif3i_(Q9QZD9)	0.0342196	0.215075	15.2779	15.352	0.609431	0.661852
Eif3j1;Eif3j2	0.435258	1.36361	13.2866	13.8273	0.0432903	0.0677632
Eif3k	0.280917	0.542468	13.6112	14.0956	0.286769	0.346051
Eif3l	-0.156373	1.54498	15.4801	15.306	0.0285114	0.0478364
Eif3m	0.281337	1.32005	13.9201	14.2076	0.0478577	0.0739121
Eif4a1	-0.700451	2.46007	16.9971	16.2168	0.00346679	0.00984238
Eif4a2	-0.359283	1.07402	15.6452	15.3625	0.084329	0.119405
Eif4a3	-1.12472	2.71147	15.4177	14.1727	0.00194327	0.00665544
Eif4b	-0.127241	0.626924	15.0123	14.9158	0.236089	0.291066
Eif4e	-0.163695	1.20746	15.2027	15.0581	0.0620206	0.0919641
Eif4e2	-0.505557	1.36292	11.0042	10.5172	0.0433592	0.0678419
Eif4e3	-0.349876	1.49267	10.897	10.4791	0.0321614	0.0529242
Eif4ebp1	0.183481	0.427287	10.9253	11.2347	0.373864	0.434386
Eif4ebp2	-0.674448	2.52449	11.559	10.8596	0.00298886	0.0088592
Eif4enif1	-0.904571	2.23761	10.7245	9.8848	0.00578613	0.014046
Eif4g1_(E9PVC5;E9Q770)	0.0894928	0.554424	12.4639	12.5103	0.278982	0.337605
Eif4g1_(Q6NZJ6-2)	1.06232	0.540745	10.9921	11.2836	0.287909	0.347082
Eif4g1_(Q6NZJ6)	0.127485	0.846453	14.8834	15.0462	0.142412	0.187168
Eif4g2_(F7CBP1;G3XA17)	1.92375	2.50315	10.0685	12.2104	0.0031394	0.00914456
Eif4g2_(Q62448)	0.50797	3.23711	13.7987	14.325	0.000579281	0.00333523
Eif4g3	0.0524149	0.219453	12.3197	12.4273	0.603319	0.656585
Eif4h	-0.190304	2.69194	14.3711	14.1676	0.00203265	0.0068337
Eif5	1.12376	2.91418	13.3221	14.364	0.0012185	0.00501512
Eif5a	-0.297218	0.967	17.5292	17.3609	0.107895	0.147497
Eif5b	-0.0519696	0.401523	13.175	13.1221	0.396714	0.456638
Eif6	-0.159967	0.484278	13.9843	13.8039	0.327885	0.386825
Elac1	-1.194	2.75448	11.2585	10.1484	0.00176001	0.00628823
Elac2	-0.517518	2.33345	11.4688	10.8876	0.00464034	0.0120068
Elavl1	-0.566431	2.81882	15.1808	14.7059	0.00151769	0.00570504
Elavl4	0.553117	3.44329	11.3934	11.9062	0.000360339	0.00268603
Elf5	-0.586954	1.90959	12.7004	12.0947	0.0123144	0.0244777
Elmo1	0.699635	1.60786	9.92875	10.5834	0.0246686	0.0425653
Elmo3	-1.26793	4.62378	11.8427	10.6302	2.37804377182032e-05	0.000880655
Elmod2	0.362199	2.17269	11.8359	12.1919	0.0067191	0.0156036
Elovl2	-0.182673	0.156179	8.83388	8.53719	0.697945	0.741401
Elovl5	1.49812	2.31043	11.5455	13.2542	0.00489299	0.0124445
Elp2	-0.35809	2.06942	13.7733	13.4234	0.00852271	0.0184621
Elp3	-0.427717	3.30417	13.8714	13.4424	0.0004964	0.00309083
Elp4	-0.14445	0.864786	11.0167	10.8718	0.136525	0.1809
Elp5	-0.215646	1.25528	11.1647	10.9802	0.0555541	0.0838086
Elp6	-0.890197	2.13457	10.6261	9.60575	0.00733549	0.0165549
Emb	0.567487	2.73812	12.5438	13.1011	0.0018276	0.0064257
Emc1	-0.237923	1.26823	13.0727	12.8434	0.0539226	0.0817876
Emc10	-0.164133	0.686496	11.7978	11.6944	0.205828	0.258215
Emc2	0.218435	1.81543	12.6613	12.8317	0.0152958	0.028887
Emc3	-0.135547	0.701275	12.9486	12.8234	0.198941	0.251133
Emc4	0.0455721	0.167533	12.9244	12.9258	0.679934	0.726613
Emc6	0.159052	0.361393	11.8893	11.8578	0.435118	0.494514
Emc7	-0.59435	2.24362	12.2565	11.6701	0.00570657	0.0139224
Emc8	-0.0596686	0.533319	12.4465	12.3954	0.292874	0.351671
Emd	-0.437161	1.76546	13.6528	13.28	0.0171608	0.0316417
Emg1	-1.15287	2.61908	11.3286	10.0477	0.0024039	0.00760418
Emilin1	2.75896	4.30067	11.2878	13.9236	5.00413686790128e-05	0.00110707
Eml1	-0.0189891	0.114332	12.1357	12.1128	0.768543	0.805009
Eml2	0.472022	2.55178	13.3221	13.8748	0.00280686	0.0084776
Eml3	-0.31263	1.43529	12.1194	11.7921	0.0367033	0.0589942
Eml4	-0.559192	2.35206	12.2728	11.7841	0.00444568	0.0116878
Enah_(E9QKR1)	-0.123453	0.312462	11.9745	11.6531	0.48701	0.545909
Enah_(Q03173;Q03173-3;Q03173-4;Q03173-5;Q03173-6)	-0.186243	1.07417	13.1501	12.8935	0.0843006	0.119405
Endod1	1.01611	5.18043	12.9281	13.9779	6.60036464148578e-06	0.00064486
Endog	0.624592	2.88205	12.2939	12.8854	0.00131205	0.00523974
Engase	-0.0165451	0.0296467	10.6903	10.7848	0.934014	0.947277
Enho	1.86348	2.19306	8.9285	11.0146	0.0064112	0.0151004
Enkur	-0.191103	0.575984	9.23877	9.08519	0.265471	0.323295
Eno1	0.626039	1.17312	15.3027	15.8023	0.0671245	0.0983907
Eno2	1.52448	2.66253	11.8434	13.5106	0.00217504	0.00711578
Eno3	-1.56445	2.94495	12.8168	11.1611	0.00113515	0.00478564
Enoph1	0.269853	0.869173	12.8676	13.2905	0.135153	0.179277
Enpep	0.754391	3.89298	10.8622	11.6642	0.000127945	0.00166741
Enpp1	-0.992022	0.552655	10.2069	8.90554	0.28012	0.338758
Enpp2	1.37348	1.84997	12.7186	13.8235	0.0141263	0.0271747
Enpp4	0.258844	1.2846	12.5346	12.772	0.0519275	0.0791903
Enpp5	1.27219	5.00876	12.8156	14.0791	9.800265060961e-06	0.00068649
Ensa	-0.450394	1.63725	11.5935	11.1511	0.0230544	0.0402922
Enthd2	-0.578069	1.63159	9.39472	8.82466	0.0233568	0.0407165
Entpd2	0.758807	1.53829	9.60221	10.1337	0.0289543	0.048479
Entpd3	2.04726	5.57022	12.551	14.6298	2.69014641683589e-06	0.000570472
Entpd4	-0.0362029	0.0528347	11.5161	11.4298	0.885452	0.906736
Entpd7	0.91353	3.37547	10.4197	11.3551	0.000421242	0.00288416
Eny2	-0.350906	2.05084	13.3372	13.0437	0.00889523	0.0191099
Eogt	-0.356014	2.61251	10.5248	10.1686	0.00244058	0.00767686
Ep300	-1.52975	4.00337	10.1924	8.60605	9.92276030581391e-05	0.00150883
Ep400	-1.21436	3.20612	11.7493	10.4581	0.000622124	0.00343346
Epb41	-0.196163	0.716904	12.395	12.1868	0.191909	0.243099
Epb41l1	-1.20764	3.87491	10.5952	9.36146	0.000133381	0.001712
Epb41l2	-1.631	3.17272	12.7651	11.2143	0.000671865	0.00358717
Epb41l3_(Q9WV92-3)	0.496512	4.06186	13.8118	14.3063	8.67231894937009e-05	0.00144572
Epb41l3_(Q9WV92-7)	0.193748	0.307308	9.60939	9.86264	0.492824	0.551579
Epb41l4b	-0.253879	1.6216	10.684	10.4447	0.0239	0.041465
Epb41l5	-0.787994	3.36583	11.7293	10.9806	0.000430697	0.00291701
Epc2	-0.796687	2.51555	10.2711	9.62747	0.00305107	0.00896003
Epcam	0.304326	1.17521	13.9758	14.3389	0.0668027	0.0979979
Epdr1	0.445927	2.47527	11.0582	11.4876	0.00334756	0.00958241
Epg5	0.0433685	0.0558528	10.6007	10.3715	0.87932	0.901597
Ephb2	-0.15206	0.275564	11.004	10.6654	0.530196	0.588434
Ephx1	1.17378	4.70104	12.486	13.6375	1.99048710344589e-05	0.000858029
Epm2aip1	-0.395079	2.12521	12.0385	11.6488	0.00749524	0.0167997
Epn1	-0.419473	2.44847	12.9274	12.5089	0.00356064	0.0100384
Epn2	-0.597909	1.14337	11.7291	11.1125	0.0718837	0.104193
Eppk1	-1.96162	6.13262	14.1989	12.2167	7.36857668535711e-07	0.000447334
Eprs	0.214537	1.95898	15.5269	15.7298	0.0109905	0.0223647
Eps15	-0.115318	0.697385	10.9409	10.8148	0.200731	0.252954
Eps15l1	-0.263391	1.51126	13.8292	13.5916	0.0308133	0.0511216
Eps8	1.12816	2.79745	10.7735	11.9312	0.00159422	0.00587538
Eps8l2	0.0308116	0.205144	13.9864	13.9878	0.623528	0.674848
Ept1	-1.26478	1.74813	10.9014	9.37985	0.0178596	0.0326165
Erap1	0.0430915	0.151284	13.559	13.6416	0.705856	0.748713
Erbb2ip	-0.652747	3.17159	12.2913	11.586	0.00067361	0.00358717
Erc1	-0.358192	2.58759	11.0389	10.6985	0.00258469	0.00800573
Ercc1	-1.06574	3.04371	9.86158	8.7207	0.00090425	0.00419235
Ercc2	-0.414322	1.22807	9.9999	9.65836	0.0591473	0.0885508
Ercc4	-1.43187	2.51243	9.92415	8.75025	0.00307303	0.00900161
Ercc5	-1.3757	3.3194	9.42882	8.06201	0.000479294	0.00305571
Ergic1	0.804568	2.72779	14.6322	15.431	0.00187158	0.00651955
Ergic2	0.128722	0.826066	11.3466	11.453	0.149257	0.195213
Ergic3	1.11399	3.44207	11.7814	12.9244	0.000361349	0.00268615
Erh	-0.052223	0.265243	12.7285	12.6642	0.542946	0.600571
Eri3	-0.298664	0.63617	12.3586	12.1172	0.231116	0.285612
Erich5	-0.799564	0.772478	9.75835	9.02668	0.168858	0.217376
Erlec1	1.12185	3.54662	12.8033	14.0087	0.000284041	0.00240609
Erlin1	0.0518584	0.128941	11.6242	11.6827	0.74312	0.782835
Erlin2	0.218785	1.80337	14.9258	15.1763	0.0157265	0.0295354
Ermp1	0.221395	2.44528	13.0639	13.2838	0.00358687	0.0100928
Ern1	0.245145	1.92783	12.4643	12.7338	0.0118078	0.0236643
Ero1l	1.17436	3.22528	14.6608	15.8787	0.000595277	0.00336431
Ero1lb	2.90638	3.76489	15.3815	18.2948	0.000171834	0.00190618
Erp29	1.61791	4.32138	14.4859	16.0948	4.77115523076653e-05	0.0010833
Erp44	1.27912	3.12946	16.1278	17.5723	0.000742239	0.0037498
Esd	0.00763121	0.0117301	15.105	14.9658	0.973352	0.97853
Esf1	-0.699342	1.70655	10.854	10.0526	0.0196541	0.0352053
Esrp1	0.244752	2.27019	12.4837	12.7081	0.00536794	0.0132786
Esyt1	1.04394	4.58256	13.8639	14.9395	2.61482861489049e-05	0.000890006
Esyt2	0.339296	3.53862	12.929	13.2663	0.000289319	0.00242878
Etf1	-0.614921	2.86797	14.0025	13.3829	0.00135528	0.00533112
Etfa	0.919136	2.83744	15.6335	16.696	0.001454	0.00557201
Etfb	1.02391	3.51203	16.6564	17.7433	0.000307591	0.00250458
Etfdh	0.974204	3.66156	14.1596	15.0547	0.000217991	0.00209784
Ethe1	0.38702	1.33895	12.6916	12.9854	0.0458195	0.0711868
Etnk1	-1.03822	2.37367	11.446	10.3302	0.00422994	0.0112876
Evi5l	-1.21707	3.55948	10.3574	9.1621	0.000275752	0.00236399
Evl	-0.916792	2.668	10.2102	9.28789	0.00214784	0.00707691
Evpl	-1.58143	4.36634	11.7546	10.0943	4.30190807673541e-05	0.00105665
Ewsr1	-0.479181	1.56891	15.5604	15.0189	0.0269832	0.0456827
Exd2	-0.00559584	0.0146535	10.76	10.8345	0.966822	0.973638
Exoc1	-0.214768	1.31298	13.1156	12.8567	0.0486431	0.0750138
Exoc2	-0.0910344	0.685888	12.7875	12.6576	0.206116	0.258488
Exoc3	-0.00742483	0.0284209	12.7931	12.7478	0.936654	0.949294
Exoc4	0.0442029	0.676446	12.8565	12.8832	0.210646	0.263303
Exoc5	-0.139346	0.93217	13.3682	13.1947	0.116904	0.158034
Exoc6	-1.07227	4.04241	11.5952	10.6075	9.06968133765458e-05	0.00146567
Exoc6b	0.287291	2.20044	12.8443	13.1555	0.00630319	0.0149271
Exoc7	0.225204	1.40944	12.7969	13.0351	0.0389548	0.0621247
Exoc8	0.0898625	0.700452	12.2239	12.2968	0.199318	0.251552
Exog	0.123853	1.06823	11.5348	11.6153	0.0854623	0.120681
Exosc1	-1.07425	4.09727	11.6872	10.6419	7.9934586270994e-05	0.00137991
Exosc10	-1.02149	3.83391	12.3895	11.3289	0.000146585	0.00174525
Exosc2	-1.11772	4.04604	11.208	10.0317	8.9942102960424e-05	0.00146567
Exosc3	-0.756215	2.32181	12.2073	11.5969	0.00476637	0.0122609
Exosc4	-1.27128	3.50949	12.1924	10.9341	0.000309394	0.00251077
Exosc5	-0.901887	3.78625	12.4119	11.4961	0.000163587	0.00184764
Exosc6	-0.518353	3.12571	11.9357	11.3812	0.000748668	0.00376752
Exosc7	-1.58247	3.70403	11.8892	10.402	0.000197683	0.00199125
Exosc8	-0.59602	1.78593	11.6277	11.0701	0.0163709	0.0305487
Exosc9	-1.23123	3.58612	11.7361	10.563	0.000259348	0.00229012
Exph5	1.33758	3.84766	9.08143	10.4989	0.000142018	0.00173715
Ext1	-0.796619	1.34329	10.525	9.82039	0.0453643	0.0705549
Ext2	-0.177464	0.446479	10.0953	10.0323	0.357702	0.417806
Extl2	0.949247	4.23833	12.3674	13.2839	5.77658742131555e-05	0.00117549
[truncated: 5,286 more rows]

## Sheet: Fig2b
Genes	log2 foldchanges	pval_log10	group1_median	group2_median	p.values	q.values
0610011F06Rik_(E9Q5B2)	-0.337729	0.391744	10.3213	10.0371	0.405748	0.538214
0610011F06Rik_(G5E8X1)	0.16954	0.915032	15.2034	15.3947	0.12161	0.228921
0610037L13Rik	-0.36499	0.677568	13.8722	13.5786	0.210103	0.336571
0610040J01Rik	0.875542	2.86063	11.0527	12.0653	0.0013784	0.0160409
1110065P20Rik	-0.701891	0.946417	10.3656	9.99284	0.113131	0.217101
1190007I07Rik	0.693129	0.53701	9.52679	10.4868	0.290395	0.42626
1600014C10Rik	0.213588	0.086045	11.3172	11.1272	0.820267	0.873769
1700008F21Rik	0.738341	1.29098	8.77836	9.43551	0.0511706	0.125981
1700037H04Rik	0.0975353	0.497456	11.3645	11.3622	0.318085	0.453119
1810022K09Rik	-0.470982	0.423346	10.1493	9.74198	0.377271	0.511375
1810024B03Rik	1.17288	0.388979	9.07533	9.19631	0.408339	0.540667
1810043G02Rik	0.43844	0.22126	10.2965	9.82308	0.600814	0.707783
2010107G23Rik	0.420836	1.53349	12.5226	12.9841	0.0292756	0.0865555
2210010C04Rik	0.529076	0.92368	15.2382	15.7729	0.119212	0.225574
2210016F16Rik	0.187689	0.245978	13.4888	13.829	0.567573	0.680733
2210016L21Rik	0.324496	1.55483	11.496	11.8794	0.0278721	0.0838959
2310061I04Rik	0.0251946	0.0511083	11.4126	11.2796	0.888979	0.923327
2410002F23Rik	0.156472	0.543591	11.312	11.5897	0.286028	0.42172
2410004B18Rik	0.055061	0.0988093	11.9344	11.928	0.796509	0.856931
2610301B20Rik	-0.239615	0.412812	11.3721	11.2394	0.386534	0.5205
2700029M09Rik	0.584078	1.462	11.4003	11.871	0.034514	0.0970264
2700097O09Rik	0.744372	2.42661	9.82186	10.6281	0.00374446	0.0263305
2810408A11Rik	-0.351072	0.266932	10.722	9.90716	0.540839	0.655877
3110043O21Rik	-0.0120847	0.00732481	11.2417	11.6454	0.983275	0.987987
3110082I17Rik	-1.63856	1.63258	11.5045	9.55763	0.0233034	0.0754104
4932431P20Rik	1.15214	1.14994	13.5829	14.2872	0.0708047	0.15607
5730455P16Rik	0.200158	0.326637	12.2143	12.5229	0.471371	0.598248
9030617O03Rik	-0.779311	2.14899	12.4929	11.7657	0.00709596	0.0369243
9030624J02Rik	0.473312	2.52128	12.0567	12.4781	0.00301105	0.0236128
9330182L06Rik	-0.290205	0.346799	12.1411	11.6991	0.449988	0.579898
A1cf	-1.09531	4.87426	13.0249	11.9421	1.33578449497826e-05	0.00209891
A2m	1.09322	2.0935	14.9533	15.8424	0.00806298	0.0395814
A2mp	1.36684	2.22893	17.9946	19.1929	0.0059029	0.0336747
A430005L14Rik	-1.09491	1.02717	10.5726	9.5008	0.0939349	0.190724
Aaas	0.145722	0.859992	11.0018	11.1775	0.138041	0.2513
Aacs	-1.22368	3.6021	13.6731	12.4963	0.000249975	0.00766557
Aagab	0.533435	2.1709	10.8464	11.4342	0.00674682	0.0360077
Aak1	-0.092613	0.597976	13.1568	13.1011	0.252362	0.3853
Aamdc	-0.260154	0.300608	10.8184	10.4486	0.500486	0.622935
Aamp	-0.441667	1.48946	11.7596	11.4575	0.0323999	0.0927765
Aar2	-0.0290276	0.0296606	9.57883	9.53873	0.933984	0.952497
Aars	0.054621	0.111184	14.1361	14.2447	0.774133	0.83997
Aars2	0.209502	0.175482	10.4632	10.2487	0.667603	0.761114
Aarsd1	0.0696285	0.104733	12.8077	12.981	0.785719	0.849118
Aasdhppt	0.609137	1.90964	9.65544	10.1603	0.012313	0.0506949
Aatf	-0.217154	0.266566	11.5449	11.6493	0.541295	0.656015
Aatk	-0.168358	0.436646	10.2846	10.0494	0.365893	0.500193
Abat	0.661831	2.66455	14.2506	15.0006	0.00216495	0.0200577
Abca2	-0.286628	0.122056	11.3141	10.6115	0.754995	0.826095
Abca3	-0.821131	1.19303	11.1557	10.6175	0.0641172	0.146058
Abca5	1.23565	3.52635	9.89103	11.0062	0.00029761	0.00808987
Abca8a	-0.0499046	0.0183616	9.13829	9.43339	0.958602	0.970458
Abcb10	0.265343	1.18948	12.3906	12.6495	0.0646422	0.146749
Abcb6	1.60236	1.64984	11.4769	12.8268	0.0223954	0.0736903
Abcb7	0.982569	4.04366	12.4639	13.4613	9.04367151803453e-05	0.00462877
Abcb8	-0.0228094	0.0448327	11.3224	11.3714	0.901918	0.931592
Abcb9	-0.708354	3.54108	12.7965	12.0868	0.000287687	0.00802001
Abcc1	0.5524	1.75348	11.1579	11.6468	0.017641	0.0630927
Abcc10	0.177765	0.123545	9.23143	9.25626	0.75241	0.82406
Abcc4	1.55222	3.51537	10.7209	12.174	0.000305235	0.00816722
Abcc8	0.161884	1.53944	15.8602	16.0457	0.0288772	0.0857955
Abcd1	0.599074	0.993803	11.4092	12.0857	0.101437	0.200971
Abcd3	0.556682	3.18237	13.7513	14.2937	0.000657091	0.0113666
Abce1	-0.324739	1.60868	14.1454	13.86	0.024622	0.0782256
Abcf1	-0.30501	3.26106	13.708	13.4134	0.000548197	0.0105095
Abcf2	-0.389918	1.6909	12.8162	12.5047	0.0203753	0.0695574
Abcf3	0.0727111	0.477872	12.7633	12.8325	0.332757	0.467799
Abcg1	0.428819	0.344364	9.11875	9.56003	0.452518	0.581821
Abhd10	0.235062	3.15156	13.3442	13.59	0.000705405	0.011633
Abhd11	-0.302942	2.19304	11.5063	11.2297	0.00641156	0.0350136
Abhd12	-0.0909085	0.568812	13.2567	13.1426	0.269891	0.404642
Abhd13	-0.736256	1.06077	10.579	9.88318	0.0869424	0.179783
Abhd14a_(E9PW22;E9Q136)	-0.57402	0.303167	10.5684	9.78758	0.497546	0.620442
Abhd14a_(Q922Q6)	0.427137	1.27697	10.7864	11.1217	0.0528478	0.128632
Abhd14b_(A0A087WP24;A0A087WPF8;A0A087WQN8;A0A087WRJ2;A0A087WSR2;E9QN99)	0.0433249	0.0727858	15.0182	15.2318	0.845696	0.893085
Abhd14b_(Q8VCR7)	-0.0852676	0.152322	15.2399	15.3809	0.70417	0.788121
Abhd15	-2.18182	3.65802	13.1009	10.8643	0.000219778	0.00705323
Abhd16a	0.06226	0.769405	13.7179	13.7842	0.170057	0.290473
Abhd17a	1.30249	0.792124	9.1539	11.051	0.16139	0.280402
Abhd17b	1.66921	2.44579	10.5039	12.0049	0.00358271	0.0258399
Abhd17c	0.791594	0.3246	9.01572	10.0947	0.473587	0.600014
Abhd3	0.419577	0.410495	9.60869	9.86375	0.388602	0.522126
Abhd4	-0.418035	1.95801	11.6124	11.1707	0.0110151	0.0477677
Abhd5	0.480381	1.0892	10.4509	10.933	0.0814337	0.172005
Abhd6	0.0783908	0.336702	11.4719	11.4557	0.460573	0.588748
Abi1	-0.226345	1.58251	13.0352	12.8111	0.0261508	0.0809987
Abi2	-0.447635	0.335698	10.8896	10.6402	0.461639	0.589077
Abl2	-0.495876	0.571479	10.4893	9.98903	0.268239	0.402745
Ablim1	0.515406	1.72447	10.7286	11.1845	0.0188595	0.0660855
Abr	-0.0113542	0.0473989	13.8282	13.7959	0.896605	0.928758
Abracl	0.207132	0.361084	15.1851	15.5372	0.435428	0.567153
Acaa1a	0.0385205	0.129068	13.7776	13.8449	0.742904	0.81716
Acaa2	-0.133873	0.425105	13.5476	13.4613	0.375747	0.509932
Acaca	-0.111766	0.837415	12.4874	12.3515	0.145407	0.260395
Acad10	-0.00246273	0.0156263	13.1799	13.1446	0.964659	0.974288
Acad11	0.733174	2.80686	10.8798	11.5494	0.00156005	0.0170226
Acad12	-0.0561675	0.197897	13.5446	13.4619	0.63402	0.735483
Acad8	0.0344132	0.130218	13.3126	13.2577	0.740938	0.815491
Acad9	0.317006	1.72312	14.209	14.4245	0.0189181	0.066227
Acadl	0.115517	0.915918	15.2329	15.3683	0.121362	0.22875
Acadm	0.45674	2.65769	13.2304	13.6341	0.00219944	0.0200577
Acads	-0.199722	1.03695	14.0849	13.8112	0.0918441	0.187366
Acadsb	-0.184514	0.748946	13.3733	13.0919	0.17826	0.30026
Acadvl	-0.0676978	0.48626	14.8716	14.8319	0.326392	0.461792
Acan	1.35476	1.7945	11.1381	12.5608	0.0160509	0.0594684
Acap2	0.0292134	0.0550817	11.6244	11.4848	0.880883	0.917496
Acat1	-1.59051	4.48366	15.3208	13.7493	3.28355152084261e-05	0.00279383
Acat2	0.1285	0.243408	12.7862	12.715	0.570942	0.683423
Acbd3	-0.312473	1.51946	14.0747	13.7655	0.0302371	0.08866
Acbd5	-0.171762	0.896755	13.0328	12.84	0.126837	0.236017
Acbd6	-0.0472854	0.127625	11.2222	11.0721	0.745375	0.818797
Accs	0.145246	0.125442	9.59964	9.60877	0.749132	0.821778
Ace	1.3121	2.70387	11.0587	12.2409	0.00197756	0.0191068
Ace2	-3.38346	3.32063	14.5332	10.9792	0.000477941	0.00981312
Acin1	-0.0320243	0.215406	14.8903	14.8583	0.608968	0.715422
Acly_(Q3TS02;Q3V117)	0.0583974	0.0803737	13.1241	13.2605	0.831048	0.881892
Acly_(Q91V92)	0.317322	0.924683	17.1742	17.4553	0.118937	0.225171
Aco1	0.0788292	0.199785	13.3673	13.3196	0.63127	0.733227
Aco2	-0.597404	2.69659	17.4884	16.79	0.00201098	0.0192998
Acot1	1.06255	2.6738	10.1869	11.1763	0.00211935	0.0198312
Acot11	1.72312	2.2215	10.205	12.0937	0.00600485	0.0338849
Acot13	0.0722784	0.162665	12.9297	12.8614	0.687598	0.77553
Acot2	0.566479	3.32817	13.9521	14.5793	0.000469707	0.00975959
Acot8	0.319798	0.936895	11.1868	11.5081	0.115639	0.220821
Acot9	0.305852	1.73232	11.6399	11.9441	0.0185215	0.0653094
Acox1	0.428468	1.38663	12.6228	12.9862	0.0410551	0.108423
Acox3	1.54242	0.583123	9.37391	10.2061	0.261142	0.394857
Acp1_(Q9D358-2)	-0.0602684	0.0474038	10.4057	10.4074	0.896595	0.928758
Acp1_(Q9D358)	-0.439788	1.37398	15.3163	14.8744	0.0422692	0.11015
Acp2	-0.053612	0.164847	13.7163	13.7915	0.684153	0.772602
Acp5	0.503507	0.75352	12.243	12.7449	0.176392	0.297458
Acp6	0.603579	2.47283	12.916	13.5251	0.00336645	0.025165
Acrbp	-3.07358	3.844	13.2806	10.2216	0.00014322	0.00558298
Acsf3	0.275369	2.67477	12.5734	12.8581	0.00211462	0.0198312
Acsl1	0.0715431	0.598342	12.859	12.9674	0.252149	0.385177
Acsl3	0.562738	0.343353	10.3938	11.4076	0.453573	0.582766
Acsl4	0.208469	0.456705	12.6623	12.7076	0.349377	0.483605
Acsl5	-0.497329	1.97647	12.1444	11.6187	0.0105567	0.0464125
Acsl6	0.878722	4.03658	11.5092	12.33	9.19228099871051e-05	0.00462877
Acss2	0.892132	2.98983	11.4901	12.3837	0.00102368	0.0138855
Actb_(E9Q5F4)	-1.38372	0.56882	12.1981	9.58559	0.269886	0.404642
Actb_(P60710)	0.113534	0.695073	21.0292	21.1143	0.201803	0.327919
Actbl2	0.00926989	0.0229591	15.3659	15.3552	0.948508	0.963184
Actg2	0.636805	2.67299	16.7718	17.4346	0.00212331	0.0198312
Actl6a_(Q9Z2N8)	-0.218779	1.57567	14.0634	13.8273	0.0265663	0.0818646
Actn1	0.190562	0.497902	14.0054	14.4028	0.317759	0.452832
Actn3	0.560635	0.918482	9.22966	9.90695	0.120647	0.227698
Actn4_(P57780)	0.68736	2.7218	15.8319	16.6303	0.0018976	0.0187472
Actr10	-0.150324	1.17321	12.2611	12.0893	0.067111	0.150524
Actr1a	-0.193114	1.15602	13.3985	13.2538	0.0698201	0.154649
Actr1b	-0.465373	2.90385	14.9707	14.5069	0.00124781	0.0153293
Actr2	-0.236126	0.685742	14.5607	14.4804	0.206185	0.332314
Actr3	0.00495822	0.0144084	15.0519	15.111	0.967368	0.976086
Actr5	-0.580693	0.85683	11.321	11.1069	0.13905	0.252361
Actr8	-0.295027	0.528879	10.2874	9.8395	0.295884	0.43188
Acy1_(A0A087WPX1)	-0.0827951	0.100724	11.5987	11.3807	0.793005	0.854317
Acy1_(Q99JW2)	-0.269449	0.635079	12.396	12.134	0.231697	0.362291
Acyp1	-0.241774	0.541173	15.1327	14.9323	0.287625	0.423389
Acyp2	0.182445	0.409763	12.15	12.1284	0.389258	0.522332
Ada	0.0152875	0.0136562	10.9764	11.0182	0.969045	0.977092
Adam10	0.80696	2.37789	11.9173	12.7785	0.00418897	0.0281
Adam15	2.40549	1.87595	9.47745	11.9835	0.0133061	0.0527107
Adam17	0.0522344	0.0499151	10.0656	10.3861	0.891425	0.925471
Adam22	2.97582	3.41433	10.7068	13.6071	0.000385185	0.00887992
Adam9	-0.994624	1.18112	10.4087	9.01009	0.0658995	0.148723
Adamts2	1.30076	2.2221	12.4836	13.7582	0.00599655	0.0338849
Adamts3	0.785536	1.10684	9.03198	9.84607	0.0781913	0.166898
Adar	-0.369833	0.275486	11.3395	11.3706	0.530291	0.64764
Adarb1	-0.758778	0.534167	11.0522	10.0894	0.292303	0.428198
Adck1	0.350576	0.596001	11.1324	11.3921	0.253512	0.386529
Adck2	0.251625	0.108465	10.8788	10.6913	0.778995	0.843331
Adck3	0.577767	1.32209	11.3246	11.8088	0.0476335	0.119741
Adck4	-0.412093	0.825057	12.3087	11.847	0.149604	0.265786
Adck5	0.699853	1.84071	10.7707	11.5289	0.0144309	0.0557312
Adcy6	0.461782	1.35772	11.1224	11.5917	0.0438817	0.113108
Adcy9	0.80032	1.09466	9.07996	9.7485	0.080416	0.170896
Add1	0.600768	3.31063	12.6019	13.2185	0.000489069	0.00991575
Add3	0.52403	3.1414	12.9965	13.5729	0.000722108	0.0116785
Adgb	-0.203788	0.422074	15.1772	14.9452	0.378378	0.512548
Adh1	-3.65554	3.66987	13.6989	10.106	0.000213862	0.00692436
Adh5	-0.447164	1.43674	15.0367	14.6084	0.0365813	0.101136
Adi1	-0.0817925	0.142382	13.6196	13.6075	0.720474	0.801443
Adk	-0.846317	2.15596	16.0738	15.2716	0.0069829	0.0366413
Adnp_(A2BDX0)	-0.0368721	0.0694078	12.0371	11.9795	0.852299	0.897773
Adnp_(Q9Z103)	0.332397	2.19536	11.803	12.1282	0.00637734	0.0348529
Ado	1.20158	2.45244	12.2002	13.189	0.00352825	0.0256776
Adpgk	0.221104	0.362432	10.9031	11.2538	0.434078	0.565902
Adprh	-0.216929	1.58508	13.3174	13.1245	0.0259971	0.0807283
Adprhl2	-0.0126336	0.0350575	13.8308	13.9128	0.922449	0.945154
Adprm	0.460477	1.08531	10.7475	11.0876	0.0821649	0.172947
Adra2a	0.268914	0.373588	9.12678	9.40651	0.423069	0.556128
Adrbk1	0.238847	1.66816	13.2823	13.4806	0.0214706	0.0719869
Adrbk2	0.525275	1.11149	10.9217	11.4777	0.0773581	0.165905
Adrm1	-0.0226515	0.0374905	12.5971	12.3596	0.917296	0.941816
Adsl	-0.0390973	0.0853107	13.5013	13.6726	0.821655	0.874585
Adss	-0.21394	0.577615	13.7942	13.6242	0.264475	0.398573
Adssl1	1.90114	2.55881	10.125	12.1329	0.00276178	0.0226317
Aes	-0.587264	1.09261	11.2733	10.7619	0.0807963	0.171254
Afg3l1	0.187156	1.3642	11.3402	11.4679	0.0432316	0.111801
Afg3l2	-0.100269	1.13755	13.177	13.1022	0.0728539	0.159162
Afm	1.23169	1.64775	15.8553	16.7307	0.0225034	0.0739457
Aftph	-0.0344292	0.222964	11.8795	11.7891	0.598461	0.705925
Aga	-0.460263	1.81635	14.8073	14.3195	0.0152634	0.0576049
Agap1	-0.216782	0.928378	12.1077	11.8844	0.117929	0.22402
Agap3	0.231418	1.06923	11.9122	12.2533	0.0852643	0.177122
Agfg1	0.197596	1.21699	13.0499	13.198	0.0606748	0.14068
Agfg2	0.0262802	0.0623536	11.0061	11.1511	0.866256	0.907894
Agk	0.423258	1.86119	11.8477	12.1974	0.013766	0.05383
Agl	-0.445327	0.995612	12.5259	12.1844	0.101015	0.200517
Ago1	0.254788	1.0793	12.8171	13.0682	0.0833114	0.174524
Ago2	0.133075	0.794809	13.6188	13.7556	0.160395	0.279139
Ago3	0.332865	2.93608	10.768	11.1146	0.00115857	0.0148074
Agpat1	-0.0351822	0.121228	13.3662	13.2504	0.756436	0.827051
Agpat2	-0.430145	0.289362	11.3671	11.5258	0.513615	0.634722
Agpat3	0.357698	1.65097	12.6487	13.0129	0.022337	0.0736263
Agpat4	-0.636138	1.37801	12.5539	11.9384	0.0418787	0.109496
Agpat5	-0.0833624	0.0876604	10.3356	10.3337	0.817221	0.872173
Agpat6	0.188158	0.312456	10.9414	10.8243	0.487017	0.612132
Agps	0.66163	2.08645	10.9836	11.7999	0.00819499	0.0400082
Agt	0.10988	0.122659	12.3286	12.6429	0.753947	0.825072
Agtrap	0.320343	0.470174	8.70636	8.87568	0.338709	0.473698
Ahctf1	0.273844	1.23208	12.1799	12.3513	0.0586026	0.137185
Ahcy	-0.0569484	0.0995087	16.6207	16.4574	0.795227	0.855847
Ahcyl1	0.47942	0.996065	13.0854	13.5497	0.10091	0.200369
Ahcyl2_(D3YYM7;F8WGT1)	-0.449045	0.836439	12.1179	11.8631	0.145734	0.260853
Ahcyl2_(Q68FL4)	0.161628	0.915255	14.7826	14.903	0.121547	0.228921
Ahdc1	0.191844	0.991352	11.1726	11.4045	0.102011	0.201779
Ahi1	1.09779	3.90325	11.3794	12.457	0.000124955	0.00528054
Ahnak	1.12222	2.6778	12.3006	13.3626	0.00209991	0.0197902
Ahsa1	-0.140239	0.592912	15.1724	15.1005	0.255322	0.388394
Ahsa2	-0.376018	0.400937	10.2443	9.77128	0.397249	0.530224
Ahsg	1.04893	1.68256	19.7447	20.5356	0.0207703	0.0704102
Aida	0.412705	1.95513	10.904	11.3415	0.0110885	0.0479469
Aifm1	0.255133	1.79408	12.6108	12.8945	0.0160664	0.0594684
Aifm2	0.0848437	0.156996	11.5526	11.4991	0.696633	0.782329
Aig1	-0.162754	0.174185	11.009	11.0516	0.669599	0.762216
Aim1	1.47761	0.6615	8.69166	9.37497	0.218022	0.345807
Aimp1	-0.23189	1.63609	13.5957	13.3068	0.023116	0.0753109
Aimp2	0.00364479	0.0110049	12.674	12.7054	0.974979	0.981445
Aip	-0.0509383	0.266494	13.3423	13.3045	0.541385	0.656015
Ak1	0.66955	3.21959	15.5168	16.1252	0.000603128	0.0109982
Ak2	-0.208362	1.60876	14.7668	14.5164	0.0246172	0.0782256
Ak3	0.476798	4.36959	13.1998	13.681	4.26978380689691e-05	0.00311054
Ak4	1.24175	1.43471	9.25874	10.496	0.0367524	0.101456
Ak5	1.03754	2.42186	11.1083	12.2424	0.00378565	0.0265547
Akap1	1.82639	3.14036	8.21884	10.1674	0.000723843	0.0116785
Akap10	0.148262	0.64772	11.0263	11.1981	0.22505	0.353796
Akap11	0.126322	0.119251	10.818	11.2175	0.759887	0.829198
Akap12	-2.41372	3.06525	12.4903	10.1613	0.000860498	0.0128458
Akap13	0.561286	2.13131	12.1178	12.5894	0.00739071	0.0377834
Akap8	0.135146	0.439677	12.4252	12.4784	0.363348	0.497648
Akap8l	-0.0411905	0.102723	11.7246	11.7868	0.789363	0.851535
Akap9_(E9QQ10)	0.0604729	0.1825	11.5184	11.5969	0.656901	0.752602
Akap9_(Q70FJ1;Q70FJ1-2;Q70FJ1-3)	-0.0615904	0.761223	12.1393	12.1055	0.173291	0.294341
Akr1a1	-0.437017	0.982865	15.761	15.3935	0.104024	0.20476
Akr1b1	-0.693459	1.52148	15.306	14.6554	0.0300969	0.0884811
Akr1b10	0.143858	0.269892	13.2339	13.5461	0.537166	0.652861
Akr1c12	-1.27464	0.666314	11.9814	11.1622	0.215619	0.342742
Akr1c13	-0.376007	0.797587	14.8976	14.5942	0.159372	0.277883
Akr1c14	0.444031	0.709271	11.9083	12.1323	0.195312	0.320606
Akr1c19	-0.314894	0.789677	15.1619	14.9127	0.162302	0.281717
Akr1e2	-0.394776	1.00875	13.5495	13.0871	0.0980064	0.196363
Akr7a2	0.037521	0.1862	13.6918	13.6971	0.651328	0.748529
Akt1	0.129933	0.660175	12.1321	12.271	0.218688	0.346411
Akt1s1	0.529076	2.92774	10.656	11.1801	0.00118103	0.0149372
Akt2	-0.223997	0.888806	11.7399	11.5431	0.12918	0.239154
Akt3	0.483054	0.873025	10.9037	11.3802	0.13396	0.24596
Aktip	-0.413526	0.349671	11.0178	10.9844	0.447023	0.577158
Alad	-0.132508	0.308201	12.3252	12.1923	0.491812	0.615716
Alcam	0.292805	1.66953	14.3599	14.7024	0.0214027	0.0718521
Aldh16a1	-0.195726	0.157545	11.6908	11.7354	0.695753	0.781823
Aldh18a1	-0.386574	2.62714	16.242	15.8194	0.00235974	0.0207617
Aldh1b1	0.578541	3.12304	12.6134	13.1472	0.000753286	0.0120609
Aldh1l2	0.356378	0.801566	11.5083	11.8635	0.157919	0.276068
Aldh2	0.741037	3.57706	13.5438	14.2991	0.000264815	0.0077773
Aldh3a2	0.351214	2.77826	13.3555	13.678	0.00166624	0.0174881
Aldh3b1	1.90575	4.36065	10.8996	12.8629	4.35866822450757e-05	0.00311303
Aldh4a1	-0.188741	1.65793	13.8499	13.6671	0.0219821	0.0730231
Aldh5a1	0.0628296	0.200876	12.422	12.5694	0.629686	0.732322
Aldh6a1	-0.0508036	0.157903	15.4406	15.4346	0.695179	0.781299
Aldh7a1	0.112593	0.223766	12.9678	13.0066	0.597356	0.704964
Aldh9a1	0.280263	0.650128	14.3764	14.671	0.223806	0.352601
Aldoa	0.0877106	0.167253	16.7775	16.8089	0.680373	0.770363
Aldoart2	-0.686401	2.81446	14.6849	13.9711	0.00153301	0.0169726
Aldob	1.41374	2.43869	11.6389	12.9367	0.00364177	0.0259644
Aldoc	0.425774	1.41134	13.0178	13.2892	0.0387845	0.104453
Alg1	0.446935	2.34833	11.4506	11.8767	0.00448407	0.0288598
Alg10b	-0.630982	2.46781	12.7612	12.1395	0.00340554	0.0252128
Alg11	0.0394889	0.0937583	12.8364	12.9684	0.805827	0.863973
Alg12	-0.631445	1.39762	13.0038	12.2632	0.0400298	0.10643
Alg13	-2.42216	4.1326	11.7333	9.26233	7.36890753890901e-05	0.00419394
Alg14	-0.0778242	0.160667	11.1667	11.0301	0.690769	0.777903
Alg2	0.504946	2.44027	13.7799	14.3394	0.00362851	0.0259591
Alg3	-0.67384	0.924399	10.7816	9.8072	0.119015	0.225259
Alg5	0.485754	1.03977	12.1329	12.83	0.0912493	0.186309
Alg6	-0.375072	0.676611	10.7205	10.4985	0.210566	0.337064
Alg8	-0.156515	0.415472	12.1617	12.0754	0.384174	0.518279
Alg9	-0.305435	0.782365	12.5831	12.2916	0.165057	0.285142
Alkbh3	-0.841299	0.453753	10.0279	9.24732	0.351761	0.486165
Alkbh5	-0.0487312	0.16244	12.5448	12.4173	0.687955	0.775652
Alkbh6	-0.356982	1.43137	12.2505	11.9033	0.0370368	0.101873
Alkbh7	-0.172486	0.215445	11.0848	10.8083	0.608913	0.715422
Alpl	0.110547	0.148908	11.9104	11.9939	0.709728	0.792464
Als2	0.262893	1.24899	11.609	11.7863	0.0563652	0.133796
Alyref	-0.250894	0.804669	16.2086	15.927	0.156795	0.275012
Alyref2	-0.147853	0.187173	10.3565	10.0436	0.649871	0.74768
Amacr	0.838391	2.70679	12.0446	12.8707	0.00196431	0.019072
Ambp	2.86528	3.53809	11.7596	14.5939	0.000289672	0.00802379
Amdhd2	-0.0483862	0.139328	12.7811	12.7357	0.725558	0.804436
Amer2	1.44612	1.2628	9.6782	11.4202	0.0546009	0.13119
Amfr	0.0809295	0.615158	11.9791	12.0253	0.242573	0.374236
Amigo1	0.422419	0.407751	9.24788	10.052	0.391065	0.524372
Amn1	-0.443843	0.336133	11.1596	10.4894	0.461176	0.588849
Ampd2	-0.493346	2.9805	14.3924	13.8896	0.00104593	0.0139971
Amph	-0.292854	2.84609	13.3539	13.0412	0.00142532	0.0162496
Amt	-0.33659	1.15685	13.5699	13.1951	0.0696866	0.154447
Amy1	1.49742	2.53042	13.5583	14.8036	0.00294834	0.0234227
Amy2	2.00692	1.67163	12.8568	14.9154	0.0212994	0.0716866
Anapc1	0.238119	1.30318	11.8071	12.0598	0.0497527	0.12366
Anapc13	0.179681	0.389972	12.1744	12.4552	0.407406	0.539824
Anapc2	0.319234	1.80666	12.4391	12.748	0.0156076	0.0583982
Anapc4	0.135044	1.00998	11.4159	11.5708	0.0977282	0.195914
Anapc5	0.434828	1.52198	12.6988	13.0388	0.0300618	0.0884135
Anapc7	-0.278708	0.224637	11.3474	11.4437	0.59616	0.703894
Ang	-0.825504	1.34639	12.1698	11.106	0.0450409	0.11497
Angel1	-1.2963	1.50218	10.8255	9.26002	0.0314645	0.0908158
Angel2_(Q8K1C0-3)	0.404943	0.757853	10.4293	10.7656	0.174641	0.295737
Angel2_(Q8K1C0;Q8K1C0-2)	-0.363961	0.566904	9.83656	9.54059	0.271079	0.406168
Angptl3	1.48853	2.65845	11.4562	12.7164	0.00219556	0.0200577
Angptl7	0.751403	0.773105	9.31972	10.2137	0.168615	0.288686
Ank2_(Q8C8R3-2)	0.570475	0.303723	8.92028	9.89691	0.496909	0.620073
Ank2_(Q8C8R3-4)	0.629243	3.01252	12.5642	13.1196	0.00097159	0.0136906
Ank3	0.409484	1.71187	12.2005	12.602	0.0194147	0.0673507
Ankfy1	-0.066634	0.815873	12.9154	12.8765	0.152801	0.269791
Ankh	-0.565974	4.2502	12.8452	12.2937	5.62076520809409e-05	0.00352669
Ankhd1	0.119588	1.15835	12.5082	12.6196	0.0694469	0.154227
Ankib1	-0.0763751	0.0660305	10.8039	10.3564	0.858953	0.902434
Ankle2	0.290353	0.904221	11.5357	11.9463	0.124675	0.233006
Ankmy2	0.661458	1.65587	10.4949	10.9941	0.0220868	0.0732041
Ankrd10	0.234575	0.287762	9.51055	9.92869	0.515511	0.636151
Ankrd12	-0.276791	0.142727	11.0904	11.0902	0.719902	0.800929
Ankrd13a	-0.432504	2.0164	11.7763	11.2613	0.0096295	0.0439267
Ankrd17	0.176918	0.362483	11.376	11.6466	0.434027	0.565902
Ankrd27	0.404597	0.729168	11.0703	11.7183	0.186566	0.310405
Ankrd28	0.361024	2.0343	11.4692	11.8194	0.00924055	0.042932
Ankrd44	0.177092	0.392283	11.6339	11.6116	0.405245	0.537783
Ankrd46	-0.958581	1.12232	10.8998	9.97247	0.0754533	0.163157
Ankrd49	0.20332	0.142203	9.34624	9.41024	0.720771	0.801465
Ankrd54	0.490125	1.7739	10.4076	11.0022	0.0168307	0.0614127
Anks1a	-0.370869	1.55962	11.6841	11.3557	0.0275667	0.0836697
Anks4b	1.64009	3.53483	10.9915	12.5884	0.000291858	0.00805374
Ankzf1	-0.377147	0.325449	10.1823	10.2599	0.472662	0.599255
Ano10	0.145656	0.932801	12.2485	12.4459	0.116734	0.222504
Ano6	-0.0439862	0.133894	11.6913	11.6679	0.734693	0.8107
Ano8	0.331476	1.08781	10.7048	10.9901	0.0816936	0.17222
Anp32a	-0.429706	0.816193	16.4911	16.1532	0.152689	0.269658
Anp32b	-0.355429	0.95441	15.4194	15.0598	0.111068	0.214567
Anp32e_(E9PZF5;E9Q5H2)	-0.89387	0.675149	10.517	9.46879	0.211277	0.337607
Anp32e_(P97822;P97822-2)	-0.332845	1.37469	14.0425	13.6647	0.0421998	0.11011
Anpep	0.574238	2.21383	14.4135	14.9484	0.00611181	0.0341708
Anxa11	1.2955	3.12031	13.8331	15.1238	0.000758034	0.0121028
Anxa2	1.70233	2.20527	12.2231	13.8732	0.00623352	0.0344546
Anxa3	1.30619	2.08477	12.678	13.9674	0.0082268	0.0400082
Anxa4	0.455342	0.911934	16.1056	16.6548	0.12248	0.230144
Anxa5	-0.238675	0.449167	19.1945	19.0266	0.355495	0.490024
Anxa6_(F8WIT2)	0.259502	0.541288	10.7917	10.8378	0.287549	0.423362
Anxa6_(P14824)	0.0516001	0.0867828	16.8499	17.0603	0.818874	0.872915
Anxa7	-0.0985574	0.40544	15.9805	15.9776	0.393152	0.526394
Aoc3	1.35533	1.58982	11.4296	12.9165	0.0257148	0.0806502
Aox1	1.67394	2.39619	9.3111	11.0813	0.00401617	0.0275163
Ap1ar	0.49751	1.1917	9.21839	9.53008	0.0643133	0.146322
Ap1b1	-0.0323521	0.281629	14.8478	14.8356	0.522843	0.641446
Ap1g1	-0.0477321	0.529688	14.8599	14.7989	0.295333	0.431449
Ap1g2	0.578237	1.05345	11.4033	12.0681	0.0884203	0.182064
Ap1m1	-0.17912	1.47131	15.0542	14.8197	0.0337822	0.0957972
Ap1m2_(Q9WVP1-2)	0.250913	0.996406	11.1563	11.4932	0.100831	0.200369
Ap1m2_(Q9WVP1)	0.241459	0.893935	14.0822	14.301	0.127663	0.236888
Ap1s1	-0.473681	1.42201	12.515	11.9283	0.0378432	0.102984
Ap1s2_(Q8BW87)	0.716952	0.898947	9.21737	10.2564	0.126198	0.235129
Ap1s2_(Q9DB50)	0.135287	0.355358	13.9942	14.1491	0.441207	0.572042
Ap2a1	0.0599757	0.41551	13.9074	13.983	0.38414	0.518279
Ap2a2	0.0296593	0.351691	14.4512	14.4993	0.444948	0.575745
Ap2b1	-0.0519402	0.285297	14.3834	14.3369	0.518445	0.638107
Ap2m1	0.0500209	0.288137	15.2381	15.3292	0.515066	0.635761
Ap2s1	0.220408	0.713893	15.5883	15.7153	0.193244	0.318211
Ap3b1	0.180608	1.90039	13.5833	13.7188	0.012578	0.0511551
Ap3b2	0.135698	1.21666	13.3162	13.443	0.0607211	0.140694
Ap3d1	0.0784748	0.456807	14.084	14.1414	0.349295	0.483605
Ap3m1	-0.00851597	0.0688088	13.627	13.6483	0.853476	0.898623
Ap3m2	0.804638	2.80254	11.8793	12.7075	0.00157566	0.0170814
Ap3s1	-0.0545288	1.10918	12.8112	12.7816	0.0777715	0.166408
Ap3s2	0.794556	1.85343	10.9564	11.8834	0.0140141	0.054566
Ap4b1	0.754318	0.571507	10.0235	10.3214	0.268221	0.402745
Ap4e1	-1.60277	2.09819	10.8519	9.21697	0.00797644	0.0393835
Ap4m1	-0.980876	0.62202	11.3412	9.94101	0.23877	0.370332
Ap4s1	0.778057	0.653767	9.54059	10.2801	0.221939	0.350265
Ap5b1	0.34754	0.528346	9.90565	10.4662	0.296247	0.432064
Ap5m1	0.203637	0.307305	10.1427	10.1787	0.492827	0.616669
Ap5s1	0.481197	0.547748	9.2278	9.52769	0.283303	0.418634
Ap5z1	0.0107905	0.0305148	10.2342	10.2957	0.932149	0.951486
Apba1	-0.473513	0.89416	9.73401	9.44464	0.127597	0.236826
Apbb2	0.654505	0.618533	9.07885	10.1179	0.240695	0.372285
Apc	1.17098	2.41884	12.7416	13.7272	0.00381204	0.0266222
Apeh	-0.421591	1.07092	13.4964	13.1006	0.0849333	0.176783
Apex1	-1.04181	2.35016	14.6579	13.6357	0.00446517	0.0287865
Api5	-0.274771	2.271	14.3809	14.0868	0.00535797	0.0318375
Apip	0.598307	1.24774	13.3069	13.7009	0.056527	0.133962
Aplp1	-0.13318	0.523401	12.2239	11.9525	0.29964	0.435819
Apmap	-0.154582	2.18966	14.7247	14.5626	0.00646153	0.035181
Apoa1	1.71377	2.1565	19.3644	20.8576	0.0069743	0.0366413
Apoa1bp	-0.135658	0.316482	16.1821	16.1603	0.482522	0.608794
Apoa2	-0.218048	0.500783	11.8185	11.6039	0.315658	0.451338
Apob	1.42211	2.30424	15.3024	16.6056	0.00496317	0.030512
Apoe	1.05672	3.1711	11.644	12.6567	0.000674378	0.0114252
Apof	1.6594	2.3627	11.2945	12.6625	0.00433806	0.0284691
Apoh	1.00217	2.0193	16.6448	17.6819	0.00956539	0.0437438
Apom	1.52753	2.92284	13.0949	14.5606	0.00119443	0.0150284
Apoo	0.0236138	0.119791	14.8861	14.9818	0.758943	0.828442
Apool	-0.461626	2.19767	12.0839	11.6347	0.00634349	0.0348509
App	1.43919	3.91212	11.5573	13.0075	0.000122429	0.00527
Appl1	0.40107	3.37355	12.9276	13.3372	0.000423108	0.00934043
Appl2	0.263052	0.985457	12.5284	12.8335	0.103405	0.204093
Aprt	-0.166276	0.340899	13.7193	13.6612	0.456143	0.58483
Aptx	-1.07741	1.33683	11.2616	10.1578	0.0460441	0.116794
Aqp11	0.36219	0.162296	9.10783	9.46045	0.688184	0.775678
Aqr	-0.045345	0.253138	12.4749	12.411	0.558292	0.671436
Araf	0.399139	1.36232	12.1746	12.3922	0.0434186	0.112204
Arap1	0.163166	0.743324	11.5713	11.6518	0.180583	0.303051
Arcn1	-0.477956	2.0108	15.1752	14.6911	0.00975432	0.0442192
Arf1;Arf3	-0.0990868	0.0865596	13.3439	13.0331	0.819295	0.873236
Arf2	-0.232127	0.723109	16.9636	16.8848	0.189187	0.313305
Arf4	-0.954269	2.37034	14.08	13.1714	0.00426249	0.0283667
Arf5	-0.338531	1.9002	17.9671	17.6158	0.0125834	0.0511551
Arf6	0.866747	2.8383	13.3353	14.312	0.00145112	0.0163898
Arfgap1	-0.304914	1.9496	13.4028	13.1177	0.0112306	0.0481755
Arfgap2	-0.208103	1.4388	14.0237	13.8341	0.0364085	0.100774
Arfgap3	-0.167022	1.44599	13.7382	13.5757	0.0358103	0.0996477
Arfgef1	0.017458	0.186918	13.5031	13.5265	0.650253	0.747765
Arfgef2	0.0576848	0.472693	13.2684	13.3557	0.336749	0.472136
Arfgef3	0.493157	2.77729	12.667	13.1535	0.00166997	0.0174881
Arfip1	-0.0739135	1.29655	13.5208	13.4702	0.0505187	0.12484
Arfip2	-0.0669127	0.595089	12.3474	12.2827	0.254045	0.387099
Arfrp1	0.586177	0.680121	11.0649	11.4022	0.208871	0.33553
Arg1	2.43945	3.59929	15.6467	18.0676	0.000251601	0.00766557
Arglu1	0.173398	1.6609	13.9993	14.1615	0.0218322	0.0727326
Arhgap1	0.174404	1.23297	15.2216	15.4146	0.0584825	0.136992
Arhgap12	0.358509	1.51699	10.6672	10.9179	0.0304098	0.0890417
Arhgap17	0.0357036	0.557145	12.9753	13.0116	0.277239	0.412097
Arhgap18	0.978646	4.6897	10.7341	11.7523	2.04315695611728e-05	0.0024472
Arhgap21	1.12463	1.7939	9.83652	10.7109	0.0160732	0.0594684
Arhgap32	0.460343	1.84357	11.3864	11.8042	0.0143362	0.0554642
Arhgap35	0.361848	1.12827	12.34	12.6865	0.0744277	0.161419
Arhgap36	2.29097	1.61219	9.324	11.3217	0.0244237	0.0778459
Arhgap39	1.37106	1.35525	12.3977	14.1001	0.0441314	0.113403
Arhgap5	0.302038	1.24712	12.4434	12.7878	0.0566083	0.134024
Arhgap6	-0.671396	1.41954	11.0177	10.4736	0.0380588	0.103416
Arhgdia	-0.216013	1.41277	15.659	15.5039	0.0386567	0.104263
Arhgef1	0.134901	1.33096	12.4765	12.615	0.0466706	0.118095
Arhgef11	0.0346518	0.171829	11.4968	11.5662	0.673242	0.765143
Arhgef12	0.669598	3.40216	11.9622	12.6101	0.00039613	0.00896214
Arhgef16	-0.0177878	0.0920954	13.4892	13.4843	0.808918	0.866078
Arhgef17	-0.0172706	0.0714248	11.9146	11.9064	0.84835	0.895167
Arhgef18	0.307727	0.623996	11.1292	11.4635	0.237686	0.369515
Arhgef2	-0.258286	1.04052	12.9214	12.6969	0.0910915	0.186039
Arhgef37	-0.717458	0.424444	10.488	8.93151	0.376319	0.510329
Arhgef5	0.257548	0.677885	11.1854	11.5637	0.20995	0.336571
Arhgef7	-0.107097	0.323954	11.7379	11.5342	0.474293	0.600699
Arid1a	0.0497539	0.309912	12.6784	12.745	0.489879	0.614668
Arid1b	0.270602	1.05214	12.0848	12.3357	0.0886866	0.182149
Arid2	-0.0483238	0.115034	11.3569	11.3134	0.767302	0.834297
Arid4b	-0.359845	0.628982	10.4578	9.88007	0.234973	0.366186
Arih1	0.302333	1.08047	11.8047	12.1536	0.0830857	0.174231
Arih2	-0.530329	0.779648	10.5821	9.90153	0.166093	0.286138
Arl1	-0.314897	0.99605	14.9273	14.686	0.100914	0.200369
Arl10	0.863343	2.81704	10.0553	10.9594	0.0015239	0.0169232
Arl15	-0.945604	1.35359	10.2477	9.55803	0.0443001	0.113676
Arl2	-0.136968	0.545659	12.2632	12.1255	0.284669	0.420056
Arl3	-0.267329	1.7822	15.1588	14.8866	0.0165119	0.060599
Arl5a	-0.500793	1.81565	11.2215	10.6452	0.0152878	0.0576459
Arl6	-0.0559829	0.837946	12.0233	12.0045	0.145229	0.260205
Arl6ip1	-0.134418	0.331852	11.6998	11.5688	0.465744	0.592655
Arl6ip4	-0.0805206	0.241293	11.7911	11.8387	0.573729	0.685745
Arl6ip5	-0.287792	0.865521	15.3058	15.1589	0.136295	0.249411
Arl6ip6	-0.0272897	0.0610416	10.5973	10.5371	0.868877	0.909063
Arl8a	-0.0508398	0.118047	14.389	14.2816	0.761997	0.830487
Arl8b	0.492463	2.62357	14.6482	15.1975	0.00237921	0.0208029
Armc1	0.0747963	0.808623	13.2752	13.3502	0.155374	0.273405
Armc10	-0.13387	0.759183	13.6249	13.4543	0.174107	0.295332
Armc5	-0.187925	0.0574069	9.67087	10.2691	0.876179	0.914334
Armc6	-0.461387	1.82745	11.7727	11.2546	0.0148782	0.0568367
Armc8	-0.0866452	0.675772	11.7325	11.7105	0.210973	0.337458
Armc9	0.297013	0.474176	10.0388	10.0587	0.335601	0.470708
Armcx1	-0.45585	0.56503	10.1543	9.71093	0.272252	0.407176
Armcx2	0.14363	0.47428	11.7524	11.8155	0.335521	0.470708
Armcx3	0.164465	1.94931	12.1753	12.3287	0.0112381	0.0481755
Armt1	0.121473	0.13989	11.4536	11.3697	0.72462	0.804091
Arnt	0.536833	1.83955	11.1451	11.6848	0.0144693	0.055735
Arpc1a	0.204584	0.628946	15.211	15.3911	0.234992	0.366186
Arpc1b	0.280922	1.70994	12.5502	12.8315	0.0195011	0.0675107
Arpc2_(Q9CVB6)	0.0375782	0.0973646	14.8106	14.9221	0.799163	0.858181
Arpc3	-0.112272	0.344022	15.3042	15.3313	0.452874	0.582073
Arpc4	0.143827	0.50215	15.1761	15.3744	0.314666	0.450244
Arpc5	-0.0250427	0.0674347	14.7154	14.6732	0.85618	0.900429
Arpc5l	0.249652	1.0942	13.8361	14.1698	0.0805015	0.170928
Arpin	-0.235711	1.7963	13.4463	13.1718	0.0159844	0.0594416
Arpp19	-0.12772	0.437937	12.8635	12.7563	0.364807	0.499042
Arrb2	0.312951	0.611551	10.9591	11.0325	0.244596	0.376878
Arsa	-0.283039	0.855951	12.7843	12.5228	0.139331	0.252683
Arsb	-0.623773	1.9117	13.768	13.0801	0.0122547	0.050511
Arsk	-2.14576	3.02818	11.8566	9.92394	0.000937175	0.0135481
Arvcf	0.469666	1.57072	11.3085	11.6749	0.0268711	0.0824929
Arx	-2.29089	1.9163	12.0912	9.595	0.0121254	0.0502466
As3mt	0.0306086	0.185431	15.1248	15.2086	0.652483	0.749501
Asah1	-0.913134	4.44605	15.1123	14.2278	3.58055518668098e-05	0.00283525
Asah2	-0.653872	0.351552	11.7678	11.7722	0.44509	0.575773
Asap1	1.0916	1.95214	10.2273	11.3851	0.011165	0.0481001
Asb6	-1.37109	0.723195	12.1112	9.98029	0.189149	0.313305
Ascc1	0.173586	0.764323	12.2397	12.4193	0.172059	0.292725
Ascc2	0.101092	0.799901	12.063	12.1607	0.158525	0.276878
Ascc3	0.108359	0.996237	12.6843	12.7782	0.10087	0.200369
Asf1a	-1.11936	0.835764	11.9781	10.4367	0.145961	0.261053
Ash2l	0.105461	0.606851	12.3835	12.5331	0.247257	0.379694
Asl	0.0250641	0.22277	14.0861	14.121	0.598729	0.706126
Asna1	-0.345356	2.55116	15.28	14.9054	0.00281089	0.0228537
Asns	-0.125541	0.352671	13.2973	13.2949	0.443945	0.574762
Asph	1.25047	4.90819	12.5848	13.8362	1.23539966817783e-05	0.00206428
Aspscr1	0.223728	1.07533	11.8725	12.078	0.0840758	0.175298
Asrgl1	-0.515469	2.09645	13.4256	12.9397	0.00800847	0.0394201
Ass1	1.67162	2.51067	12.2086	13.7754	0.00308552	0.0239691
Aste1	0.395865	0.19503	9.39132	10.0564	0.638219	0.738121
Asun	0.12638	1.16398	11.8364	11.9394	0.0685517	0.152909
Asxl2	0.415903	0.865176	9.17308	9.54183	0.136403	0.249484
Atad1	-0.0335753	0.156595	13.0112	12.9079	0.697276	0.782811
Atad2b	-0.629105	1.0164	10.2254	9.44436	0.096295	0.194001
Atad3	-0.252953	2.94219	13.3599	13.0782	0.00114237	0.0147034
Ate1	0.189738	0.557749	12.0755	12.4178	0.276854	0.411777
Atf2	-0.222213	0.981195	10.6209	10.3664	0.104425	0.20523
Atf6	0.307816	0.312772	9.81685	9.94306	0.486662	0.611922
Atf6b	0.428245	2.13656	10.8354	11.2706	0.00730198	0.0375298
Atg12	0.373758	0.603387	9.8534	10.114	0.249237	0.382058
Atg13	0.317359	0.766641	10.3488	10.5422	0.171143	0.291643
Atg14	-0.429864	0.284628	11.0132	10.9835	0.519245	0.638339
Atg16l1	-0.0415643	0.298629	12.1561	12.1337	0.502772	0.624927
Atg2a	-0.398393	1.94066	10.5497	10.1743	0.011464	0.0488394
Atg2b	0.1485	0.607306	11.8825	12.135	0.246998	0.379536
Atg3	-0.27455	1.27366	13.1075	12.8976	0.0532526	0.129143
Atg4a	1.12269	1.67668	8.87245	10.1071	0.0210534	0.0711053
Atg4b	-0.185698	0.182851	12.528	12.7197	0.656371	0.752543
Atg4c	0.454753	0.586321	10.0056	10.5105	0.259226	0.392939
Atg5	-0.0649554	0.180511	11.5127	11.4371	0.659917	0.754708
Atg7	0.0291732	0.162431	12.7739	12.7854	0.687969	0.775652
Athl1	-0.231249	0.673774	12.2536	11.9158	0.211946	0.33838
Atic	-0.255705	0.520674	15.2082	14.97	0.301527	0.438011
Atl1	0.227344	0.642114	11.5299	11.6189	0.227974	0.357621
Atl2	0.0611836	0.64956	12.8983	12.9464	0.224099	0.352834
Atl3	-0.161623	1.59216	14.5231	14.3654	0.0255765	0.0804133
Atm	0.431339	1.93587	10.9763	11.4287	0.0115913	0.0490661
Atoh7	0.472132	0.433811	8.45212	9.22548	0.36829	0.502338
Atox1	-0.374831	1.04368	14.6086	14.3663	0.090431	0.184846
Atp11a	-0.0620726	0.271475	11.2434	11.1864	0.53521	0.650811
Atp11b	0.329272	0.873824	11.5035	11.6538	0.133714	0.245676
Atp13a1	-0.295987	2.86298	13.2228	12.9321	0.00137095	0.0160186
Atp1a1	0.783283	5.55299	15.9665	16.7652	2.79904597520468e-06	0.00158702
Atp1b1	1.10875	3.18538	15.3275	16.3764	0.000652564	0.0113604
Atp1b3	-0.468378	3.33069	13.1336	12.6495	0.000466993	0.00974798
Atp2a2	0.182251	1.13767	16.2238	16.4721	0.0728336	0.159162
Atp2a3_(E9Q559)	0.674111	0.577067	9.18809	9.32514	0.264809	0.398803
Atp2a3_(Q64518)	-0.457593	1.72848	15.5413	15.1648	0.018686	0.0656986
Atp2b1	0.357672	3.90985	14.4744	14.8142	0.00012307	0.00527
Atp2b2	0.705257	2.20556	11.0412	11.8834	0.00622936	0.0344546
Atp2b4	0.674183	2.58608	13.0843	13.7368	0.00259371	0.0217186
Atp2c1	0.478163	3.46338	10.2085	10.6425	0.00034405	0.0085139
Atp5a1_(D3Z6F5)	-0.264843	1.35065	16.0186	15.8312	0.0446013	0.114047
Atp5a1_(Q03265)	-0.200685	1.24491	18.4927	18.2913	0.0568975	0.134615
Atp5b	-0.348464	1.71377	19.1554	18.8594	0.0193299	0.0671202
Atp5c1	-0.371803	2.04158	17.1911	16.8451	0.00908689	0.0424891
Atp5d	-0.116909	0.46707	14.2216	14.0968	0.341138	0.476182
Atp5e	-0.41297	2.47548	15.7558	15.3957	0.00334593	0.0250515
Atp5f1	-0.299161	2.75095	16.7864	16.5136	0.00177439	0.0180034
Atp5h	-0.438238	2.53862	16.216	15.74	0.0028932	0.0231933
Atp5i	-0.29903	1.78766	15.0875	14.7778	0.0163056	0.0601755
Atp5j	-0.300865	0.876572	14.5381	14.2712	0.13287	0.244311
Atp5j2	-0.509665	1.77637	17.0864	16.5601	0.0167353	0.0611418
Atp5l	-0.180052	1.37365	14.789	14.664	0.0423011	0.11015
Atp5o	-0.168558	0.329813	15.4435	15.4067	0.467936	0.594934
Atp5s	-0.302306	1.36799	12.5673	12.1839	0.0428559	0.111303
Atp6ap1	0.580945	2.58849	14.2948	14.8662	0.00257934	0.0216644
Atp6ap2	0.926512	5.24065	13.5465	14.4567	5.74577576018722e-06	0.00186386
Atp6v0a1	0.168028	1.94933	15.6343	15.7776	0.0112375	0.0481755
Atp6v0a2	-0.335361	1.23882	11.4552	11.0682	0.0577012	0.135642
Atp6v0c	-0.0729986	0.150878	12.6383	12.5084	0.706516	0.790139
Atp6v0d1	-0.161285	1.26717	15.6825	15.4913	0.0540544	0.130449
Atp6v1a	0.472087	1.90236	15.5631	16.0948	0.0125209	0.0510435
Atp6v1b2	0.417097	1.49649	15.1761	15.645	0.0318792	0.0915628
Atp6v1c1	0.422478	2.77583	13.817	14.2068	0.00167559	0.0174881
Atp6v1d	0.296825	1.42538	13.7267	14.0927	0.0375505	0.10253
Atp6v1e1	0.281408	1.46032	13.8355	14.1466	0.0346482	0.097306
Atp6v1f	0.39519	1.63684	13.0756	13.4555	0.0230758	0.0752189
Atp6v1g1	-0.0122848	0.0385503	13.0106	12.9556	0.91506	0.940228
Atp6v1h	0.383314	3.83592	14.0365	14.4103	0.00014591	0.00559449
Atp7a	0.407436	2.12333	11.7991	12.1812	0.00752777	0.0382198
Atp8a1	0.741348	4.90421	13.1506	13.8955	1.24678295942592e-05	0.00206428
Atp8a2	0.72971	0.546732	9.19695	10.3149	0.283967	0.41936
Atp8b1	-0.291598	2.44176	12.1056	11.8156	0.00361612	0.0259286
Atp9a	-0.0325611	0.211629	13.0088	12.9813	0.614286	0.720392
Atp9b_(D3YV00)	0.366601	0.31805	9.78993	9.72149	0.480784	0.607441
Atp9b_(P98195;P98195-2)	0.537247	0.94592	10.9122	11.1712	0.113261	0.21719
Atpaf1	-0.794081	0.504868	11.1641	10.5386	0.312703	0.448168
Atpaf2	0.417155	0.972523	11.2674	11.7844	0.106531	0.208278
Atpif1_(E9PV44)	-0.309738	1.12138	12.8371	12.5761	0.0756164	0.163462
Atpif1_(O35143)	-0.548277	1.279	15.3467	14.6692	0.0526018	0.128076
Atr	0.306169	0.661656	11.1434	11.3904	0.217944	0.345758
Atraid	0.368313	0.17591	11.421	11.2733	0.666945	0.760716
Atrn	0.13196	0.0833362	9.75769	9.65906	0.825399	0.877943
Atrx	0.278886	1.03564	11.7978	12.0976	0.0921213	0.187826
Atxn10	-0.0319626	0.142056	13.9081	13.7914	0.721015	0.801465
Atxn2	0.00871523	0.0268185	11.9939	12.0631	0.940116	0.956662
Atxn2l	0.201473	1.12991	13.1119	13.397	0.0741456	0.161199
Auh	-0.0837257	0.538318	15.6652	15.5907	0.289522	0.425322
Aup1	0.120011	0.591937	12.3448	12.4266	0.255896	0.388861
Aven	0.631199	0.827981	9.75343	10.3693	0.1486	0.26423
Avl9	0.569935	3.95919	13.1444	13.7035	0.000109852	0.00497064
AW551984	0.645327	1.3834	12.594	13.3466	0.0413621	0.10886
Azi2	-0.138202	0.442687	10.3741	10.2623	0.360838	0.495572
B2m	-0.123266	0.145775	10.4692	10.4605	0.714866	0.796976
B3galnt1	0.671604	0.708011	12.2555	12.4573	0.195879	0.321031
B3galt2	0.35636	0.311262	9.32571	9.85314	0.488357	0.613182
B3galt4	-0.344656	0.237667	10.408	10.0907	0.578539	0.689569
B3galt5	1.66395	1.42932	10.797	12.1757	0.0372116	0.102123
B3galt6	0.0720087	0.372281	12.497	12.5634	0.424345	0.557101
B3gat3	0.566136	1.61989	12.0632	12.7457	0.0239943	0.077151
B3GNT2	1.07944	2.4386	12.2297	13.2494	0.0036425	0.0259644
B3gnt3	0.391626	0.26695	9.23552	9.78915	0.540817	0.655877
B4galt1	0.872675	1.56418	13.0965	13.7202	0.0272784	0.0832522
B4galt3	0.433367	2.35921	12.5022	12.9884	0.00437315	0.0284707
B4galt5	1.14642	2.76151	12.9528	14.1077	0.00173177	0.0176986
B4galt7	0.776798	1.45664	9.07767	9.94398	0.0349431	0.0978703
B4gat1	1.29678	2.76368	12.8227	14.129	0.00172314	0.0176986
B9d1	0.0644533	0.127847	12.5114	12.3431	0.744994	0.818797
B9d2	-0.129599	0.42714	12.0747	11.8899	0.37399	0.508116
Babam1	0.225365	0.836629	12.323	12.5185	0.14567	0.260803
Bace1	-0.179901	0.830672	10.4658	10.3004	0.147682	0.263048
Bace2	-0.765947	0.902386	10.7758	10.2664	0.125203	0.233573
Bad	-0.252372	0.843073	12.2054	11.9839	0.143525	0.258231
Bag1	-0.0135577	0.0925414	11.5866	11.603	0.808088	0.865851
Bag2	0.0215518	0.0444284	11.3691	11.3507	0.902759	0.931925
Bag3	0.352995	1.35306	12.1883	12.6355	0.0443551	0.113737
Bag4	-1.44392	1.67523	11.247	9.75486	0.0211236	0.0712433
Bag5	-0.0818946	0.46048	12.213	12.1825	0.346354	0.481708
Bag6	-0.364981	2.21652	13.7965	13.4997	0.00607404	0.0340293
Baiap2	0.730898	1.13002	11.0508	11.5292	0.0741268	0.161199
Baiap2l1	-0.0157087	0.179453	13.3029	13.2641	0.661525	0.756311
Baiap3_(Q80TT2)	1.20202	2.76482	10.6826	11.7754	0.00171862	0.0176986
Bak1	0.332752	1.0515	11.2188	11.5322	0.0888173	0.182366
Banf1	-0.750712	2.84984	16.0942	15.2971	0.00141307	0.0161605
Banp	-0.664181	0.803048	10.6138	10.0231	0.157381	0.275539
Bap18	-0.177697	0.579186	12.4447	12.2082	0.26352	0.397462
Basp1	0.334526	0.613189	13.146	13.7447	0.243675	0.375618
Bax	-0.298494	2.03335	14.4753	14.1994	0.00926077	0.0429712
Baz1b	0.219878	1.50413	13.0492	13.2455	0.0313232	0.0907324
Baz2a	-1.49219	1.31773	11.3373	9.68619	0.0481137	0.120615
Baz2b	0.000627855	0.000311152	9.46454	10.0356	0.999284	0.999421
Bbs1	0.549846	1.62955	11.0148	11.3893	0.0234667	0.0757779
Bbs2	0.651756	1.9567	11.364	11.9653	0.0110484	0.0478522
Bbs4	0.572398	0.802462	10.1373	10.815	0.157594	0.275779
Bbs5	0.535471	1.16519	11.0502	11.5952	0.0683619	0.152592
Bbs7	0.596994	1.7647	11.6077	12.2534	0.0171909	0.0620902
Bbs9	0.549977	1.5212	11.3503	12.0595	0.0301161	0.0885017
Bbx	-1.16666	0.658513	11.9966	11.5911	0.219527	0.347361
BC017158	0.157823	0.372811	12.3276	12.4767	0.423827	0.556722
BC017643	0.853915	1.51398	10.0075	10.8962	0.0306211	0.0895164
BC026585_(A0A0A6YWV6)	-0.247168	0.615376	13.0823	12.6081	0.242451	0.374127
BC026585_(A0A0A6YXW5)	0.136252	0.154342	12.0567	11.8737	0.700903	0.785248
BC037034	0.669664	0.756418	9.61982	10.5613	0.175219	0.296303
Bcap29	0.33651	1.6507	11.9861	12.4008	0.0223511	0.0736263
Bcap31	0.226739	1.043	14.274	14.506	0.0905739	0.185086
Bcar1	0.597994	0.854128	11.9151	12.2134	0.139918	0.253494
Bcas2	-0.00701418	0.021436	12.7493	12.6958	0.95184	0.965222
Bcas3	-0.454874	0.881538	10.6135	10.2714	0.13136	0.242016
Bcat2	0.0569613	0.120461	11.8875	11.8998	0.757772	0.827766
Bccip	-0.228189	0.808711	12.7523	12.4232	0.155342	0.273405
Bcdin3d	-1.09397	2.31437	10.2934	9.22295	0.00484873	0.0299856
Bckdha_(P50136)	0.678253	3.0899	11.7783	12.4567	0.000813025	0.012443
Bckdha_(Q3U3J1)	1.01438	2.63439	10.6983	11.7646	0.00232065	0.0205919
Bckdhb	0.244969	0.708168	11.788	11.8933	0.195809	0.321003
Bckdk	-0.14776	0.60763	11.2151	11.0841	0.246814	0.379414
Bcl10	0.520859	2.82578	10.9834	11.4332	0.00149356	0.0167393
Bcl2l1	-0.497698	3.85171	12.1655	11.6833	0.000140698	0.00554048
Bcl2l13	-0.0949151	0.313278	11.7124	11.5102	0.486096	0.611608
Bcl7b	-0.063088	0.126218	13.3244	13.2474	0.747795	0.820661
Bclaf1_(Q8K019;Q8K019-2)	-0.321269	1.42275	14.1831	13.7426	0.0377791	0.102912
Bco1	1.33677	2.81902	9.14109	10.3799	0.00151699	0.0169232
Bcr	0.277486	1.21019	11.4544	11.7027	0.0616322	0.142248
Bcs1l	0.104973	0.571223	12.5704	12.6635	0.268397	0.402816
Bdh1	-0.806169	1.89231	12.0079	11.1686	0.0128142	0.0516723
Becn1	-0.0940655	0.455526	12.1499	12.0297	0.350327	0.484552
Bet1	-0.697629	1.83064	13.2287	12.6603	0.0147694	0.0565398
Bet1l	-0.295307	0.839687	13.7047	13.3399	0.144648	0.259456
Bex2	1.25661	3.53099	10.0901	11.2947	0.000294446	0.00806406
Bfar	-0.132956	0.191638	9.7218	9.85595	0.643223	0.742847
Bhmt	1.37199	2.80426	12.3018	13.6527	0.00156942	0.0170814
Bicd1	-0.801517	1.38034	10.0984	9.47605	0.0416543	0.109195
Bid	0.228199	0.565609	11.5581	11.7311	0.271889	0.4068
Bin1	0.158737	0.961564	11.9894	12.181	0.109254	0.211848
Birc2	1.17141	0.446009	11.5677	12.4201	0.358089	0.492761
Birc6	0.120553	1.21811	11.7683	11.8637	0.0605188	0.140408
Bles03	-0.170566	0.69108	13.8087	13.6717	0.203667	0.32986
Blmh	-0.212505	0.386301	13.4588	13.3362	0.410865	0.543616
Bloc1s1	-0.384909	0.362816	11.3664	11.1814	0.433694	0.565806
Bloc1s2	-0.10576	0.207867	12.5568	12.6488	0.61963	0.723863
Bloc1s3	0.673114	1.61394	11.3597	12.037	0.0243252	0.0777234
Bloc1s4	0.00343146	0.0191629	11.0367	10.9981	0.956835	0.968938
Bloc1s5	0.376722	1.73742	11.3373	11.7953	0.0183056	0.0647988
Bloc1s6	0.456325	1.47289	10.6958	11.1298	0.03366	0.0955252
Blvra	0.261196	0.459895	14.0544	14.3632	0.346821	0.482174
Blvrb	1.13875	2.62085	14.3446	15.3622	0.00239414	0.0208628
Blzf1	0.0695793	0.0493494	10.348	10.2059	0.892587	0.926414
Bmi1	0.265922	0.123559	8.66525	9.40828	0.752386	0.82406
Bmp1	0.716153	4.3607	11.2294	11.9457	4.35810854203501e-05	0.00311303
Bmp3	5.0991	1.4282	9.32602	15.61	0.0373078	0.102253
Bms1	0.328675	1.12843	10.5084	10.7248	0.0743996	0.161419
Bnip1	-0.0741201	0.161405	13.2035	13.0022	0.689596	0.776942
Bnip3	-1.02594	1.26302	11.6721	10.6131	0.0545727	0.13119
Bnip3l	-0.248717	0.948445	11.9813	11.7789	0.112604	0.216657
Bod1	-0.516519	1.16649	11.8349	11.2183	0.0681569	0.152245
Bod1l	-0.0886874	0.402862	11.5372	11.4368	0.395493	0.529076
Bola1	-0.0635253	0.142914	12.5983	12.3626	0.719592	0.800749
Bola2	-0.688671	2.36513	13.738	13.0269	0.00431394	0.0284408
Bola3	-0.0651657	0.17161	9.80097	9.81407	0.673582	0.76541
Bop1	-0.153432	0.513242	11.8382	11.6539	0.306731	0.442347
Bpgm	0.801994	1.41349	10.5053	11.1089	0.0385932	0.104169
Bphl	-0.131753	0.771709	14.6218	14.4318	0.169157	0.289343
Bpnt1_(D3Z0E6)	-2.1501	4.41519	11.9622	9.73737	3.8442029759298e-05	0.00291719
Bpnt1_(Q9Z0S1)	-0.361947	1.85823	16.1951	15.8716	0.0138601	0.0540818
Bptf	0.363637	1.93636	11.5204	11.8541	0.0115781	0.0490491
Braf	0.203223	0.810248	13.244	13.3928	0.154793	0.272713
Brap	1.12564	1.13296	10.5316	11.5593	0.0736268	0.160471
Brat1	-0.781813	0.996059	10.5933	10.1726	0.100911	0.200369
Brcc3	0.311989	0.993081	11.6025	11.81	0.101606	0.201195
Brd2	-0.144461	0.314443	11.876	11.8794	0.484793	0.610602
Brd3	0.453557	1.93508	10.932	11.3116	0.0116124	0.0491269
Brd4	0.0971469	0.651374	12.172	12.2704	0.223165	0.351667
Brd7	-0.0423727	0.085608	11.6336	11.504	0.821092	0.874319
Brd8	0.24556	0.243009	11.1446	11.0679	0.571466	0.683852
Brd9	-0.774231	0.379087	10.1384	9.98626	0.417746	0.55082
Bre	0.0730401	0.307596	12.4382	12.5732	0.492498	0.616362
Bri3bp	0.107125	0.136891	12.7825	13.0155	0.72964	0.80708
Brix1	-0.11353	0.371943	12.6225	12.4147	0.424675	0.557235
Brk1	0.115655	0.47629	11.1317	11.1968	0.333972	0.469118
Brms1l	-0.0400072	0.0545736	10.5385	10.3723	0.881914	0.918083
Brox	-0.021088	0.0547327	11.3886	11.3271	0.881591	0.918009
Brpf3	2.32325	4.43128	10.563	12.9548	3.70443170624568e-05	0.00285692
Brsk2	-0.30187	0.352811	9.138	8.96342	0.443802	0.574762
Bsdc1	-0.0468316	0.757897	12.8196	12.7533	0.174624	0.295737
Bsg	-0.0851333	0.670513	12.6133	12.5795	0.213544	0.340036
Bsn	0.412543	1.81817	11.0019	11.4106	0.0151996	0.0575218
Bspry	0.308825	0.170609	9.05828	9.38667	0.675135	0.766654
Bst2	0.403468	0.182252	9.12158	9.84365	0.657277	0.752743
Btaf1	0.0684362	0.27344	11.0836	11.2664	0.532795	0.649446
Btf3	1.19353	1.31934	11.9521	13.5011	0.0479357	0.120293
Btf3l4	-0.38802	2.52127	14.2115	13.8457	0.00301116	0.0236128
Bub3	-0.305796	1.46442	14.2422	13.9025	0.034323	0.0967083
Bud13	-0.201993	0.351516	11.0329	10.7152	0.445128	0.575773
Bud31_(E0CX20)	-0.528001	1.73497	13.0662	12.6349	0.0184092	0.0651024
Bud31_(Q6PGH1)	-1.07294	1.24957	11.1985	10.4088	0.0562903	0.133705
Bysl	-0.432901	1.87715	11.7839	11.3654	0.0132694	0.0526512
Bzw1	0.00226877	0.0118772	12.4677	12.4698	0.973022	0.980153
Bzw2	-0.309781	1.93642	12.4206	12.1822	0.0115764	0.0490491
C1galt1	-1.32787	4.09775	12.9919	11.6305	7.98462935857741e-05	0.00428975
C1galt1c1	-0.497099	0.922427	12.1968	11.506	0.119556	0.226108
C1qbp	-0.10632	0.535339	14.7549	14.6479	0.291515	0.427473
C1qtnf3	1.17244	2.05347	14.3791	15.3334	0.00884151	0.0417978
C1ra	1.50034	2.85284	10.8391	12.5639	0.00140331	0.0161067
C2	2.12978	2.21302	8.58413	10.8957	0.00612328	0.0342087
C2cd2l	0.0449353	0.232391	12.021	12.0264	0.585611	0.69527
C2cd4b	-0.234279	1.00488	13.933	13.8016	0.0988831	0.197685
C2cd4cC2CD4	0.127387	0.374555	11.4093	11.6355	0.422128	0.555091
C2cd5	-0.0104687	0.0415829	11.5474	11.4604	0.908693	0.935268
C3	1.5152	2.46071	16.8409	18.1362	0.00346173	0.0254221
C330007P06Rik	0.458063	0.39667	9.82952	9.88942	0.401172	0.534187
C4b	1.35402	2.23075	16.1076	17.1943	0.00587822	0.0335866
C7	0.398413	0.487027	13.4227	13.7938	0.325816	0.461156
C78339	0.34663	0.217377	9.07017	9.48162	0.606209	0.713079
C8a	1.34587	2.05644	12.6038	13.621	0.00878124	0.0416605
C8b	-0.941521	2.18544	14.2834	13.1853	0.00652473	0.035314
Ca10	0.760816	1.34613	8.925	9.56237	0.0450681	0.114999
Ca15	1.0195	1.05777	8.72232	9.44241	0.0875448	0.18067
Ca2	1.50912	1.52524	11.2707	12.5663	0.0298374	0.0878901
Ca8	1.47467	2.31641	10.5336	12.1367	0.00482602	0.0298705
Caap1	-0.312191	0.605826	11.0547	10.9724	0.247841	0.380431
Cab39	0.269496	1.79445	13.6334	13.8884	0.0160529	0.0594684
Cab39l	0.556421	1.60458	12.6077	13.2812	0.0248554	0.0787609
Cabin1	0.381358	0.271761	9.35182	9.74112	0.534858	0.6506
Cacfd1	-0.394033	0.662972	11.8659	11.5883	0.217284	0.345012
Cachd1	-1.89833	2.39182	14.3246	12.8066	0.0040568	0.0276204
Cacna1c	-0.198961	0.349471	9.91785	9.94969	0.447228	0.577158
Cacna2d1	0.433274	2.57949	13.3881	13.8544	0.00263338	0.0218554
Cacna2d2	3.26794	1.87279	9.20752	12.0706	0.0134032	0.0528938
Cacnb2	0.524212	2.20312	11.1041	11.6459	0.00626444	0.0345469
Cacnb3	0.629317	1.75996	10.6125	11.3952	0.0173795	0.0625478
Cactin	0.00163828	0.00184114	10.5876	10.292	0.99577	0.997001
Cacybp	-0.272778	1.3504	13.7235	13.3612	0.044627	0.114073
Cad	-0.294815	2.46843	13.5662	13.266	0.0034007	0.0252128
Cadm1	0.955047	2.84893	12.1861	13.2915	0.00141603	0.0161689
Cadm4	-1.16855	2.30255	10.4791	9.23807	0.00498251	0.0305531
Cadps	-3.1616	4.23862	15.2018	12.0494	5.77270621198809e-05	0.00353052
Cadps2	0.529616	1.56338	11.557	12.0284	0.0273287	0.0833701
Calb1	-0.685877	1.49753	16.4827	15.7129	0.031803	0.0913943
Calcoco1	-0.168739	0.119166	11.5456	11.5279	0.760035	0.829198
Cald1	0.436079	1.35239	12.7942	13.1814	0.0444234	0.113792
Calm1	0.112646	0.238214	18.1643	18.3824	0.577811	0.688924
Calm3	-0.381923	1.35574	13.876	13.4702	0.0440822	0.113356
Calr	-0.945389	2.3411	18.0662	17.1856	0.0045593	0.0290148
Calu_(G3UYI3;Q6XLQ8)	0.388365	0.180874	9.24058	10.356	0.659365	0.754315
Calu_(O35887)	0.417297	0.850773	12.3773	12.7411	0.141002	0.254952
Camk1	0.434296	3.74291	11.6891	12.1132	0.000180755	0.00642232
Camk2b_(P28652)	-0.383668	1.56172	15.3565	14.973	0.0274334	0.0834862
Camk2b_(Q5SVJ0)	-0.532103	0.956681	13.0585	12.6054	0.110489	0.213732
Camk2d	-0.738357	0.623376	11.8721	11.4718	0.238026	0.369569
Camk2g	0.0375686	0.187559	11.1019	11.1042	0.649293	0.747314
Camk2n1	-0.0484656	0.0924065	11.7815	11.8277	0.808339	0.865992
Camkmt	-0.185991	0.534059	11.952	11.8611	0.292375	0.428217
Camlg	0.0601986	0.200411	11.7116	11.8126	0.63036	0.732812
Camsap1	0.0512711	0.339328	11.3029	11.398	0.457796	0.586227
Camsap2	1.20034	1.66455	10.9257	12.1942	0.0216495	0.0723471
Camsap3	0.410479	2.20677	11.2415	11.6516	0.00621196	0.0344546
Cand1	-0.293698	2.20996	15.1216	14.8397	0.00616649	0.0343721
Cand2	-0.363127	1.53546	12.4994	12.1246	0.0291437	0.0862705
Cant1	0.393427	1.6667	11.9629	12.4686	0.0215425	0.072155
Canx	-0.213915	1.91727	17.2902	17.097	0.0120983	0.050163
Cap1	-0.47308	3.09765	15.2763	14.766	0.00079863	0.012353
Cap2	0.487142	0.283183	10.8154	11.9266	0.520976	0.640126
Capn1	0.393548	3.14333	12.9012	13.2878	0.000718903	0.0116785
Capn2	-0.457121	2.17937	15.0736	14.5238	0.00661649	0.0355991
Capn5	1.08626	3.60879	11.5469	12.644	0.000246155	0.0076308
Capn7	0.589092	1.14369	10.1694	10.8697	0.0718303	0.157853
Capns1	-0.142798	0.731148	14.7901	14.641	0.185717	0.309316
Caprin1	-0.264363	1.95555	13.4612	13.2217	0.0110778	0.0479469
Capza1_(P47753)	0.405702	1.5606	13.0384	13.4074	0.0275045	0.0835662
Capza1_(Q5RKN9)	1.18777	1.86988	9.08499	10.3211	0.0134934	0.0530488
Capza2	0.148427	1.20491	15.0152	15.2196	0.062386	0.143289
Capzb	0.0340336	0.130396	14.1324	14.2392	0.740635	0.81528
Carhsp1	0.412531	1.41815	13.1496	13.5649	0.0381816	0.103575
Carkd	-0.0618952	0.211139	13.8426	13.778	0.614979	0.720627
Carm1	-0.422499	3.21887	12.8059	12.4042	0.000604125	0.0109982
Cars	0.399843	2.6551	13.1003	13.5479	0.00221256	0.0200979
Cars2	-0.774454	0.796539	10.5216	10.1888	0.159758	0.278362
Casc3	-0.130102	0.903375	10.2498	10.1162	0.124918	0.23334
Casc4	0.151439	1.55572	13.6339	13.7989	0.0278153	0.0838959
Casd1	-0.287131	0.587561	11.786	11.451	0.258487	0.392145
Cask	-0.221099	2.14023	12.275	12.0749	0.0072405	0.0373563
Caskin2	0.768849	1.90037	11.0409	11.5894	0.0125784	0.0511551
Casp2	1.52383	1.97937	8.29728	9.93618	0.0104865	0.0463278
Casp3	0.206369	0.404142	11.7249	11.8363	0.394328	0.527679
Casp6	0.205883	0.380978	11.303	11.6384	0.415932	0.549024
Casp7	-0.0584661	0.149773	11.0538	11.0981	0.708316	0.791788
Casp8	0.530612	1.62763	11.0205	11.532	0.0235704	0.0760116
Casr	0.83937	3.78596	12.659	13.4391	0.000163697	0.00599263
Cast	0.702226	2.09796	10.7885	11.5405	0.00798068	0.0393835
Casz1	0.891375	0.499615	10.0205	11.4137	0.316508	0.451933
Cat	1.80186	2.30188	10.8747	12.595	0.00499025	0.0305531
Cbfa2t3	-0.0527705	0.0708283	10.8701	11.0003	0.849516	0.896008
Cbfb	-0.234889	1.28782	12.3946	12.1559	0.0515444	0.126724
Cbl	0.292011	0.984391	11.5491	11.8051	0.10366	0.204484
Cbll1	-0.218302	1.05327	11.2981	10.9919	0.0884573	0.182089
Cbr1	-0.0866045	0.159707	15.2198	15.152	0.692298	0.779263
Cbr3	0.868308	1.97893	11.7583	12.4641	0.0104971	0.0463333
Cbr4	0.225689	1.13082	13.7842	14.0682	0.0739904	0.161046
Cbs	-1.71417	3.23066	14.3355	12.7338	0.000587943	0.0109982
Cbwd1	0.0868212	0.312885	11.0148	11.0541	0.486536	0.611922
Cbx1	0.109705	0.615423	12.9271	13.0733	0.242425	0.374127
Cbx3	0.235504	1.02045	14.4213	14.5992	0.0953994	0.19273
Cbx4	-0.273142	0.801433	11.0572	10.8431	0.157967	0.276068
Cbx5	0.0713564	0.315936	12.6692	12.8345	0.48313	0.609455
Cbx7	-0.356434	0.189623	11.5625	11.6702	0.646215	0.745003
Cbx8	-0.741785	0.804194	10.2981	9.5304	0.156966	0.275144
Cc2d1a	0.237875	1.05967	12.452	12.7693	0.0871631	0.180035
Cc2d1b	0.378201	1.38903	12.1904	12.5576	0.0408296	0.107965
Cc2d2a	0.375539	0.713306	10.2253	10.4975	0.193506	0.318502
Ccar1	-0.175221	1.06959	13.5534	13.4222	0.0851934	0.17711
Ccar2	-0.0281685	0.148395	14.1041	14.0641	0.710568	0.793088
Ccbl1	0.275984	0.61836	11.9817	12.2752	0.240791	0.372328
Ccbl2	-0.526025	0.280718	11.3566	11.1811	0.52394	0.642684
Ccdc101	1.60838	1.35421	8.8779	11.0174	0.0442374	0.113602
Ccdc109b	-0.110017	0.28758	10.3921	10.4437	0.515728	0.636253
Ccdc112	1.69183	1.93774	10.1737	11.8152	0.0115414	0.0489973
Ccdc115	0.141421	0.464188	11.5647	11.6142	0.343409	0.47871
Ccdc12	-0.182389	0.341835	10.6286	10.2263	0.455161	0.584084
Ccdc124	0.538426	1.78296	13.2016	13.7991	0.0164832	0.0605244
Ccdc126	1.30215	2.39077	9.45964	10.6724	0.0040666	0.0276354
Ccdc127	-0.713241	0.285287	12.2047	12.1089	0.518457	0.638107
Ccdc132	0.178234	0.651754	10.8828	11.0172	0.22297	0.351435
Ccdc134	-0.00847915	0.00328943	11.181	11.6462	0.992454	0.994776
Ccdc137	-0.176038	0.158948	10.0764	9.76495	0.693509	0.780144
Ccdc148	1.42043	0.904287	8.96544	10.1787	0.124656	0.233006
Ccdc149	-0.566835	0.33304	10.6328	9.44842	0.464472	0.591449
Ccdc167	-0.0579163	0.102666	9.47748	9.33958	0.789467	0.851535
Ccdc186	-0.464808	0.478554	11.1214	11.1592	0.332235	0.467336
Ccdc22	0.347762	3.23266	12.1512	12.4898	0.000585246	0.0109982
Ccdc25	-0.24462	1.63344	12.2747	11.9714	0.0232571	0.0754019
Ccdc28a	1.04851	1.79576	9.19541	10.0103	0.0160044	0.0594684
Ccdc43	0.179629	0.777953	12.0919	12.1785	0.166743	0.286579
Ccdc47	0.131626	0.946618	14.8588	14.959	0.113079	0.21707
Ccdc51	0.144805	1.47541	12.0849	12.2394	0.0334653	0.0950507
Ccdc53	-0.038319	0.0259888	9.75195	9.71098	0.941914	0.957957
Ccdc58	-0.363913	0.979313	13.2977	12.92	0.104879	0.205941
Ccdc6	0.351533	1.17173	12.2204	12.5139	0.0673399	0.150945
Ccdc71	-0.587258	0.197236	9.17097	9.48835	0.634986	0.736018
Ccdc86	-0.689297	0.792729	11.8547	11.3889	0.161165	0.280145
Ccdc88a	0.210453	0.822512	12.1228	12.4577	0.150483	0.266603
Ccdc9	-0.148861	0.770278	12.5592	12.4448	0.169716	0.290094
Ccdc90b	0.290877	2.11721	13.3263	13.6108	0.00763463	0.0384766
Ccdc91	-1.03896	0.837558	11.7659	10.6761	0.145359	0.260374
Ccdc92	0.165631	0.750567	11.9802	12.123	0.177596	0.299349
Ccdc93_(E9QAD4)	-0.212875	0.22618	10.3858	10.413	0.594046	0.702308
Ccdc93_(Q7TQK5)	0.45903	2.51023	12.5803	13.0973	0.00308867	0.0239691
Ccdc97	0.272561	0.457601	10.2768	10.629	0.348657	0.483343
Ccm2	0.294339	0.957367	10.3871	10.7516	0.110315	0.213621
Ccnd2	-0.670683	1.56549	11.1927	10.6269	0.0271964	0.0831426
Ccnk	-0.270966	1.43179	13.182	12.8809	0.0370009	0.101871
Ccnl1_(F6WST0;F6WYR6;F7BER3;F7BI63)	0.532852	0.297515	10.0319	9.9977	0.504064	0.625998
Ccnl1_(Q52KE7)	-0.0487368	0.318736	11.112	11.0711	0.480026	0.60676
Ccnl2	-0.373661	1.3926	10.1274	9.73823	0.0404947	0.107196
Ccnt1	0.523628	0.62245	10.9888	11.5585	0.238534	0.370121
Ccnt2	-1.36301	1.16515	11.026	9.8985	0.0683678	0.152592
Ccny	0.100416	1.11682	12.9842	13.1034	0.0764159	0.164521
Ccpg1	-0.109143	0.337661	11.7493	11.6989	0.459556	0.587654
Ccrn4l	-0.622756	0.616783	10.2886	10.0135	0.241667	0.373391
Ccs	-0.963496	3.56497	13.1543	12.2493	0.000272287	0.00781518
Cct2	-0.353743	1.61437	16.0672	15.6791	0.0243014	0.0776904
Cct3	-0.447251	1.8395	16.2436	15.8113	0.014471	0.055735
Cct4	-0.422854	2.91668	15.7223	15.2742	0.00121148	0.0151124
Cct5	-0.385326	2.29459	15.0056	14.6298	0.00507475	0.0308566
Cct6a	-0.410389	1.76584	15.9462	15.6602	0.0171458	0.0620195
Cct6b	-1.53129	1.15395	11.3952	9.80536	0.0701529	0.155056
Cct7	-0.175253	1.40124	15.4992	15.3635	0.0396972	0.105894
Cct8_(H3BJB6)	0.368185	0.233012	9.4224	9.54203	0.584774	0.694649
Cct8_(P42932)	-0.362304	2.26247	15.7672	15.4107	0.00546427	0.0321801
Ccz1	-0.0946656	0.60784	12.2289	12.103	0.246695	0.379347
Cd151	0.439355	2.35926	12.2189	12.6553	0.00437257	0.0284707
Cd164l2	1.15934	1.38828	8.93437	10.0094	0.0408994	0.108071
Cd200	0.796492	4.2332	13.3641	14.1315	5.84522583214962e-05	0.00353052
Cd2ap	0.352675	1.55568	13.457	13.7046	0.0278178	0.0838959
Cd2bp2	0.120651	0.358397	12.0391	12.0914	0.43813	0.569553
Cd44	0.794472	0.44444	9.79825	11.0206	0.359385	0.493985
Cd47_(Q61735-2)	0.467995	0.794194	10.8633	11.4948	0.160622	0.27939
Cd47_(Q61735)	0.724237	2.75549	13.0569	13.747	0.00175595	0.0178911
Cd59a	0.672201	0.844178	9.03882	9.77318	0.14316	0.25783
Cd63	-0.401215	0.733368	14.4666	13.9492	0.18477	0.307993
Cd74	0.158856	0.132948	9.56404	9.47586	0.736296	0.811608
Cd81	0.266094	1.09442	13.0522	13.2137	0.0804598	0.170928
Cd82	-1.42466	0.913107	11.9137	9.85803	0.12215	0.229701
Cd9	-2.10613	1.91956	11.5944	9.63638	0.0120349	0.0500138
Cd93	0.847756	1.46269	12.61	13.247	0.0344598	0.0970014
Cd99	-0.298702	1.39651	14.8449	14.4794	0.0401319	0.106584
Cda	0.610296	1.19303	12.7845	13.5091	0.0641165	0.146058
Cdadc1	0.790024	1.84883	8.5613	9.27317	0.0141636	0.0550597
Cdc123	0.107459	0.264143	11.6417	11.7761	0.544323	0.658922
Cdc16	0.16673	0.829093	12.4816	12.6954	0.14822	0.263812
Cdc23	0.432519	1.28298	13.3396	13.6516	0.052122	0.127384
Cdc26	-1.31899	0.673679	12.2903	11.8726	0.211993	0.33838
Cdc27	1.18436	0.798672	8.53334	9.99913	0.158975	0.277396
Cdc37	-0.155208	0.804611	12.848	12.6292	0.156815	0.275012
Cdc37l1	-0.716544	0.581652	11.3034	10.2211	0.262028	0.395541
Cdc40	0.265055	1.4872	12.3471	12.5281	0.0325688	0.0930447
Cdc42	0.201891	1.07851	14.5327	14.8312	0.0834615	0.174524
Cdc42bpa	0.594205	2.25486	11.08	11.6065	0.00556082	0.0325006
Cdc42bpb	0.265202	2.11427	12.1736	12.4258	0.00768648	0.0386446
Cdc42bpg	-0.0687312	1.95297	11.7927	11.743	0.0111438	0.0480941
Cdc5l	-0.127128	1.21653	13.8814	13.717	0.0607387	0.140694
Cdc73	-0.138124	1.30346	11.9968	11.8236	0.0497215	0.123625
Cdcp1	-0.648705	0.460004	10.7669	10.3522	0.346733	0.482144
Cdh1	0.661227	1.53922	14.4177	14.9374	0.0288921	0.085796
Cdh11	1.62842	2.50509	13.8871	15.2689	0.0031254	0.0240428
Cdh13	1.44839	2.57938	12.8522	14.0161	0.00263405	0.0218554
Cdh2	1.5476	4.18138	13.7455	15.2596	6.58602892670124e-05	0.00384347
Cdh23	-0.312029	0.542972	14.6116	14.3574	0.286436	0.422065
Cdh5	1.64733	2.31648	13.6341	15.2833	0.00482527	0.0298705
Cdh6	1.53231	2.60173	13.4219	14.8412	0.00250192	0.021243
Cdipt	-0.231068	1.30589	13.5851	13.3809	0.0494436	0.123018
Cdk11b	-0.285267	2.99784	12.7148	12.4458	0.00100499	0.0138358
Cdk12	0.475924	0.709406	9.83912	10.1523	0.195251	0.320606
Cdk13	0.0883466	0.458567	10.9597	10.9976	0.347883	0.483097
Cdk16	0.931171	1.0542	10.25	10.962	0.0882677	0.181852
Cdk2ap1	0.488009	2.25844	11.3762	11.8182	0.00551521	0.0322976
Cdk4	-0.293736	0.728928	12.8425	12.437	0.186669	0.310405
Cdk5	0.075137	0.177026	13.7295	13.6848	0.665233	0.759474
Cdk5rap2	0.74869	0.907256	11.4718	12.3581	0.123807	0.231919
Cdk5rap3	-0.310665	1.42497	13.6271	13.3354	0.037586	0.102552
Cdk7	-0.118355	0.391316	11.5224	11.253	0.406147	0.538548
Cdk8	-0.312368	0.43142	11.3367	10.8165	0.370322	0.504639
Cdk9	-0.0427933	0.34648	12.8155	12.7905	0.450318	0.580221
Cdkal1	-0.162969	0.968829	9.90985	9.70547	0.107441	0.209337
Cdkl5	0.222628	0.275991	10.449	10.6575	0.529675	0.647095
Cdkn1b	-0.303775	1.17755	11.7751	11.4523	0.0664426	0.149624
Cdkn2aip	-0.219286	2.22897	12.3252	12.0729	0.00590247	0.0336747
Cdkn2b	1.16462	0.797235	9.2297	10.8327	0.159502	0.277983
Cdkn2c	-1.00517	3.26356	12.0307	11.004	0.000545059	0.0104769
Cds1	0.722425	1.66807	10.7088	11.2894	0.0214746	0.0719869
Cds2	0.139618	0.961825	13.2825	13.351	0.109188	0.211777
Cdsn	1.94891	2.07875	10.7192	12.6875	0.00834167	0.0402488
Cdv3	-0.155281	0.725158	13.5749	13.3801	0.188297	0.312256
Ceacam1	0.30122	0.144143	9.09414	9.71445	0.717557	0.799175
Cebpz	-0.164566	0.440346	10.121	9.91975	0.362789	0.497131
Cebpzos	-0.438278	0.21337	10.9613	10.9734	0.611828	0.71788
Cecr5	0.0414669	0.0144043	11.3224	11.9598	0.967377	0.976086
Cela1	5.17213	2.26653	8.99125	14.2795	0.00541335	0.0320248
Cela2a	3.55087	1.74429	8.63036	12.9436	0.0180182	0.0640929
Cela3b	3.44189	1.94998	9.29613	13.0221	0.0112207	0.0481755
Celf1	-0.507619	2.15215	14.4062	13.8358	0.00704448	0.0367878
Celf2	0.251903	0.416936	11.3414	11.7815	0.382882	0.517206
Celf3	0.0721125	1.66211	13.3779	13.4356	0.0217717	0.072589
Celf4	0.136864	0.166455	12.0224	12.1068	0.681624	0.771199
Celf6	0.173196	0.74649	11.0585	11.2771	0.179271	0.30156
Cenpa	0.102868	0.070129	12.0868	12.2027	0.850885	0.896673
Cenpc	-0.736978	0.367574	10.6423	10.0344	0.42897	0.561183
Cenpe	0.700572	2.31791	13.7638	14.46	0.00480935	0.0298433
Cenph	1.25613	2.2087	10.8281	12.0148	0.00618437	0.034418
Cenpv	0.0254014	0.196982	15.4635	15.484	0.635358	0.736331
Cep120	0.290677	0.334463	9.99649	10.5239	0.462953	0.590237
Cep131	0.410809	1.66648	11.1229	11.5672	0.0215538	0.0721596
Cep164	1.43131	1.72137	8.62286	10.0884	0.0189944	0.066303
Cep170	0.242208	1.61111	11.7421	11.9546	0.0244845	0.0779588
Cep170b	0.568903	2.27123	11.0654	11.5953	0.00535511	0.0318375
Cep41	0.316724	0.44467	10.0174	10.1399	0.359195	0.493828
Cep68	-0.0940513	1.15578	9.97022	9.86158	0.0698581	0.154686
Cep97	0.300893	0.946795	11.1537	11.4102	0.113033	0.217039
Cept1	-1.90253	1.05722	13.3023	12.0803	0.0876553	0.180795
Cer1	1.59661	2.46092	11.2692	12.6078	0.00346006	0.0254221
Cers2	0.461245	1.55213	12.3421	12.7213	0.0280456	0.0841138
Cers5	-0.489591	0.198931	10.8083	9.46412	0.632512	0.734202
Cers6	-0.619904	1.38481	11.985	11.2767	0.0412282	0.108703
Cetn2	0.432435	1.96927	13.1241	13.5853	0.0107333	0.0469058
Cetn3	0.218824	0.331686	11.0438	11.1316	0.465923	0.592779
Cfap20	0.0409808	0.111188	11.8869	11.9894	0.774127	0.83997
Cfap36	0.112833	0.423287	11.6848	11.9153	0.377322	0.511375
Cfap97	0.0296914	0.0218951	9.87704	10.2457	0.950834	0.964839
Cfb	0.64675	1.18093	14.1643	14.6425	0.0659286	0.148743
Cfdp1	-0.0899434	0.308911	13.6916	13.6635	0.491008	0.615238
Cfl1	-0.261101	0.950938	17.2402	17.0291	0.11196	0.215774
Cfl2	-0.173964	0.513747	13.2562	13.1995	0.306375	0.442234
Cggbp1	0.292063	2.39135	11.9529	12.2972	0.00406117	0.0276243
Cgn_(D3YUW7;E9QMC1)	0.336906	0.59704	10.6102	11.1791	0.252907	0.385929
Cgn_(P59242)	-0.00418163	0.228569	13.9546	13.948	0.590786	0.699477
Cgref1	1.17637	1.80757	10.3892	11.6846	0.0155749	0.0583281
Champ1	0.291437	0.767856	11.1183	11.3061	0.170665	0.291033
Chchd1	0.730923	2.5385	10.045	10.8968	0.00289399	0.0231933
Chchd10	1.29145	1.12025	9.11637	10.2064	0.0758135	0.163791
Chchd2	-0.582834	1.08406	13.1592	12.7147	0.0824027	0.173335
Chchd3_(D3Z0L4)	-0.0276601	0.110852	13.3667	13.3563	0.774725	0.840362
Chchd3_(Q9CRB9)	-0.0991671	0.465217	13.8493	13.8233	0.342596	0.477668
Chchd4	-0.140459	0.0762331	11.8213	12.0539	0.83901	0.887367
Chchd5	-0.244408	0.0825164	9.87102	9.95828	0.826958	0.878703
Chchd6	0.195275	3.16267	13.1366	13.346	0.000687597	0.0115684
Chchd7	-0.107677	0.10899	11.2738	10.893	0.778054	0.842594
Chd1l	0.633637	2.43902	11.2574	11.7906	0.00363898	0.0259644
Chd2	0.0243345	0.026556	11.2763	11.548	0.940685	0.95684
Chd3	-0.251943	0.169939	11.0272	11.2953	0.676179	0.767539
Chd4	0.0308599	0.0920531	13.426	13.3829	0.808997	0.866078
Chd8	0.124456	0.574746	11.1291	11.1799	0.266228	0.400304
Chdh	0.88735	1.07775	9.26549	9.79543	0.0836077	0.174572
Cherp	-0.062827	0.301053	13.2258	13.217	0.499974	0.622404
Chga	0.265549	0.7616	18.5214	18.8749	0.173141	0.294154
Chgb	2.59004	4.3184	16.0716	18.5932	4.80397490652674e-05	0.00324046
Chic1	0.610318	3.00276	11.572	12.2116	0.000993664	0.0138358
Chid1	-0.330901	1.99621	13.4632	13.2119	0.0100877	0.0452514
Chka	0.646402	2.53228	11.6924	12.2598	0.00293575	0.0233808
Chkb	-0.153313	1.38587	13.1025	12.9863	0.0411272	0.108555
Chm	0.659368	1.92694	10.7771	11.5111	0.0118322	0.0495466
Chmp1a	-0.164568	0.310838	12.7262	12.406	0.488835	0.613676
Chmp1b1	-0.0348132	0.0829755	12.1996	12.1759	0.826085	0.878288
Chmp1b2	-0.403256	0.717744	13.5547	13.1591	0.191539	0.316121
Chmp2a	0.130915	0.582978	12.9945	13.1466	0.261229	0.394907
Chmp3	0.568841	2.38509	11.854	12.5003	0.00412013	0.0278434
Chmp4b	0.22364	1.95799	12.6332	12.8971	0.0110158	0.0477677
Chmp4c	1.00186	2.01276	10.2497	11.1526	0.00971042	0.0440476
Chmp6	0.411414	2.11857	10.1487	10.5026	0.00761083	0.03845
Chmp7	0.111864	0.370652	12.6901	12.89	0.42594	0.55849
Chn1	0.96303	0.682096	10.1353	11.0145	0.207924	0.33445
Chordc1	0.048743	0.161027	13.537	13.4554	0.690196	0.777378
Chp1	0.412157	1.64503	12.5051	12.9152	0.0226449	0.0741943
Chpf	-0.0549722	0.0522788	11.0832	10.769	0.886587	0.921499
Chpf2	0.346018	1.13778	10.7075	10.9763	0.0728148	0.159162
Chrd	0.425864	0.491845	9.47394	9.96833	0.322222	0.457697
Chst11	1.55167	0.883344	10.7428	11.4222	0.130815	0.241201
Chst12	0.491898	1.26645	11.4105	12.0636	0.0541445	0.130524
Chst14	1.41626	2.93177	10.5673	11.9742	0.00117013	0.0148768
Chst3	1.02267	2.20091	12.3055	13.134	0.00629639	0.0346706
Chtf8	0.092192	0.229138	13.3849	13.3226	0.590014	0.699072
Chtop	-0.166925	0.341065	11.8158	11.7344	0.455969	0.584709
Chuk	0.167305	0.601819	11.1779	11.3991	0.250139	0.382747
Ciao1	-0.481595	1.03546	11.9672	11.7141	0.0921596	0.187852
Ciapin1	-0.104695	0.294442	11.7198	11.5206	0.507643	0.628967
Cib1	-0.17577	0.0748987	10.7403	9.80988	0.841591	0.889581
Cic	1.06587	1.16404	13.1221	13.9127	0.0685422	0.152909
Cilp	1.54863	2.40235	10.4176	11.8027	0.00395958	0.0272385
Cirbp	0.49451	0.804973	14.4978	15.2616	0.156685	0.274982
Cirh1a	-0.259666	0.0783107	12.0742	12.4578	0.835005	0.884416
Cisd1	-0.0624673	0.319084	15.777	15.6643	0.47964	0.606418
Cisd2	0.174857	0.671517	13.3357	13.4231	0.213051	0.339548
Cisd3	-0.677866	1.18475	13.0928	12.4988	0.0653502	0.147936
Ckap4	-0.771349	2.6229	13.7473	13.0534	0.00238289	0.0208029
Ckap5	-0.018755	0.168107	13.3571	13.335	0.679036	0.769549
Ckb	-0.473932	1.1329	13.7181	13.0992	0.0736381	0.160471
Ckmt1	0.651895	2.1278	12.605	13.2063	0.00745072	0.0380102
Clasp1	0.661672	3.95042	11.5045	12.1642	0.000112094	0.00500984
Clasp2_(Q8BRT1-5)	-0.383297	1.0261	10.1212	9.79348	0.094168	0.190919
Clasp2_(Q8BRT1)	0.242595	2.06431	12.2439	12.4775	0.00862362	0.0411684
Clcc1	0.121491	0.881491	13.0827	13.2363	0.131374	0.242016
Clcn2	-0.58287	1.20791	10.4983	9.80949	0.0619565	0.142788
Clcn3	0.360404	1.92614	12.6995	13.0767	0.0118538	0.0496009
Clcn4	0.138971	0.178874	9.77018	9.65195	0.662409	0.756727
Clcn5	0.997725	3.02392	11.4494	12.5257	0.000946402	0.0135719
Clcn6	0.471165	0.50935	9.65395	9.81814	0.309493	0.444968
Clcn7	0.886378	0.839519	10.4045	10.829	0.144704	0.259456
Cldn3	0.902872	1.66406	10.8368	11.8574	0.0216741	0.0723627
Cldn7	1.39839	1.1047	9.74193	11.4622	0.0785775	0.167575
Cldnd1	0.323398	0.997062	11.8419	12.1911	0.100679	0.200231
Clec11a	1.37788	2.18252	12.1091	13.2757	0.00656878	0.0354314
Clec16a	0.822592	0.51542	10.1976	11.2748	0.305197	0.441055
Clgn	-0.920841	0.317714	12.8823	12.7591	0.481156	0.607702
Clic1	0.19284	0.287723	14.7529	15.147	0.515557	0.636151
Clic4	-0.970851	3.70887	13.6277	12.6485	0.000195492	0.00674957
Clic5	0.537653	0.820581	9.74761	10.3799	0.151154	0.267335
Clint1_(Q5SUH6)	0.131721	0.442299	11.6404	11.8081	0.361161	0.495865
Clint1_(Q99KN9)	-0.232351	1.65268	14.578	14.2868	0.0222493	0.0734752
Clip1	-0.185391	1.16718	12.6291	12.503	0.0680481	0.152065
Clip2	-0.0602474	0.46156	13.1336	13.0266	0.345493	0.480878
Clk3	-0.445571	0.445539	10.9272	10.0402	0.358476	0.493108
Clmn	2.34407	2.76198	9.6612	11.719	0.00172989	0.0176986
Cln3	0.826636	1.9492	10.508	11.142	0.0112408	0.0481755
Cln5	0.37591	0.247508	9.43867	9.74119	0.565578	0.678786
Cln6	-0.235086	0.318688	10.8794	10.5338	0.480078	0.60676
Cln8	-0.366432	0.691786	9.97669	9.72554	0.203336	0.329471
Clns1a	-0.412027	1.82245	12.8916	12.4165	0.0150503	0.0571347
Clp1	0.0481673	0.512331	12.0446	12.1443	0.307375	0.44299
Clpb	0.13418	0.823881	13.1567	13.2571	0.150009	0.266104
Clpp	-0.065621	0.539861	14.3558	14.2446	0.288495	0.424069
Clps	1.70584	0.864309	9.10915	11.5504	0.136676	0.249795
Clptm1	-0.000212663	0.000366338	12.2645	12.1889	0.999157	0.999421
Clptm1l	0.0946173	0.471644	11.3686	11.4776	0.337564	0.472713
Clpx	-0.0369477	0.148949	12.6176	12.5458	0.709661	0.792464
Clstn1	1.32372	2.34163	11.5175	12.5937	0.00455376	0.0290148
Clstn3	1.07823	2.36347	10.4592	11.5776	0.00433047	0.0284691
Clta_(B1AWE0;Q6PFA2)	-0.0565	0.0594553	10.9424	11.0121	0.872057	0.911092
Clta_(O08585)	-0.0818434	0.282172	14.6904	14.5986	0.52219	0.640969
Cltb	-0.44859	2.32335	15.416	15.0374	0.00474949	0.0296233
Cltc	-0.198874	1.11737	17.0237	16.7559	0.0763187	0.164394
Clu	2.76405	5.44436	15.3281	18.0519	3.59449963612788e-06	0.00162161
Cluh	0.0235299	0.655375	12.7482	12.7631	0.221118	0.349349
Clybl	0.763029	1.52536	11.6152	12.3507	0.0298289	0.0878901
Cmas	-0.342553	3.05797	13.8391	13.5111	0.000875038	0.0129566
Cmbl	-0.854948	1.33956	12.4803	11.9367	0.0457546	0.116262
Cmc1	0.31237	0.690457	9.48941	9.72729	0.203959	0.329991
Cmc2	0.0760787	0.0786772	10.3821	10.0846	0.834301	0.884184
Cmc4	0.000449907	0.000945438	11.7988	11.8758	0.997825	0.998648
Cmip	0.178058	0.225471	10.5652	11.0521	0.595016	0.703227
Cmpk1	0.027532	0.0552402	16.5049	16.603	0.880562	0.917462
Cmpk2	0.67732	1.92959	12.7812	13.6099	0.0117601	0.0494073
Cmtm4	0.808581	3.32769	13.1396	13.9786	0.000470229	0.00975959
Cmtm6	-1.19241	1.5053	10.8534	9.92151	0.031239	0.090578
Cmtr1	-0.0451257	0.410834	13.0713	13.0395	0.388299	0.521886
CN725425	0.0609928	0.166312	11.3334	11.4223	0.681849	0.771199
Cnbp_(P53996-2;P53996-3)	-0.560672	0.894528	13.1513	12.5651	0.127489	0.236775
Cnbp_(P53996)	1.15543	0.874447	8.48532	9.33054	0.133522	0.245386
Cndp2	-0.722855	1.66597	13.8163	13.1764	0.0215789	0.0722104
Cnih4	-0.321358	0.241742	10.2547	10.3033	0.573137	0.68515
Cnksr3	-2.98348	3.1065	12.6731	9.67065	0.000782533	0.0122597
Cnn3	1.18699	2.99637	12.3978	13.6369	0.00100839	0.0138358
Cnnm2	1.05516	0.537352	8.73308	8.82077	0.290167	0.426097
Cnnm3	0.0406167	0.0345563	10.6205	10.917	0.923515	0.94558
Cnot1	0.0741049	1.13297	13.3994	13.4588	0.0736251	0.160471
Cnot10	0.217707	0.559021	12.0898	12.2434	0.276045	0.411244
Cnot11	0.12828	0.393594	11.8081	11.9244	0.404023	0.536462
Cnot2	0.347967	0.583421	11.9449	12.0127	0.260963	0.39475
Cnot3	0.240097	0.685965	12.1972	12.3918	0.20608	0.332289
Cnot4	0.643479	0.301913	10.8476	11.0522	0.498985	0.621598
Cnot6l	0.210508	0.929729	12.0216	12.2989	0.117563	0.223569
Cnot7	0.243112	2.05966	11.4844	11.7709	0.00871641	0.0414485
Cnp	0.688191	1.88743	11.1433	11.7055	0.0129591	0.0519861
Cnpy2	-0.556538	1.78603	16.0237	15.5129	0.0163669	0.0602766
Cnpy3	0.300972	1.31881	12.6476	12.9585	0.0479945	0.120358
Cnpy4	0.23268	2.19069	13.3992	13.6175	0.0064463	0.0351506
Cnrip1	-0.415454	1.65317	14.0733	13.553	0.0222243	0.0734752
Cnst	-0.229596	0.786886	11.3561	11.2472	0.163348	0.282994
Cntfr	1.27143	1.38137	8.98626	10.2486	0.041556	0.109165
Cntn1	1.19316	1.98419	11.6327	12.7015	0.0103708	0.0460117
Cntnap2	0.9982	1.45353	8.69058	9.39651	0.0351944	0.0983472
Coa3	-0.155249	0.673912	13.9594	13.8291	0.211879	0.338347
COA4	-0.0261955	0.0462127	10.6678	10.3924	0.899057	0.929949
Coa5	0.411851	0.325858	9.61464	10.0407	0.472217	0.598799
Coa6	0.400476	0.540638	9.35569	9.69817	0.28798	0.423654
Coa7	-0.065112	0.272794	11.2852	11.2456	0.533588	0.650003
Coasy	-0.0144819	0.0818181	13.8198	13.8233	0.828289	0.879665
Cobl	0.939513	0.769036	9.17149	10.1839	0.170202	0.290584
Cobll1	0.672581	2.60662	12.3436	13.1129	0.00247388	0.0211539
Cog1	-0.267511	3.18052	12.7713	12.5141	0.000659897	0.0113666
Cog2	-0.232736	1.60655	12.5345	12.2985	0.0247429	0.078541
Cog3_(E9QL65)	0.143538	0.208837	10.1338	10.401	0.618249	0.722944
Cog3_(Q8CI04)	-0.0457897	0.200084	12.7272	12.7611	0.630836	0.73296
Cog4	-0.156672	1.19972	13.1431	12.9665	0.063137	0.144367
Cog5	-0.28548	2.60437	12.818	12.5368	0.00248673	0.0212027
Cog6_(Q8BRB0)	-0.339991	0.777127	11.7098	11.3775	0.16706	0.286843
Cog6_(Q8R3I3)	-0.298154	3.51173	13.4413	13.1406	0.000307803	0.00816722
Cog7	-0.348101	1.57097	12.8503	12.4465	0.0268552	0.082479
Cog8	-0.126168	0.539012	12.7212	12.5734	0.28906	0.424728
Coil	0.40089	0.738577	9.92488	10.3315	0.182567	0.305677
Col12a1	0.940228	1.57377	10.8742	11.7533	0.0266824	0.0820175
Col15a1	1.85319	2.3636	11.596	13.3028	0.00432908	0.0284691
Col18a1	1.45793	2.1364	13.3674	14.6126	0.00730466	0.0375298
Col1a1	1.28827	2.18889	14.3534	15.3814	0.00647303	0.0352173
Col1a2	1.22681	1.67122	12.3858	13.6235	0.0213195	0.0716866
Col22a1	0.652814	0.664712	9.33253	10.2804	0.216415	0.343782
Col2a1	1.36303	2.36752	12.0621	13.2983	0.0042902	0.0284408
Col3a1	1.42701	2.47866	13.3034	14.6064	0.00332152	0.0248943
Col4a3bp	0.661534	2.22259	11.8225	12.4459	0.00598983	0.0338788
Col4a5	-0.348849	0.602115	11.7941	11.3039	0.249968	0.382714
Col5a1	1.54031	2.14717	11.285	12.6842	0.0071257	0.0370154
Col6a1	1.30527	2.62914	14.8185	15.9794	0.00234889	0.0207617
Col6a2	1.42688	2.88944	11.1009	12.4905	0.00128992	0.0155068
Col6a3	1.37452	2.49032	12.627	13.8221	0.00323354	0.0245507
Col6a6	1.32228	0.713801	11.3521	11.8818	0.193285	0.318211
Col9a1	1.53755	2.05068	11.1065	12.4242	0.00889852	0.0419313
Colec10	1.13617	2.40154	12.2154	13.2224	0.003967	0.0272638
Colgalt1	-0.245379	1.242	12.1257	11.9545	0.0572798	0.135073
Commd1	0.517982	1.28101	11.8482	12.2	0.0523588	0.127655
Commd10	0.408369	2.3957	12.0309	12.4353	0.00402072	0.0275163
Commd2	-0.0042588	0.0158087	12.7165	12.8007	0.964254	0.974288
Commd3	0.099045	1.25263	12.683	12.7513	0.0558944	0.132982
Commd4	0.486745	1.90649	11.2037	11.6032	0.0124025	0.0508483
Commd5	0.299335	1.12709	11.6103	11.8617	0.0746287	0.161807
Commd6	0.415617	0.886603	10.215	10.6132	0.129836	0.240066
Commd7	0.283834	1.30611	12.6479	13.0328	0.0494188	0.122998
Commd8	0.150775	0.458722	12.0892	12.3415	0.347759	0.483075
Commd9	0.148619	0.630284	12.3298	12.3632	0.234269	0.365529
Comp	1.32723	2.34708	14.3126	15.3707	0.00449698	0.0289148
Comt	0.443627	1.79535	13.4354	13.9135	0.0160194	0.0594684
Comtd1	0.402309	1.12835	11.4293	11.8066	0.0744134	0.161419
Copa	-0.369386	2.4184	16.3807	16.022	0.00381596	0.0266222
Copb1	-0.439704	1.79342	15.7462	15.353	0.016091	0.0595042
Copb2	-0.399315	2.86747	15.652	15.2768	0.00135684	0.0159067
Cope	-0.551081	1.93086	15.6081	15.1804	0.0117258	0.0493812
Copg1	-0.458407	2.16025	15.2276	14.8245	0.00691429	0.0365004
Copg2	0.17892	2.46142	13.3758	13.5815	0.00345608	0.0254221
Cops2	0.0181888	0.195276	14.1236	14.1218	0.637858	0.737926
Cops3	-0.118543	1.41768	13.6837	13.578	0.0382224	0.103575
Cops4_(D3YV99;D3Z1R9)	0.0813236	0.163621	9.83604	9.98946	0.686087	0.774066
Cops4_(O88544)	0.0333282	0.347052	13.7358	13.7838	0.449726	0.579766
Cops5	-0.00022366	0.000566607	13.1484	13.3028	0.998696	0.999382
Cops6	-0.0597638	0.311997	14.7428	14.6887	0.487532	0.612251
Cops7a	-0.140003	0.378433	12.7765	12.6823	0.418376	0.551551
Cops7b	-0.0852067	0.15297	10.212	10.1034	0.703122	0.787182
Cops8	-0.202003	1.4893	13.7151	13.4991	0.0324113	0.0927765
Copz1	-0.148908	1.04278	15.2749	15.1121	0.0906185	0.185125
Copz2	-1.15011	3.24441	13.7348	12.6805	0.000569632	0.0108723
Coq10a	-1.25631	1.09236	10.6841	9.57828	0.0808421	0.171267
Coq3	0.221208	3.18482	11.1648	11.404	0.000653398	0.0113604
Coq4	0.358756	1.26468	11.7236	12.043	0.0543645	0.130967
Coq5	0.184091	0.880936	12.4817	12.5715	0.131542	0.242141
Coq6	0.424705	2.33627	11.6525	12.012	0.00461031	0.0291451
Coq7	-0.0648629	0.137243	10.6395	10.6457	0.72905	0.80672
Coq9	-0.0352512	0.195628	11.7779	11.7882	0.637342	0.737692
Coro1a	1.07488	1.86301	11.9538	12.8308	0.0137084	0.0536406
Coro1b	-0.212634	1.59555	14.4921	14.2482	0.0253776	0.0801023
Coro1c	-0.203308	2.19784	13.7687	13.5577	0.00634101	0.0348509
Coro2b	-1.0866	0.592487	12.6484	12.2009	0.255572	0.388693
Coro7	0.0795107	0.513255	13.7886	13.8416	0.306722	0.442347
Cotl1	-0.501434	1.91194	16.5584	16.0903	0.0122477	0.050511
Cox14	0.360998	2.11188	11.5878	11.9879	0.00772895	0.0386713
Cox15	0.492194	1.09381	11.4235	11.702	0.0805739	0.171032
Cox16	0.670708	1.65813	10.5971	11.3382	0.0219719	0.0730225
Cox17	-0.681876	2.80265	12.8358	12.1599	0.00157524	0.0170814
Cox19	0.303763	0.187522	9.30776	9.62412	0.649348	0.747314
Cox20	0.320195	0.821772	12.1485	12.3865	0.15074	0.266944
Cox4i1	0.0418601	0.246445	15.4373	15.4533	0.566963	0.680337
Cox5a	-0.00760919	0.0338052	13.836	13.7803	0.925113	0.946906
Cox5b	0.151467	1.02781	14.5093	14.7522	0.0937976	0.190551
Cox6a1	0.28934	0.826706	13.4077	13.849	0.149037	0.264943
Cox6b1	-0.143334	0.233944	14.941	14.8201	0.58352	0.693805
Cox6c	-0.365864	0.890828	15.3213	14.9416	0.128579	0.238286
Cox7a1	2.40898	3.73444	9.22115	11.7449	0.000184314	0.00645542
Cox7a2	-0.0857856	0.224697	15.066	15.1122	0.596077	0.703894
Cox7a2l	0.121126	0.20243	9.62239	9.7765	0.627437	0.730406
Cox7b	0.515765	1.3845	13.521	13.8946	0.0412576	0.108719
Cox7c_(P17665)	0.0752812	0.844963	15.6199	15.6966	0.142902	0.257555
Cp	1.16899	3.0218	11.2474	12.2801	0.00095105	0.0135851
Cpa1	2.49493	1.66295	9.41312	12.4013	0.0217293	0.0725138
Cpa2	2.53489	1.51087	9.91591	12.1898	0.0308414	0.0899304
Cpb1	1.86433	2.55619	13.298	15.2424	0.00277851	0.0227114
Cpb2	1.0613	2.06758	10.9984	12.0029	0.00855891	0.0409939
Cpd	0.252471	3.03327	13.5457	13.7816	0.000926252	0.0134417
Cpe	-0.0150535	0.105586	19.104	19.0753	0.784177	0.847837
Cpeb3	-0.282063	1.41406	12.7523	12.375	0.0385429	0.10411
Cpeb4	0.242436	0.284351	9.1393	9.6583	0.519576	0.638514
Cplx2	-0.0737352	0.19741	15.8761	15.7996	0.634732	0.73584
Cpm	1.52856	1.76029	9.39709	11.0346	0.0173663	0.0625478
Cpn1	0.139341	0.507234	14.6532	14.7097	0.311004	0.446261
Cpne1	0.466343	1.76728	11.8123	12.3503	0.0170891	0.0619064
Cpne3	0.558489	1.28464	14.1105	14.8115	0.0519225	0.127149
Cpox	-0.124091	0.169075	12.2745	12.1038	0.677524	0.768332
Cpped1	-1.18968	0.886199	11.5527	10.4024	0.129957	0.240167
Cpq	-2.21409	5.24516	18.5249	16.3291	5.68649545543918e-06	0.00186386
Cpsf1	0.103471	0.6928	13.3102	13.4387	0.202862	0.328995
Cpsf2	-0.0014132	0.00566306	13.1137	13.1734	0.987045	0.99058
Cpsf3	0.0402484	0.189333	12.8111	12.7881	0.646646	0.745382
Cpsf3l	0.800372	1.70216	12.082	12.9961	0.0198535	0.0684167
Cpsf4_(Q8BQZ5-3)	-0.150717	0.172759	11.8964	11.6515	0.671802	0.763864
Cpsf6	0.0360795	0.186669	13.9135	13.9516	0.650626	0.748076
Cpsf7	-0.30871	1.41035	13.1538	12.7137	0.0388728	0.104613
Cpt1a	0.186397	0.524597	11.9832	12.2065	0.298815	0.434873
Cpt2	-0.372862	2.79878	15.8901	15.5263	0.00158935	0.0170974
Cptp	-0.906095	1.01505	10.32	9.40328	0.096593	0.19443
Cr1l	0.32752	1.06311	12.1098	12.3366	0.0864758	0.179174
Cradd	0.190181	0.405459	10.9928	11.0624	0.393135	0.526394
Crat	-0.459429	0.628794	10.8423	10.7107	0.235075	0.366236
Crb3	0.380086	0.744789	9.26458	9.45922	0.179975	0.302309
Creb1	0.136881	0.868502	12.3749	12.489	0.135362	0.248017
Creb3	-0.192352	0.124382	10.2854	9.60643	0.750962	0.823413
Crebbp	0.29838	4.32123	11.7499	12.0402	4.77273833266116e-05	0.00324046
Creg1_(O88668)	-0.202757	0.75965	14.1674	13.9209	0.17392	0.295202
Creld1	-0.231071	0.783968	13.2406	13.0446	0.164449	0.284564
Creld2	-0.173843	0.336031	13.8465	13.7889	0.461284	0.588849
Crip1	1.03144	1.72707	14.0449	15.1796	0.0187468	0.0657997
Crip2	0.538516	1.37151	10.6067	11.1025	0.0425099	0.110641
Cript	-0.0265395	0.068278	14.3177	14.1599	0.854519	0.899441
Crk	0.416436	1.26714	13.3773	13.8436	0.0540575	0.130449
Crkl	0.27309	2.05631	13.9928	14.3045	0.00878387	0.0416605
Crlf3	-0.552783	0.488796	10.7642	10.3686	0.324492	0.459908
Crmp1_(P97427)	0.756847	5.05618	14.3665	15.0893	8.78653330564142e-06	0.00203018
Crnkl1	-0.0454097	0.138634	12.2354	12.1229	0.726718	0.80507
Crocc	0.217621	2.40463	13.5161	13.7256	0.00393886	0.0271995
Crot	0.157955	0.109882	10.0549	10.2696	0.776457	0.841489
Crtap	-0.148285	0.366787	11.9024	11.8066	0.429747	0.561965
Crtc1	1.37318	1.01086	10.368	11.275	0.0975293	0.195623
Crtc3	0.340064	0.282542	10.4261	10.8665	0.521744	0.640746
Cryba2	-5.34289	5.52197	14.2999	8.94565	3.00630619522268e-06	0.00158702
Crybb3	-1.62364	1.07075	11.3625	9.41508	0.0849677	0.176804
Crybg3	0.0511901	0.053449	9.78719	9.82128	0.884201	0.919595
Cryl1	0.311433	0.779912	13.3059	13.6607	0.165992	0.286138
Crym	-1.67205	1.97059	11.4017	9.5965	0.0107006	0.04685
Cryz	0.999852	1.95308	13.2696	14.3078	0.0111409	0.0480941
Cryzl1	-0.944552	0.856689	12.2111	11.5454	0.139095	0.25238
Cs	-0.653088	3.4255	15.9503	15.3073	0.000375406	0.0087525
Csad	-0.193983	0.35825	12.9936	12.901	0.438278	0.569644
Csde1	-0.139812	3.31933	14.1255	13.988	0.000479365	0.00981312
Cse1l	-0.0919298	0.241058	14.6267	14.7256	0.574039	0.686003
Csgalnact2	-0.743775	0.830973	10.2981	9.43612	0.14758	0.262994
Csk	-0.0687073	0.225122	12.9588	12.9183	0.595494	0.703678
Csnk1a1	0.0990844	0.293963	12.6285	12.6953	0.508202	0.629314
Csnk1d	0.0357991	0.196528	12.0059	12.0593	0.636021	0.736616
Csnk1g3	0.119574	0.314556	11.779	11.9063	0.484667	0.610549
Csnk2a1	-0.237727	2.52921	14.3944	14.1877	0.0029566	0.0234372
Csnk2a2	-0.0372126	0.297366	12.6401	12.6362	0.504236	0.626106
Csnk2b	-0.241881	2.03918	14.6184	14.3963	0.0091373	0.0425778
Csrp1	0.129424	0.211331	12.7462	12.8032	0.614708	0.720539
Csrp2	-0.152221	0.062537	10.1666	10.473	0.865891	0.907889
Cst3	-0.230636	0.756867	17.0678	16.9464	0.175038	0.296065
Cstb	-0.457386	2.02718	15.8743	15.4352	0.00939331	0.0433324
Cstf1	0.0314759	0.124414	13.6053	13.649	0.750907	0.823413
Cstf2	0.0553266	0.677341	12.6063	12.6963	0.210213	0.336571
Cstf2t	1.25109	2.65293	12.2477	13.4523	0.00222368	0.0200986
Cstf3	0.115012	0.40095	12.5637	12.6623	0.397237	0.530224
Ctage5	-0.203184	2.23518	13.6442	13.4526	0.00581864	0.0334184
Ctbp1_(O88712-3)	-0.209837	0.289076	10.4597	10.1115	0.513954	0.634925
Ctbp1_(O88712;O88712-2)	-0.335933	2.03021	14.6787	14.2665	0.00932799	0.043173
Ctbp2	-0.1017	0.386086	12.7929	12.5978	0.411068	0.543764
Ctbs	-0.579193	3.08419	13.7641	13.1232	0.000823772	0.0125161
Ctcf	0.174083	0.894403	13.1776	13.2543	0.127525	0.236775
Ctdnep1	-1.12102	1.22706	10.8796	10.0689	0.0592849	0.138338
Ctdp1	-0.10893	0.386025	11.7204	11.5947	0.411126	0.543764
Ctif	-0.527207	2.11274	10.6745	10.1265	0.00771373	0.0386713
Ctnna1	0.517182	2.95645	14.5608	15.1348	0.00110549	0.0144327
Ctnna2	0.198309	0.343872	11.9544	12.0858	0.453031	0.582172
Ctnnb1	0.426008	2.99163	14.4323	14.9153	0.00101946	0.0138818
Ctnnbl1	-0.214124	1.23942	14.0026	13.7302	0.0576203	0.135539
Ctnnd1_(P30999-2;P30999-3)	0.307464	1.20645	10.2861	10.528	0.0621658	0.143044
Ctnnd1_(P30999)	0.23526	2.7041	14.6446	14.844	0.00197653	0.0191068
Ctnnd2	0.797184	3.73839	11.1463	11.8973	0.000182645	0.00642785
Ctps1	0.0708414	0.273947	12.2835	12.3086	0.532174	0.649068
Ctps2	0.386038	2.37021	12.7981	13.2234	0.00426377	0.0283667
Ctr9	-0.168325	0.830838	13.779	13.6563	0.147626	0.263011
Ctrb1	0.166207	0.204883	11.6743	12.0469	0.623903	0.727221
Ctrl	1.59432	1.28513	10.9693	12.2278	0.0518644	0.127088
Ctsa	-0.506904	1.76328	14.0175	13.4793	0.0172472	0.0622513
Ctsb	-1.61501	4.00895	18.0305	16.4949	9.79595115179101e-05	0.0046682
Ctsd	-0.463517	1.84311	15.0302	14.597	0.0143512	0.0554927
Ctsf	-0.978205	0.60841	10.553	9.40622	0.246371	0.379084
Ctsl	0.21668	0.575895	11.5781	11.7144	0.265525	0.399411
Ctso	0.448065	2.16641	12.5333	12.9238	0.00681694	0.03617
Ctsz	-2.46205	4.34206	17.007	14.5535	4.54924690308133e-05	0.00318666
Cttn	0.108818	0.565693	14.7605	14.892	0.271836	0.4068
Cttnbp2	1.11805	1.01413	8.87923	10.0886	0.0967978	0.194691
Ctu2	-0.560813	0.69383	10.5923	9.71823	0.202381	0.328514
Cuedc1	-0.038301	0.0288832	10.2384	10.4142	0.935657	0.953734
Cul1	0.326151	1.93392	12.702	13.0049	0.0116433	0.0492289
Cul2	0.229701	1.29353	12.2316	12.3925	0.0508707	0.125497
Cul3	-0.118675	0.866373	13.9996	13.8972	0.136028	0.248985
Cul4a	0.0228632	0.238557	13.7467	13.7439	0.577355	0.68861
Cul4b	-0.36396	3.41952	13.1415	12.7845	0.000380611	0.00880239
Cul5	0.0302806	0.149607	13.188	13.2203	0.708586	0.791847
Cul7	-0.143759	1.12254	11.0434	10.8826	0.075415	0.163123
Cutc	-0.433951	1.22961	12.9089	12.3972	0.0589369	0.13776
Cux1_(P53564;P53564-2;P53564-3)	-0.371716	0.668881	10.5571	10.1101	0.214348	0.341242
Cux1_(P70403)	0.216229	0.722794	12.2216	12.4635	0.189324	0.313389
Cwc15	0.0502496	0.119196	13.7199	13.8135	0.759983	0.829198
Cwc22	-0.204041	0.268422	11.8011	11.7743	0.538987	0.654638
Cwc25	-2.0434	0.66171	12.7733	10.3717	0.217916	0.345758
Cwc27	0.284518	1.29951	12.3874	12.7255	0.0501752	0.12435
Cwf19l1	0.0713056	0.338102	12.6094	12.7254	0.45909	0.587368
Cwf19l2	1.61376	1.77135	14.2131	15.923	0.0169298	0.0615983
Cxadr	0.807692	1.47928	10.6029	11.1282	0.0331678	0.0944225
Cxcl10	0.639074	0.832068	8.95002	9.26813	0.147208	0.262525
Cxx1a	-1.19205	1.39775	12.4147	11.0427	0.0400177	0.10643
Cxx1c	-0.856365	0.566338	11.4589	11.1362	0.271432	0.406368
Cxxc1	0.104973	0.274383	11.3561	11.505	0.53164	0.648775
Cyb561	-0.652736	0.337835	11.3894	11.408	0.459373	0.587626
Cyb561d2	-0.189136	0.369977	10.7077	10.7211	0.426602	0.559258
Cyb5a	0.647356	3.15037	14.2318	14.8985	0.000707338	0.011633
Cyb5b	-0.113746	0.703592	14.5994	14.4525	0.197883	0.323296
Cyb5d2	-0.0349067	0.118739	11.4025	11.4342	0.760783	0.829438
Cyb5r1	0.542737	3.14365	12.2112	12.7881	0.000718375	0.0116785
Cyb5r3	-0.689693	3.98911	18.5084	17.8109	0.00010254	0.00479307
Cyc1	-0.0116418	0.0186611	15.1538	15.0329	0.957941	0.969924
Cycs	-0.344675	0.992964	14.5478	14.1764	0.101633	0.201195
Cyfip1	-0.184383	1.01889	11.786	11.5742	0.095744	0.193265
Cyfip2	0.0930408	0.86283	13.3794	13.5384	0.137142	0.250333
Cyhr1	-0.567518	1.51735	11.2561	10.6492	0.0303844	0.0890028
Cyld	1.03272	3.29417	11.1965	12.3108	0.000507955	0.0100012
Cyp20a1	-0.101093	0.456325	12.9869	12.8152	0.349683	0.483753
Cyp2s1	0.411023	0.315712	9.44879	9.81431	0.483379	0.609577
Cyp3a57	-1.12504	0.962294	11.2065	9.76974	0.10907	0.211605
Cyp4b1	0.207834	0.228176	9.62278	9.54146	0.591322	0.69977
Cyp4f13	-0.560326	1.38086	10.4621	9.96842	0.0416049	0.109168
Cyp4f14	-0.0912583	0.179111	11.1999	10.9472	0.662047	0.75667
Cyp4f16	-0.428443	1.12398	10.5381	9.97912	0.0751665	0.162682
Cyp4f39	-0.12958	0.232274	9.62877	9.45221	0.585768	0.695343
Cyp4v2	-0.00709775	0.0374497	12.579	12.5804	0.917382	0.941816
Cyp51a1	-0.75566	2.70687	14.4333	13.7018	0.00196397	0.019072
Cyp7b1	1.77286	3.84099	11.6706	13.4789	0.000144216	0.00558298
Cyr61	3.7272	4.30522	9.09119	12.7456	4.95199822044977e-05	0.00327957
Cystm1	0.526097	2.53215	12.2658	12.7763	0.00293664	0.0233808
Cyth2	0.244623	2.78673	13.4256	13.6581	0.00163406	0.0173277
D10Jhu81e	-0.132672	0.885742	13.99	13.7789	0.130094	0.240281
D17h6s53e	0.296672	1.08339	11.6587	12.1159	0.0825297	0.173415
D17Wsu92e	-0.64325	0.44165	11.1725	10.8899	0.361701	0.496326
D2hgdh	0.378932	0.364362	9.27666	9.18134	0.432154	0.564171
D2Wsu81e	-0.743264	1.21296	11.2043	10.6449	0.0612412	0.141587
D3Ertd751e	0.691459	1.64503	11.2256	11.9945	0.0226451	0.0741943
D630039A03Rik	0.385364	0.135148	8.61664	9.41876	0.732576	0.809344
D6Wsu163e	-0.72226	0.531896	10.2738	8.78618	0.293836	0.429752
Daam1	0.89877	1.54092	10.2573	11.3277	0.0287792	0.0855742
Dab2ip	-0.838227	0.926298	11.3215	10.3424	0.118496	0.224634
Dach1	1.04513	2.09696	11.1272	12.2066	0.00799914	0.0394201
Dad1	-0.752168	2.6106	16.6815	15.9742	0.00245131	0.0210855
Dag1	0.659398	2.33638	13.3034	13.8527	0.00460915	0.0291451
Dagla	-0.0677265	0.629366	12.6307	12.5949	0.234765	0.366067
Daglb	1.17153	2.0252	10.6313	11.8722	0.00943621	0.0433709
Dak	-0.565038	3.22633	13.1397	12.6238	0.000593847	0.0109982
Dap	-0.00928589	0.0447476	13.4934	13.5223	0.902095	0.931637
Dap3	0.695692	3.1149	11.014	11.7309	0.000767538	0.0121028
Dapk1	0.569522	1.37536	11.1781	11.7032	0.0421349	0.10998
Dapk3	1.34306	0.684215	9.72938	11.4368	0.206912	0.333116
Dars	-0.494691	2.07929	16.0618	15.6439	0.00833132	0.0402478
Dars2	-0.158554	0.657067	10.978	10.7482	0.220259	0.348368
Dazap1	-0.755301	2.46598	13.3276	12.4568	0.00341994	0.0252937
Dbi_(D3Z563)	1.09518	1.20191	11.2213	12.2162	0.0628193	0.143912
Dbi_(P31786)	0.912124	1.58508	15.0711	16.1038	0.0259966	0.0807283
Dbn1	-1.25627	2.93288	12.7662	11.4504	0.00116713	0.0148646
Dbnl	0.179322	0.600002	13.4004	13.5122	0.251188	0.38411
Dbr1	0.0898818	1.39921	12.527	12.6268	0.0398831	0.106233
Dbt	0.339138	1.77204	12.8546	13.1816	0.0169027	0.0615375
Dcaf11	0.395192	1.96572	11.6803	12.0279	0.0108213	0.0471489
Dcaf13	-0.317657	2.02979	11.485	11.1583	0.00933696	0.0431871
Dcaf5	0.101281	0.170566	11.5422	11.5241	0.675203	0.766654
Dcaf6	-0.980789	0.795406	11.0587	10.477	0.160175	0.278822
Dcaf7	0.397373	2.2163	11.9675	12.3782	0.00607716	0.0340293
Dcaf8	-0.0954878	0.235869	12.7888	12.7333	0.580939	0.691753
Dcakd	-0.227158	0.791473	13.3106	12.9822	0.161632	0.280755
Dcdc2	0.50834	0.935616	9.43085	10.1152	0.11598	0.22124
Dclk1	1.23453	2.10098	11.0139	12.1928	0.00792545	0.0392763
Dclk2	0.207049	0.383662	13.2712	13.2149	0.413369	0.546235
Dcp1a	-0.457493	1.54231	12.6469	12.1453	0.0286875	0.085406
Dcp1b	0.235642	0.277331	11.1954	11.419	0.528043	0.646293
Dcps	-0.66165	1.16059	14.7719	14.2637	0.0690891	0.153637
Dctn1	-0.218686	1.90332	13.9912	13.7474	0.0124933	0.0510132
Dctn2	-0.4679	2.52381	15.2647	14.718	0.00299356	0.0236128
Dctn3	-0.408684	2.67625	14.5146	14.1036	0.00210739	0.0198095
Dctn4	0.0658346	0.303239	11.7733	11.761	0.497464	0.620442
Dctn5	-0.707532	2.11448	10.3936	9.80674	0.00768282	0.0386446
Dctn6	0.326398	2.59215	12.8324	13.2083	0.00255768	0.0215407
Dcun1d1	0.282991	1.31359	11.8015	12.1451	0.0485743	0.121378
Dcun1d2	0.494082	2.08675	10.4668	11.05	0.00818938	0.0400082
Dcun1d3	0.379793	0.492855	9.44137	9.75303	0.321474	0.457052
Dcun1d4	0.224385	1.27409	10.9496	11.1202	0.0531996	0.129057
Dcun1d5	-0.206494	1.05795	12.2206	12.0583	0.0875079	0.180645
Dcx	1.35517	2.48504	11.8305	13.1185	0.00327311	0.0247737
Dcxr	0.352347	0.296634	9.79192	10.2603	0.505087	0.626628
Dda1	-0.448179	0.971502	12.2876	12.0579	0.106782	0.208577
Ddah2	1.04071	2.88514	11.6171	12.5793	0.00130274	0.0156094
Ddb1	-0.365648	2.68342	14.6222	14.226	0.00207291	0.0196464
Ddc	-4.1749	5.23029	16.3593	12.1442	5.8845194710293e-06	0.00186386
Ddhd1_(D6RH62;E9QQ38;F8WHP5;F8WIJ5)	0.680059	2.52486	10.6345	11.2793	0.00298633	0.0235959
Ddhd1_(Q80YA3)	1.28064	3.46319	10.6669	11.8964	0.000344202	0.0085139
Ddhd2	-0.232638	1.31177	12.2586	11.9652	0.0487792	0.121697
Ddi2	0.000522681	0.00194244	15.0719	15.0785	0.995537	0.996906
Ddost	-0.675482	3.30897	17.22	16.5112	0.000490942	0.00991575
Ddr1	0.0778376	0.0392056	9.12864	9.10505	0.913681	0.939208
Ddrgk1	-0.159612	1.21711	12.9297	12.8122	0.060658	0.14068
Ddt	-0.607996	1.43064	15.7595	15.265	0.0370992	0.101873
Ddx1	-0.200515	1.16882	15.3347	15.1447	0.067792	0.151725
Ddx10	-0.391162	0.482972	10.5022	10.2946	0.328873	0.463897
Ddx17	0.0451122	0.209645	15.168	15.2042	0.6171	0.722064
Ddx18	-0.0104074	0.0222147	12.4025	12.3176	0.950135	0.964298
Ddx19a	-0.215399	2.09773	13.0771	12.8634	0.00798482	0.0393835
Ddx20	0.387888	0.312197	10.3284	10.5128	0.487308	0.612251
Ddx21	-0.426816	1.86647	14.0828	13.5461	0.0135997	0.0533804
Ddx23	-0.203452	1.1974	13.6419	13.392	0.063475	0.145003
Ddx24	-0.61471	0.456436	12.0491	11.8011	0.349594	0.483722
Ddx27	-1.8177	2.76677	11.6777	9.72391	0.0017109	0.0176811
Ddx31	0.177616	0.526234	11.0577	11.132	0.297691	0.433823
Ddx39a	-0.953324	3.93294	12.9602	12.032	0.000116698	0.00512137
Ddx39b	-0.443421	2.23531	17.021	16.5688	0.00581685	0.0334184
Ddx3x	-0.134032	1.05249	15.4215	15.3098	0.0886158	0.182149
Ddx3y	-0.154755	1.76858	12.2405	12.0878	0.0170379	0.0618442
Ddx41	-0.192245	0.242183	11.4178	11.4963	0.572555	0.684679
Ddx42	-0.145441	0.883394	13.6432	13.5186	0.130799	0.241201
Ddx46	0.0260565	0.164152	13.0278	13.0549	0.685248	0.773459
Ddx47	-0.45307	2.87364	12.0967	11.666	0.00133769	0.0158328
Ddx49	-0.190105	0.116792	11.419	11.1899	0.764202	0.831935
Ddx5	-0.202268	1.5369	16.9761	16.855	0.0290466	0.0860182
Ddx50	0.149073	0.447737	15.6741	15.876	0.356667	0.491268
Ddx51	-1.10295	2.56409	11.1413	10.0449	0.00272844	0.0224595
Ddx52	-0.629305	0.535619	10.6093	9.49691	0.291327	0.427284
Ddx54	-0.0127877	0.046732	10.9718	10.9897	0.897983	0.929207
Ddx55	1.28761	0.831049	9.40804	10.5118	0.147554	0.262994
Ddx56	0.0567925	0.240247	11.2158	11.2576	0.575113	0.686723
Ddx58	0.335418	2.33743	12.6072	12.9707	0.00459803	0.0291275
Ddx59	0.557312	1.20488	11.1153	11.5322	0.0623902	0.143289
Ddx6	0.0280768	0.199247	14.9888	15.0439	0.632052	0.734006
Ddx60	0.699728	0.484941	9.15898	10.1785	0.327385	0.462607
Decr1	0.46212	2.89635	13.9022	14.3175	0.00126954	0.0154433
Decr2	0.250952	0.698117	10.6646	10.739	0.200393	0.326372
Def8	-0.377837	0.142045	11.4038	9.92155	0.721033	0.801465
Defb1	0.575752	0.593207	9.22414	9.51883	0.255148	0.388211
Degs1	0.00406582	0.0103142	12.6664	12.6773	0.976531	0.9826
Dek	-0.100928	0.469188	13.9448	13.8399	0.339478	0.47441
Dennd1a	0.514277	1.44231	11.3953	12.0305	0.0361153	0.100267
Dennd2d	0.288511	0.211468	10.5157	10.4227	0.614514	0.720428
Dennd3	-0.441566	0.273387	11.3916	11.4721	0.53286	0.649446
Dennd4a	1.26551	1.63591	9.57989	10.4965	0.0231257	0.0753109
Dennd4c	-0.0237326	0.158385	12.5895	12.5823	0.694409	0.780857
Dennd6a	0.310879	0.824054	11.0724	11.3576	0.14995	0.266104
Denr	-0.783961	2.33061	13.4254	12.7596	0.00467082	0.0294351
Depdc5	0.187558	0.205502	10.4562	10.7198	0.623015	0.726718
Deptor	0.124213	0.43113	12.0215	12.1909	0.370569	0.504881
Derl1	0.228745	0.723464	13.2879	13.4246	0.189033	0.313305
Derl2	-1.57601	0.774966	13.1468	12.2788	0.167894	0.287993
Derl3	1.04496	1.27514	8.84414	10.0897	0.0530709	0.128889
Desi1	-1.01528	0.927634	10.8847	9.85217	0.118132	0.224112
Dffa	-0.1131	0.145185	11.7849	11.4116	0.715838	0.79787
Dfna5	0.381933	0.191317	9.4941	10.589	0.643699	0.743279
Dgat1	-0.154165	0.184248	10.7176	10.5164	0.654262	0.750879
Dgcr8	-0.515124	0.401083	11.6114	11.5819	0.397116	0.530224
Dgkd	0.653545	1.13231	10.305	11.0472	0.0737374	0.160639
Dgke	-0.1828	0.127105	10.983	11.0119	0.746269	0.819501
Dgkg	1.66442	2.65421	8.44256	10.0776	0.00221712	0.0200986
Dgkq	0.596765	1.07367	10.1691	10.5807	0.0843976	0.175869
Dgkz	1.17216	2.66701	11.8473	12.9857	0.00215273	0.0200034
Dguok	0.18301	0.806414	13.2936	13.5356	0.156166	0.274402
Dhcr7_(O88455)	0.0522173	0.362443	11.8557	11.9163	0.434067	0.565902
Dhdh	0.251048	0.498439	12.614	12.8844	0.317366	0.452552
Dhfr	1.13256	3.05697	11.5335	12.7446	0.000877057	0.0129602
Dhodh	0.420163	2.68525	12.3632	12.8144	0.0020642	0.0196464
Dhps	0.0583064	0.0985374	10.334	10.3666	0.797008	0.857027
Dhrs1	0.531477	2.85663	11.673	12.2244	0.00139113	0.0160846
Dhrs11	1.05343	1.08592	9.02748	10.4572	0.0820502	0.172806
Dhrs13	-0.0101486	0.0286107	11.1487	11.098	0.936245	0.954138
Dhrs4	0.0957009	1.6348	13.1112	13.2338	0.0231845	0.0753507
Dhrs7	-0.0240657	0.593949	13.6297	13.6289	0.254713	0.387711
Dhrs7b	0.490764	2.43053	12.2454	12.7477	0.00371084	0.0261699
Dhrsx	-0.163054	0.0873259	9.58234	9.55699	0.817851	0.87259
Dhx15	0.0465734	0.3768	15.0539	15.0639	0.419952	0.552728
Dhx16	0.109282	0.329955	11.5344	11.6706	0.467783	0.594934
Dhx29	-0.164164	1.55156	12.1835	12.0074	0.0280829	0.0841908
Dhx30	-0.0690239	0.777489	12.4924	12.3917	0.166921	0.286797
Dhx32	-0.290944	2.19657	12.7397	12.4185	0.00635961	0.0348529
Dhx33	-0.678305	0.510022	10.3016	9.31983	0.309014	0.444455
Dhx34	-0.015739	0.0153047	9.84287	9.67165	0.965373	0.974739
Dhx35	-1.15762	0.895148	11.6283	10.982	0.127307	0.236589
Dhx36	0.21697	0.89922	12.3867	12.5655	0.126119	0.235041
Dhx37	-0.151941	0.172272	10.4191	10.5553	0.672556	0.764482
Dhx38	0.263886	0.4026	11.3505	11.4326	0.395731	0.529263
Dhx40	-0.307358	0.301065	11.1175	10.605	0.49996	0.622404
Dhx57	-0.276005	0.189686	11.1452	11.3577	0.646122	0.745003
Dhx58	0.211277	0.214885	9.61082	9.771	0.609698	0.715818
Dhx8	0.258816	0.956339	11.3391	11.555	0.110576	0.213807
Dhx9_(A0A087WPL5;E9QNN1)	-0.0618141	0.18439	15.2479	15.0311	0.654049	0.750879
Dhx9_(O70133;O70133-2)	-0.0123104	0.0296245	16.2335	16.064	0.934061	0.952497
Diablo	-0.427103	1.98831	12.8517	12.4636	0.0102727	0.0457782
Diaph1	0.193661	1.1063	12.4953	12.6695	0.0782885	0.167008
Diaph2	0.986756	1.16175	10.97	11.6601	0.0689049	0.153368
Dicer1	-0.0124561	0.0602423	10.692	10.6647	0.870478	0.91034
Dido1	0.406645	1.42248	11.4327	11.766	0.0378028	0.102912
Dimt1	1.35735	1.72211	11.5422	12.5537	0.0189622	0.0662757
Dio1	1.27658	3.39099	11.3763	12.7464	0.000406454	0.0090551
Dip2b	0.308053	1.14941	11.6605	12.0665	0.0708902	0.156212
Dip2c	0.82516	1.38555	10.8801	11.6562	0.0411577	0.108578
Dis3	0.125711	0.677522	12.6591	12.7578	0.210125	0.336571
Dis3l2	0.0680701	0.290874	12.682	12.7449	0.51183	0.632838
Disp2	-0.400425	0.487659	10.3067	9.81493	0.325343	0.460874
Dkc1	0.029796	0.079574	13.4312	13.4486	0.83258	0.883388
Dlat	-0.18058	1.58127	16.2924	16.1335	0.0262258	0.0811029
Dld	-0.150199	1.50879	15.6244	15.457	0.0309891	0.0901579
Dlg1_(D3Z3B8)	0.852906	1.05266	6.87377	7.59252	0.0885802	0.182149
Dlg1_(Q811D0)	0.374566	2.54309	12.9405	13.2769	0.00286356	0.0230835
Dlg3	1.59924	2.30037	10.9342	12.5333	0.00500755	0.0305798
Dlg4	0.420112	0.983205	10.8444	11.2658	0.103943	0.204732
Dlgap4	0.196479	2.47979	11.8733	12.0427	0.00331292	0.0248554
Dlst	-0.468395	3.0354	16.4939	15.9633	0.000921724	0.0134341
Dmap1	0.642739	1.69089	11.0729	11.8299	0.0203755	0.0695574
Dmd_(P11531)	-0.75073	1.07921	10.6268	9.51368	0.0833287	0.174524
Dmpk	-0.985936	0.636413	11.3563	10.6678	0.230987	0.361499
Dmxl1	0.171201	1.0527	11.4093	11.5166	0.0885735	0.182149
Dmxl2_(B0V2P5)	0.0877543	0.121436	9.54343	9.5031	0.756074	0.826902
Dmxl2_(Q8BPN8;Q8BPN8-2)	0.728175	3.5754	11.316	12.0772	0.000265827	0.0077773
Dnaaf5	-0.281812	1.65061	11.6635	11.3288	0.0223557	0.0736263
Dnah2	0.164663	0.22503	8.76402	9.07358	0.595621	0.703713
Dnah6	0.0430907	0.0568387	14.4187	14.379	0.877327	0.915395
Dnaja1	0.327219	1.96031	14.6261	14.9719	0.010957	0.0475697
Dnaja2	0.310046	1.96762	14.1595	14.4515	0.010774	0.0470555
Dnaja3	0.273959	1.56475	13.7267	14.0096	0.0272427	0.0831782
Dnaja4	0.590545	2.90062	13.6235	14.2646	0.00125712	0.0153917
Dnajb1	0.258042	1.17058	13.5219	13.7224	0.0675177	0.151204
Dnajb11	-0.196675	1.25406	13.7274	13.5976	0.0557107	0.132685
Dnajb12	0.287053	0.99996	11.9115	12.1498	0.100009	0.199389
Dnajb14	0.564969	1.71583	10.3283	10.8131	0.0192386	0.0669307
Dnajb2_(Q3TB24)	-0.489076	1.89307	12.6194	12.1492	0.0127918	0.0516566
Dnajb2_(Q9QYI5)	-0.0590353	0.345644	12.8332	12.7617	0.451186	0.580958
Dnajb4	-0.123661	0.951212	12.2166	12.1448	0.111889	0.215695
Dnajb6	-0.342243	2.17324	12.572	12.1912	0.00671053	0.0358912
Dnajb9	1.19794	4.107	14.1303	15.3193	7.8163169678228e-05	0.00428134
Dnajc1	0.147546	0.210754	11.5273	11.4769	0.615526	0.720801
Dnajc10	0.422659	1.68319	12.8997	13.3985	0.0207398	0.0703725
Dnajc11	0.167625	0.53507	12.4921	12.7389	0.291695	0.427652
Dnajc12	-0.578028	1.44643	12.5742	11.8612	0.0357746	0.0996245
Dnajc13	0.0314252	0.222379	12.5822	12.5726	0.599268	0.706533
Dnajc15	1.10366	2.44496	9.10805	10.2053	0.00358956	0.0258399
Dnajc16	-0.363724	0.498398	10.4168	9.7027	0.317396	0.452552
Dnajc17	0.356159	1.08372	11.9703	12.2094	0.0824678	0.173335
Dnajc19	-1.00911	3.22636	13.3903	12.3838	0.000593794	0.0109982
Dnajc2	-0.193874	1.40687	12.2319	12.0132	0.039186	0.105145
Dnajc21	-1.20148	1.56859	10.4464	8.93353	0.0270027	0.0827234
Dnajc24	0.508863	2.26017	10.8643	11.275	0.00549325	0.0322729
Dnajc25	-0.202551	0.550314	10.5952	10.5695	0.281635	0.416675
Dnajc3	-0.232083	2.25947	14.4637	14.2054	0.00550215	0.0322976
Dnajc5	0.459876	2.40401	13.6502	14.1488	0.00394451	0.0271995
Dnajc6	0.265251	1.07452	12.2021	12.3797	0.084233	0.175576
Dnajc7	-0.0544907	0.395636	12.8473	12.8354	0.402127	0.534719
Dnajc8	0.116497	0.526615	12.9113	12.9783	0.29743	0.433529
Dnajc9	0.311483	1.26335	11.5409	11.8673	0.0545313	0.13119
Dnase2	0.86588	1.48851	9.05478	9.91197	0.0324709	0.0928743
Dnlz	-0.144636	0.390187	10.3726	10.4001	0.407205	0.539716
Dnm1l	0.20858	1.65919	14.5258	14.7121	0.0219182	0.0728773
Dnm2	0.264611	1.81669	14.7892	15.0849	0.0152515	0.0575983
Dnm3	0.178475	1.2924	14.0485	14.2403	0.0510038	0.125698
Dnmt1	-0.116299	0.629433	12.3256	12.2331	0.234729	0.366067
Dnmt3a	-0.356715	1.45429	11.3083	10.9772	0.0351323	0.098249
Dnpep	-1.23726	2.43136	16.2595	15.0762	0.00370378	0.0261553
Dnph1	0.514116	1.9201	11.8286	12.4666	0.0120197	0.0500079
Dntt	-0.40864	0.446684	10.0421	9.17508	0.357533	0.492181
Dnttip2	-0.594963	0.333842	11.6315	10.5156	0.463615	0.590771
Dock1	1.88733	3.65411	9.8545	11.6894	0.000221763	0.00708573
Dock11_(A2AF47)	-1.8902	1.02964	12.9794	11.6021	0.0934035	0.189962
Dock11_(A2AF67)	-2.00115	1.63391	11.8141	10.3035	0.023232	0.0753554
Dock6	0.868689	2.92012	10.0951	10.9003	0.00120193	0.0150707
Dock7	0.441515	3.30536	13.142	13.553	0.000495043	0.00994757
Dock8	-1.54328	1.22263	11.5188	9.89944	0.0598924	0.139532
Dock9	0.32474	1.53754	11.2452	11.6077	0.0290041	0.0859969
Dohh	-0.645815	0.26287	11.7134	11.8037	0.545921	0.660088
Dolk	-0.485864	0.438567	9.79129	9.23276	0.364278	0.498547
Dolpp1	-0.424836	0.260056	11.2571	11.2293	0.54947	0.663278
Dopey1	0.406999	0.725825	10.1745	10.5099	0.188007	0.311847
Dopey2	0.520819	2.89432	12.0857	12.6344	0.00127549	0.0154433
Dpagt1	-0.369696	0.511804	11.6642	11.5189	0.307748	0.443345
Dpcd	-0.749087	0.500003	12.1668	11.9636	0.316226	0.451707
Dpf2	0.233467	0.60717	11.6572	11.9221	0.247076	0.379576
Dph1	-0.239591	0.678442	10.7571	10.4113	0.20968	0.336385
Dph7	0.0478481	0.0562264	10.3405	10.5781	0.878564	0.916167
Dpm1	-0.761213	3.33743	15.6295	14.8668	0.000459797	0.00968658
Dpm3	-0.65968	1.37914	13.7823	13.0826	0.0417694	0.109339
Dpp10	-0.101399	0.195381	10.992	10.7107	0.637703	0.737876
Dpp3	-0.349479	0.786152	13.663	13.2785	0.163625	0.283338
Dpp4	0.21585	1.25581	13.5283	13.6659	0.0554866	0.132358
Dpp6	0.784025	1.5557	12.0373	12.6056	0.0278162	0.0838959
Dpp7	-0.0398271	0.0826637	14.8271	14.6508	0.826678	0.878534
Dpp8	-0.152762	0.48611	11.3286	11.3429	0.326505	0.461862
Dpp9	-0.087678	0.349913	13.0025	12.9067	0.446773	0.577158
Dpy30	0.163912	0.903149	14.4339	14.495	0.124983	0.233342
Dpysl2	-0.184224	0.78927	17.5475	17.4104	0.162454	0.281898
Dpysl5	-0.141091	0.753758	12.4222	12.2078	0.176296	0.297433
Dr1	-0.738487	0.371418	11.8765	11.8493	0.425189	0.557807
Dram2	0.00906561	0.00467849	10.4601	9.92792	0.989285	0.992282
Drap1	-0.191722	0.513673	12.1441	11.9335	0.306427	0.442234
Drg1	-0.653796	4.165	13.0471	12.4057	6.83912817369914e-05	0.00395421
Drg2	0.117305	0.733298	13.2253	13.3264	0.1848	0.307993
Drosha	1.45487	2.395	11.1104	12.4775	0.00402717	0.0275163
Dsc2	0.68234	0.72333	8.804	9.71626	0.189091	0.313305
Dscr3	0.318104	2.53244	11.0714	11.4211	0.00293466	0.0233808
Dsg2	2.19587	1.95237	9.43334	11.5016	0.0111592	0.0481001
Dsp	1.50534	2.54616	12.4737	13.9943	0.00284338	0.0230156
Dst_(A0A087WSP0;S4R1P5)	-0.692974	2.24228	12.6784	11.9814	0.00572429	0.0331205
Dst_(Q91ZU6-6)	-0.858798	0.416089	11.4584	10.9231	0.383628	0.517927
Dst_(Q91ZU6;Q91ZU6-4)	-0.517101	3.15482	14.2722	13.7352	0.000700139	0.011633
Dstn	-0.790211	1.84216	16.0722	15.348	0.0143826	0.0555848
Dtd1	0.271282	0.734195	12.3321	12.5139	0.184419	0.307627
Dtd2	-0.175124	1.09326	11.2936	11.0368	0.0806743	0.171095
Dtnb	-1.93025	1.67859	11.809	9.4922	0.0209609	0.0708913
Dtnbp1	-0.114482	0.0975209	9.97503	10.2433	0.798876	0.858126
Dtx3l	0.369679	1.7778	11.7848	12.1141	0.0166801	0.0610371
Dtymk	-0.102445	0.696713	12.3643	12.3006	0.201042	0.327283
Dus3l	-0.0554339	0.299551	12.5782	12.481	0.501705	0.62401
Dusp12	-1.10773	1.39613	10.7929	9.85279	0.0401668	0.106599
Dusp22	0.0313259	0.0291516	9.9589	10.0886	0.935079	0.953401
Dusp23	0.897175	2.52209	11.2478	12.0926	0.00300548	0.0236128
Dusp28	-1.0541	0.782053	12.1252	11.7499	0.165176	0.285279
Dusp3	0.362751	1.40083	12.1993	12.658	0.0397344	0.105911
Dut	-0.402734	0.968209	13.0295	12.6541	0.107595	0.209487
Dvl2	0.170676	0.709354	10.455	10.6382	0.195275	0.320606
Dvl3	0.633977	0.584533	9.55949	10.243	0.260296	0.394231
Dxo	-0.617901	0.855078	11.1297	10.8411	0.139612	0.253066
Dym	0.14652	1.15435	11.973	12.1478	0.0700898	0.155049
Dync1h1	-0.232209	1.75671	15.6086	15.3937	0.01751	0.0628284
Dync1i1	-1.32857	1.82366	12.4367	10.8837	0.0150085	0.0570952
Dync1i2_(A2BFF5;A2BFF9;Q3TPJ8)	-0.785252	2.36408	11.9002	11.1837	0.00432432	0.0284691
Dync1i2_(O88487)	0.00888851	0.117081	14.7381	14.7644	0.763693	0.831864
Dync1li1	-0.23571	1.54514	14.8345	14.5951	0.028501	0.0850246
Dync1li2	-0.215328	2.42836	13.6881	13.4588	0.00372944	0.0262756
Dync2h1	0.358806	2.43629	12.2127	12.5102	0.00366197	0.0260252
Dync2li1	0.424	1.3651	11.3837	11.7202	0.0431424	0.111728
Dynll2	-0.398749	1.25169	16.4941	16.0004	0.0560157	0.13314
Dynlrb1	-0.251572	0.706108	13.6007	13.4758	0.19674	0.322006
Dynlt1	-0.905101	0.965148	11.0119	9.82652	0.108356	0.210387
Dynlt3	0.149156	0.263797	9.33612	9.6692	0.544757	0.659338
Dyrk1a	0.0882298	0.326244	11.811	11.8457	0.471798	0.598684
E130309D14Rik	0.0617856	0.0704634	9.21902	9.02959	0.85023	0.896242
E2f4	0.0957325	0.0523601	10.9801	10.6764	0.886421	0.921458
Eaf1	0.17098	0.076463	9.99633	10.401	0.838566	0.887284
Ears2	-0.166605	1.31658	12.1467	12.0163	0.048241	0.120851
Ebag9	0.461495	0.557803	9.72832	10.0479	0.27682	0.411777
Ebna1bp2	0.121883	0.376895	11.5008	11.6518	0.419861	0.552708
Ebp	-1.02956	2.38734	12.9957	12.0091	0.00409878	0.0277506
Ecd	-1.22631	2.10984	11.2324	10.0973	0.00776524	0.038773
Ece1	0.332717	2.54255	12.9785	13.2925	0.00286718	0.0230835
Ece2	1.42923	3.30361	11.0884	12.4402	0.000497037	0.00994757
Ech1	1.00233	3.61459	12.5042	13.5357	0.000242891	0.00762699
Echdc1	-0.46065	1.87035	13.6244	13.096	0.0134787	0.0530481
Echdc2	0.0784997	0.401249	14.1523	14.2459	0.396964	0.530224
Echdc3	0.780359	2.07548	12.4764	13.1575	0.00840475	0.0404167
Echs1	-0.0361859	0.146926	14.1178	14.015	0.712974	0.795408
Eci1	0.13245	0.745185	14.3629	14.5464	0.179811	0.302173
Eci2	0.373235	1.42765	13.0528	13.4476	0.037355	0.102266
Ecm1	1.21729	2.80134	14.1451	15.231	0.00158002	0.0170965
Ecm29	0.0298768	0.308202	12.8581	12.8919	0.491811	0.615716
Ecsit	-0.589292	0.245905	11.8241	12.1962	0.567668	0.680735
Edc3	-0.0979309	0.694388	11.7683	11.7099	0.202121	0.328233
Edc4	-0.130742	0.911414	13.8651	13.7203	0.122627	0.230301
Edem1	-0.264149	0.397299	9.62901	9.13373	0.400591	0.533706
Edem2	-0.293108	1.63478	10.9996	10.635	0.0231857	0.0753507
Edem3	0.132015	1.1744	12.2579	12.4157	0.0669262	0.150249
Edf1	-0.52203	1.24168	12.8668	12.2553	0.0573218	0.135073
Edil3	-0.608029	0.757025	10.7544	10.2995	0.174975	0.296026
Edn3	-1.07558	1.06975	10.8628	9.33547	0.085162	0.177107
Eea1	0.525503	3.85768	12.4103	12.9454	0.000138776	0.00552685
Eed	0.270917	0.277264	10.9141	10.881	0.528124	0.646293
Eef1a1	-0.312249	1.40696	19.6321	19.3737	0.0391778	0.105145
Eef1a2	-1.37008	3.47363	15.9473	14.6456	0.000336022	0.00847031
Eef1b	-0.732491	3.15502	14.9511	14.2897	0.000699818	0.011633
Eef1d_(D3YY68;F6ZFU0;Q80T06;Q91VK2)	-0.113154	0.758552	15.3182	15.1969	0.17436	0.295468
Eef1d_(P57776-2)	-0.277306	2.71935	12.5202	12.2473	0.00190831	0.0187472
Eef1d_(P57776-3)	-0.805948	4.48533	16.5573	15.7568	3.27088578889404e-05	0.00279383
Eef1e1	0.13472	1.27605	12.4394	12.5877	0.0529598	0.128715
Eef1g	-0.826097	3.82454	16.7591	15.9433	0.000149783	0.00565135
Eef2	-0.701743	2.4817	17.919	17.1857	0.00329837	0.0248164
Eef2kmt	-0.434686	0.36393	10.1321	9.91132	0.432584	0.56456
Eefsec	-0.0733273	0.945207	12.6444	12.5722	0.113447	0.217338
Eepd1	0.0523244	0.0329373	9.13623	9.63512	0.926964	0.948179
Efcab14	0.917935	3.19008	11.2777	12.1403	0.00064553	0.0113045
Efemp1	1.1132	1.60714	11.8316	12.6743	0.0247091	0.0784682
Efemp2	2.44011	4.47212	10.8354	13.313	3.37190942433407e-05	0.00279383
Efhd2_(Q8C845)	0.415073	0.888433	14.0298	14.5221	0.129291	0.239239
Efhd2_(Q9D8Y0)	0.466829	1.3141	14.3805	14.9469	0.0485179	0.121336
Efnb3	1.3965	1.70283	10.2482	11.3186	0.019823	0.0683437
Efr3a	0.628156	1.0824	11.4946	12.0144	0.0827178	0.173673
Eftud1	-0.0685957	0.366562	13.487	13.3901	0.429969	0.562095
Eftud2	-0.200631	1.92072	14.3346	14.1161	0.0120027	0.0499939
Egfr	1.37116	3.34439	11.2564	12.703	0.000452491	0.00968658
Egr2	0.611863	0.345249	9.73039	10.2159	0.451597	0.581134
Ehbp1	0.65318	2.9381	11.5083	12.128	0.00115319	0.0147644
Ehd1	0.237609	1.565	13.8133	14.0909	0.0272271	0.0831654
Ehd3	0.513717	3.58938	12.4251	12.9699	0.000257405	0.00771265
Ehd4	0.0433363	0.24009	12.4559	12.5326	0.575321	0.686859
Ehhadh	0.687563	2.94416	10.8546	11.5008	0.0011372	0.0146628
Ehmt2	0.0269167	0.0534897	11.123	11.1696	0.884118	0.919595
Ei24	0.0564027	0.296836	13.1659	13.2488	0.504852	0.626494
Eif1	0.0233539	0.048208	13.5275	13.7094	0.894936	0.927926
Eif1a	-0.23498	0.925573	13.805	13.7163	0.118694	0.224885
Eif1ad	-0.282866	0.322501	10.2559	10.311	0.475882	0.602503
Eif1ax	1.34254	1.58976	8.62964	9.65153	0.0257179	0.0806502
Eif1b	-0.597883	0.601885	9.96664	9.08086	0.250101	0.382747
Eif2a	-0.210492	0.975185	12.5643	12.2912	0.10588	0.207516
Eif2ak2	0.0148467	0.0871653	11.7244	11.7103	0.818153	0.872773
Eif2ak3	0.297529	2.32425	12.2795	12.5536	0.00473971	0.0296183
Eif2ak4	-0.0762826	0.107496	10.9815	10.9412	0.780736	0.844618
Eif2b1	-0.255678	1.23728	12.3912	12.1606	0.0579056	0.136034
Eif2b2	-0.197234	0.536862	12.0627	12.0348	0.290495	0.42632
Eif2b3	-0.102968	1.03887	12.5602	12.442	0.0914386	0.186643
Eif2b4	-0.0648742	0.276046	12.8833	12.8528	0.529607	0.647095
Eif2b5	-0.505596	3.48033	13.512	12.9866	0.000330879	0.00842815
Eif2d	-0.122794	0.0756212	11.0782	11.448	0.840192	0.88836
Eif2s1	-0.283773	1.7087	14.7824	14.5568	0.0195568	0.0676182
Eif2s2	-0.108567	0.539649	13.3825	13.306	0.288636	0.424191
Eif2s3x	-0.160102	1.34085	14.951	14.8446	0.0456191	0.116079
Eif2s3y	-1.54233	0.989726	12.7176	11.7905	0.102394	0.202316
Eif3a	-0.404693	1.93299	15.2388	14.884	0.0116684	0.0492888
Eif3b	-0.401811	3.31917	14.6885	14.2996	0.000479543	0.00981312
Eif3c	-0.3507	2.32493	15.8157	15.5013	0.00473223	0.0296171
Eif3d	-0.253322	2.46234	15.9493	15.6811	0.00344872	0.0254033
Eif3e	-0.459244	2.27694	15.412	14.9719	0.00528514	0.0316891
Eif3f	-0.547532	3.36432	15.6672	15.1089	0.000432192	0.00945501
Eif3g	-0.150567	0.801397	14.3125	14.1196	0.15798	0.276068
Eif3h	-0.302666	1.55901	14.2007	13.8672	0.0276052	0.0836824
Eif3i_(Q9QZD9)	-0.40793	2.59616	15.2779	14.9257	0.0025342	0.0214173
Eif3j1;Eif3j2	-0.228052	1.26103	13.2866	13.0897	0.0548233	0.13146
Eif3k	-0.474848	0.858796	13.6112	13.3502	0.138422	0.251786
Eif3l	-0.288184	2.23167	15.4801	15.1474	0.00586582	0.033542
Eif3m	-0.626102	1.51197	13.9201	13.2696	0.0307633	0.08986
Eif4a1	-0.393987	1.11678	16.9971	16.6468	0.0764227	0.164521
Eif4a2	0.0911353	0.25758	15.6452	15.7579	0.552611	0.666188
Eif4a3	-0.0555132	0.12935	15.4177	15.2613	0.74242	0.816864
Eif4b	-0.202169	0.64658	15.0123	14.7509	0.225642	0.354573
Eif4e	-0.388987	3.38885	15.2027	14.8331	0.000408464	0.00907213
Eif4e2	-0.468695	1.33686	11.0042	10.3774	0.0460409	0.116794
Eif4e3	0.910686	2.61755	10.897	11.7791	0.00241242	0.0209144
Eif4ebp1	-1.43456	1.58232	10.9253	9.28824	0.0261623	0.0809999
Eif4ebp2	0.538026	2.89627	11.559	12.1548	0.00126978	0.0154433
Eif4enif1	0.24758	0.56903	10.7245	10.9693	0.269756	0.404606
Eif4g1_(E9PVC5;E9Q770)	-0.234616	1.15768	12.4639	12.1394	0.0695541	0.154341
Eif4g1_(Q6NZJ6-2)	-0.253605	0.104673	10.9921	9.97687	0.785827	0.849118
Eif4g1_(Q6NZJ6)	-0.159771	2.57756	14.8834	14.712	0.00264506	0.0219218
Eif4g2_(F7CBP1;G3XA17)	-0.223253	0.206908	10.0685	10.154	0.621	0.724998
Eif4g2_(Q62448)	0.321377	1.97774	13.7987	14.1435	0.010526	0.0463333
Eif4g3	0.146759	1.70773	12.3197	12.4745	0.0196007	0.0676734
Eif4h	-0.319952	2.5528	14.3711	14.0627	0.00280024	0.022793
Eif5	0.177302	0.712234	13.3221	13.5092	0.193984	0.319073
Eif5a	-0.551112	3.88664	17.5292	16.9891	0.000129825	0.0053232
Eif5b	-0.214026	2.29354	13.175	12.9634	0.005087	0.0308566
Eif6	0.0643733	0.175365	13.9843	13.9624	0.667782	0.761114
Elac1	0.352774	1.18517	11.2585	11.5569	0.0652873	0.147936
Elac2	0.0150093	0.0321949	11.4688	11.4908	0.92855	0.948895
Elavl1	-0.265804	2.80859	15.1808	14.9407	0.00155387	0.0170226
Elavl4	0.617472	2.36926	11.3934	12.0607	0.00427305	0.0284025
Elf5	-3.13704	5.01591	12.7004	9.53775	9.64018290374596e-06	0.00203018
Elmo1	2.22035	3.45272	9.92875	12.0831	0.000352598	0.00867468
Elmo3	0.738787	2.49628	11.8427	12.7053	0.00318946	0.0243046
Elmod2	-1.13697	0.515647	11.8359	11.268	0.305038	0.441
Elovl2	1.22527	1.28632	8.83388	9.93448	0.051722	0.126947
Elovl5	0.641737	0.924895	11.5455	12.4808	0.118879	0.225119
Elp2	-0.279841	1.77051	13.7733	13.4831	0.0169625	0.0616318
Elp3	-0.33131	2.09373	13.8714	13.5235	0.00805874	0.0395814
Elp4	0.172212	0.332801	11.0167	11.1323	0.464728	0.591672
Elp5	0.123457	0.683934	11.1647	11.3601	0.207046	0.333259
Elp6	0.262674	0.583288	10.6261	10.7838	0.261043	0.394789
Emb	0.367066	2.06541	12.5438	12.8594	0.00860185	0.0411184
Emc1	-0.196505	0.653982	13.0727	12.7005	0.221829	0.350195
Emc10	-0.355572	0.704396	11.7978	11.3925	0.197517	0.322915
Emc2	-0.194026	1.19981	12.6613	12.3865	0.0631238	0.144367
Emc3	-0.16298	1.24473	12.9486	12.7895	0.0569202	0.134615
Emc4	-0.169654	0.84873	12.9244	12.7306	0.141667	0.255795
Emc6	-0.907523	1.01752	11.8893	11.1966	0.0960464	0.193608
Emc7	-0.273204	0.909671	12.2565	12.0147	0.12312	0.231048
Emc8	-0.0141709	0.076511	12.4465	12.3979	0.838473	0.887284
Emd	-0.0254677	0.139596	13.6528	13.5776	0.72511	0.804227
Emg1	0.0205723	0.0337382	11.3286	11.167	0.925256	0.946906
Emilin1	-1.24236	2.05455	11.2878	9.94996	0.00881953	0.0417752
Eml1	0.870904	3.31518	12.1357	13.0177	0.000483977	0.00984852
Eml2	0.57998	2.36541	13.3221	13.9987	0.00431112	0.0284408
Eml3	-0.0784493	0.190469	12.1194	11.8946	0.644957	0.74426
Eml4	-0.00824745	0.0217853	12.2728	12.3659	0.951075	0.964849
Enah_(E9QKR1)	-1.30785	0.690658	11.9745	9.99745	0.203865	0.329991
Enah_(Q03173;Q03173-3;Q03173-4;Q03173-5;Q03173-6)	0.105421	0.413054	13.1501	13.1446	0.386319	0.520402
Endod1	0.870517	4.19683	12.9281	13.8552	6.35586858547354e-05	0.00376443
Endog	0.280487	1.15132	12.2939	12.6731	0.0705794	0.155759
Engase	0.041341	0.0472432	10.6903	10.661	0.896926	0.928758
Enho	0.785007	0.495034	8.9285	10.0812	0.319864	0.455208
Enkur	0.280937	0.345183	9.23877	9.37039	0.451666	0.581134
Eno1	-0.0289657	0.0513253	15.3027	15.1602	0.888535	0.922997
Eno2	0.619809	1.25291	11.8434	12.6055	0.0558582	0.132973
Eno3	0.963397	2.11741	12.8168	13.6951	0.00763107	0.0384766
Enoph1	-0.791153	1.66792	12.8676	12.292	0.0214824	0.0719869
Enpep	0.435034	1.25605	10.8622	11.2153	0.055456	0.132328
Enpp1	0.463661	1.31299	10.2069	10.614	0.0486417	0.121421
Enpp2	1.45684	2.52267	12.7186	14.1821	0.00300142	0.0236128
Enpp4	0.347049	1.73347	12.5346	12.8556	0.0184727	0.0652003
Enpp5	0.287261	1.98943	12.8156	13.1158	0.0102465	0.0457388
Ensa	0.316653	0.516676	11.5935	12.1229	0.304315	0.440743
Enthd2	0.545055	0.699114	9.39472	9.82224	0.199934	0.325843
Entpd2	0.207565	0.306209	9.60221	9.65155	0.494073	0.617486
Entpd3	0.728775	3.74931	12.551	13.3244	0.00017811	0.00639179
Entpd4	-0.345297	0.552169	11.5161	10.8858	0.280434	0.41549
Entpd7	-0.131272	0.41236	10.4197	10.3661	0.386937	0.520945
Eny2	0.650137	2.81589	13.3372	14.0696	0.00152794	0.0169422
Eogt	0.563759	2.19672	10.5248	11.1673	0.00635741	0.0348529
Ep300	1.07081	2.17814	10.1924	11.3776	0.00663534	0.0356478
Ep400	0.262758	0.645215	11.7493	11.996	0.226352	0.355383
Epb41	0.802876	2.26083	12.395	13.1028	0.00548488	0.0322497
Epb41l1	1.06165	3.09177	10.5952	11.7038	0.00080952	0.0124155
Epb41l2	-1.60075	3.55446	12.7651	11.058	0.000278956	0.00787982
Epb41l3_(Q9WV92-3)	0.676442	5.11445	13.8118	14.4796	7.68331069429191e-06	0.00203018
Epb41l3_(Q9WV92-7)	0.486351	0.809063	9.60939	10.0341	0.155216	0.273318
Epb41l4b	1.16558	4.1808	10.684	11.8212	6.59483228250118e-05	0.00384347
Epb41l5	0.458686	2.44775	11.7293	12.2257	0.00356658	0.0257758
Epc2	-0.0946013	0.16117	10.2711	10.3306	0.689969	0.777242
Epcam	0.925931	4.42979	13.9758	14.8616	3.71711875719767e-05	0.00285692
Epdr1	-0.0393645	0.276123	11.0582	11.0077	0.529513	0.647095
Epg5	0.28577	0.426039	10.6007	10.6438	0.374939	0.508931
Ephb2	0.419703	1.01641	11.004	11.3143	0.0962918	0.194001
Ephx1	0.658962	3.34833	12.486	13.1442	0.000448408	0.00966464
Epm2aip1	0.177483	1.03373	12.0385	12.1813	0.0925273	0.188443
Epn1	0.135003	0.595331	12.9274	13.1461	0.253903	0.386964
Epn2	0.391017	1.98289	11.7291	12.0585	0.0104019	0.0461217
Eppk1	-0.626955	3.55848	14.1989	13.5769	0.000276386	0.00786513
Eprs	-0.602444	3.29615	15.5269	14.9146	0.000505646	0.00999856
Eps15	-0.0758131	0.0789135	10.9409	10.5974	0.833847	0.883961
Eps15l1	0.137589	1.38936	13.8292	13.9475	0.0407979	0.10792
Eps8	-1.48073	1.40301	10.7735	9.06573	0.0395354	0.105616
Eps8l2	0.516335	2.83182	13.9864	14.4296	0.00147292	0.0165335
Ept1	-0.436507	0.77941	10.9014	10.3466	0.166184	0.286138
Erap1	0.0958297	0.238953	13.559	13.809	0.576829	0.688321
Erbb2ip	-0.0287906	0.117553	12.2913	12.2151	0.762865	0.83121
Erc1	0.185012	0.474184	11.0389	11.0935	0.335596	0.470708
Ercc1	0.18589	0.274205	9.86158	9.91326	0.531857	0.6489
Ercc2	0.160811	0.270105	9.9999	10.3127	0.536901	0.652649
Ercc4	0.186607	0.445218	9.92415	10.2425	0.358742	0.49338
Ercc5	0.18373	0.306588	9.42882	9.42719	0.493642	0.617158
Ergic1	-0.590002	2.63263	14.6322	14.0475	0.00233005	0.0206502
Ergic2	0.55472	1.2989	11.3466	11.7331	0.0502459	0.12435
Ergic3	0.494709	2.2741	11.7814	12.161	0.00531989	0.0317667
Erh	-0.33262	0.795768	12.7285	12.4979	0.160041	0.278657
Eri3	-0.339267	0.819831	12.3586	12.0759	0.151415	0.267732
Erich5	2.82422	4.26818	9.75835	12.7429	5.39290858293341e-05	0.0035078
Erlec1	-0.105642	0.345545	12.8033	12.7036	0.451289	0.580958
Erlin1	0.217663	1.10907	11.6242	11.8077	0.077791	0.166408
Erlin2	-0.113582	0.983042	14.9258	14.791	0.103982	0.204732
Ermp1	0.17591	1.70043	13.0639	13.2199	0.019933	0.0686215
Ern1	0.135527	0.520049	12.4643	12.5679	0.301961	0.438379
Ero1l	-0.3473	0.839707	14.6608	14.4457	0.144641	0.259456
Ero1lb	-2.91557	3.82302	15.3815	12.4775	0.000150306	0.00565135
Erp29	0.296904	1.88843	14.4859	14.8602	0.0129293	0.0518953
Erp44	-0.227257	0.828878	16.1278	16.0123	0.148294	0.263879
Esd	-0.621652	1.36076	15.105	14.5222	0.0435749	0.112508
Esf1	0.160844	0.295778	10.854	10.9896	0.506084	0.627544
Esrp1	-0.346075	1.80926	12.4837	12.1208	0.0155146	0.0581998
Esyt1	-0.53612	2.52303	13.8639	13.2929	0.00299898	0.0236128
Esyt2	-0.201132	1.17518	12.929	12.7063	0.0668065	0.150026
Etf1	-0.125771	1.25213	14.0025	13.9221	0.055959	0.133049
Etfa	-0.264476	1.19339	15.6335	15.4638	0.0640628	0.146026
Etfb	-0.22344	1.27134	16.6564	16.4426	0.0535379	0.129619
Etfdh	0.183766	0.911941	14.1596	14.2373	0.122478	0.230144
Ethe1	0.0745027	0.342253	12.6916	12.6876	0.454723	0.583831
Etnk1	-1.49426	1.45386	11.446	10.3169	0.0351673	0.0983091
Evi5l	-0.181999	0.745063	10.3574	10.2245	0.179861	0.302188
Evl	0.132326	0.237323	10.2102	10.1731	0.578998	0.689667
Evpl	0.198399	0.634676	11.7546	11.8781	0.231913	0.362472
Ewsr1	-0.198998	0.702432	15.5604	15.3184	0.198412	0.324015
Exd2	-0.653085	1.66553	10.76	10.2277	0.0216008	0.0722457
Exoc1	0.187037	1.12508	13.1156	13.2547	0.0749762	0.162434
Exoc2	0.292564	1.85129	12.7875	13.0823	0.0140835	0.0548067
Exoc3	0.111585	0.718124	12.7931	12.8923	0.191371	0.316119
Exoc4	0.27008	2.85238	12.8565	13.1033	0.00140481	0.0161067
Exoc5	0.476804	2.15106	13.3682	13.7997	0.00706214	0.0368273
Exoc6	0.640738	2.73634	11.5952	12.2847	0.00183509	0.0184158
Exoc6b	0.246131	1.6229	12.8443	13.1029	0.0238286	0.0766747
Exoc7	0.261327	1.58867	12.7969	13.0544	0.025783	0.0806692
Exoc8	0.165323	1.17711	12.2239	12.3425	0.0665102	0.149676
Exog	0.00716111	0.0451893	11.5348	11.5527	0.901178	0.931259
Exosc1	0.404654	2.00207	11.6872	12.13	0.00995247	0.044783
Exosc10	0.19835	1.00396	12.3895	12.5256	0.0990931	0.197996
Exosc2	-0.146499	0.602277	11.208	11.0161	0.249875	0.382666
Exosc3	0.0616686	0.13434	12.2073	12.3339	0.733939	0.810305
Exosc4	0.0871768	0.532624	12.1924	12.2437	0.293344	0.429529
Exosc5	-0.0476927	0.482212	12.4119	12.3518	0.329449	0.464223
Exosc6	0.376251	2.27316	11.9357	12.2588	0.00533135	0.0317791
Exosc7	0.0899878	0.334626	11.8892	11.9501	0.462779	0.590118
Exosc8	-0.727547	0.368476	11.6277	10.8735	0.428079	0.560589
Exosc9	0.0346691	0.0871074	11.7361	11.807	0.818262	0.872773
Exph5	0.757622	0.412957	9.08143	10.5583	0.386405	0.520421
Ext1	1.15654	2.41807	10.525	11.5694	0.00381883	0.0266222
Ext2	0.194938	0.126825	10.0953	10.2156	0.746749	0.819781
Extl2	0.42656	2.79975	12.3674	12.803	0.00158581	0.0170974
[truncated: 5,286 more rows]

## Sheet: Fig2c
Genes	log2 foldchanges	pval_log10	group1_median	group2_median	p.values	q.values
0610011F06Rik_(E9Q5B2)	0.854775	1.32003	10.0371	10.9897	0.0478599	0.0767973
0610011F06Rik_(G5E8X1)	0.222894	1.73983	15.3947	15.6817	0.0182042	0.0346326
0610037L13Rik	0.126631	0.265222	13.5786	13.6972	0.542973	0.605937
0610040J01Rik	-0.904505	3.14442	12.0653	11.124	0.000717102	0.00353217
1110065P20Rik	0.538899	0.712498	9.99284	10.1332	0.193866	0.251749
1190007I07Rik	1.81806	1.58741	10.4868	11.9189	0.0258576	0.0461019
1600014C10Rik	0.686574	0.52657	11.1272	11.8708	0.297461	0.36353
1700008F21Rik	0.0629862	0.0508314	9.43551	9.70383	0.889546	0.909012
1700037H04Rik	-1.73715	4.32855	11.3622	9.61185	4.69300096639197e-05	0.000884447
1810022K09Rik	-0.58536	0.559915	9.74198	9.07105	0.275477	0.340474
1810024B03Rik	2.29063	0.850006	9.19631	12.3532	0.141252	0.192412
1810043G02Rik	-0.218772	0.225066	9.82308	9.99903	0.595572	0.654213
2010107G23Rik	-0.305426	1.69651	12.9841	12.7279	0.0201134	0.0376094
2210010C04Rik	-2.56187	2.63376	15.7729	13.2891	0.00232402	0.00743316
2210016F16Rik	-0.1428	0.256837	13.829	13.5407	0.553557	0.615392
2210016L21Rik	-0.791203	2.46053	11.8794	11.1258	0.00346312	0.00986656
2310061I04Rik	-0.383697	1.07945	11.2796	11.0036	0.0832821	0.12205
2410002F23Rik	-1.0143	2.53731	11.5897	10.482	0.00290197	0.00870433
2410004B18Rik	-0.769241	1.97971	11.928	11.1858	0.0104783	0.0226127
2610301B20Rik	-0.954185	2.1197	11.2394	10.237	0.00759094	0.0176221
2700029M09Rik	-1.47482	2.86863	11.871	10.4943	0.00135323	0.00516683
2700097O09Rik	-1.23568	2.91043	10.6281	9.48072	0.00122904	0.00488753
2810408A11Rik	-0.116746	0.178724	9.90716	9.9517	0.662637	0.715157
3110043O21Rik	0.127297	0.083465	11.6454	11.4158	0.825154	0.85545
3110082I17Rik	0.754786	0.746501	9.55763	10.5603	0.179267	0.235817
4932431P20Rik	-3.82471	1.86079	14.2872	11.3338	0.0137788	0.0278457
5730455P16Rik	0.183177	0.475439	12.5229	12.6859	0.334627	0.401322
9030617O03Rik	0.393767	1.13948	11.7657	12.1341	0.0725297	0.108564
9030624J02Rik	-0.586108	2.97743	12.4781	11.9129	0.00105334	0.00442535
9330182L06Rik	0.803419	1.13094	11.6991	12.5979	0.0739702	0.110402
A1cf	-1.46035	4.70763	11.9421	10.4075	1.96053639023446e-05	0.00071113
A2m	-3.82371	4.1178	15.8424	12.2602	7.62427009423343e-05	0.00110204
A2mp	-5.36333	5.02051	19.1929	13.9837	9.53864551400616e-06	0.00057429
A430005L14Rik	0.796233	0.720413	9.5008	10.4375	0.190365	0.247822
Aaas	-0.767115	2.9899	11.1775	10.4184	0.00102353	0.00436389
Aacs	0.344281	1.71752	12.4963	12.8703	0.0191639	0.03614
Aagab	-0.648153	2.60809	11.4342	10.8214	0.00246555	0.00774873
Aak1	-0.330353	2.32922	13.1011	12.7151	0.00468578	0.0123726
Aamdc	-0.366452	0.446529	10.4486	10.1385	0.35766	0.425119
Aamp	-0.480649	1.48544	11.4575	10.8888	0.0327006	0.0559079
Aar2	0.660758	2.38419	9.53873	10.2001	0.00412869	0.0112777
Aars	1.0248	3.41912	14.2447	15.2745	0.00038096	0.00237611
Aars2	-0.28	0.25546	10.2487	10.2986	0.555316	0.616977
Aarsd1	-0.580141	1.62534	12.981	12.2762	0.0236953	0.043026
Aasdhppt	-0.640562	0.897347	10.1603	9.42931	0.126664	0.175294
Aatf	-0.166158	0.196059	11.6493	11.2634	0.636709	0.692612
Aatk	-1.58568	3.20456	10.0494	8.50486	0.000624367	0.00321677
Abat	1.31789	4.01478	15.0006	16.3136	9.66536667836289e-05	0.0012202
Abca2	1.04939	1.2663	10.6115	11.3188	0.0541625	0.0850028
Abca3	1.46441	2.00281	10.6175	11.835	0.0099354	0.021664
Abca5	-0.462237	1.52731	11.0062	10.6552	0.0296957	0.0517049
Abca8a	1.09868	3.07383	9.43339	10.5617	0.000843659	0.00385091
Abcb10	0.678627	2.70774	12.6495	13.3297	0.00196003	0.00661976
Abcb6	-1.83996	1.68815	12.8268	11.2211	0.0205047	0.0381571
Abcb7	-0.478405	2.63452	13.4613	12.9166	0.00231996	0.00743316
Abcb8	-0.107145	0.265025	11.3714	11.2814	0.543219	0.606026
Abcb9	0.82616	3.33867	12.0868	12.8819	0.000458489	0.00269629
Abcc1	-0.551846	1.81507	11.6468	11.2306	0.0153083	0.0301734
Abcc10	0.548765	0.439804	9.25626	10.0628	0.363242	0.430489
Abcc4	-0.121217	0.327301	12.174	12.1856	0.470651	0.537328
Abcc8	0.0712689	0.515	16.0457	16.1315	0.305492	0.371786
Abcd1	-0.88594	3.08004	12.0857	11.1791	0.000831684	0.00382418
Abcd3	0.0993418	0.467199	14.2937	14.3311	0.341037	0.407956
Abce1	0.568357	2.75539	13.86	14.3632	0.00175634	0.0061249
Abcf1	-0.0169825	0.15694	13.4134	13.3942	0.696723	0.745758
Abcf2	-0.410407	1.87316	12.5047	12.0474	0.0133918	0.0272893
Abcf3	-0.333811	2.42248	12.8325	12.5351	0.00378021	0.0105209
Abcg1	0.0784848	0.0666077	9.56003	9.90436	0.857812	0.883024
Abhd10	0.137271	3.17142	13.59	13.7294	0.000673878	0.00338332
Abhd11	-0.0911438	0.531041	11.2297	11.1399	0.294414	0.360411
Abhd12	-0.339182	1.81946	13.1426	12.859	0.0151546	0.029971
Abhd13	0.637661	1.59413	9.88318	10.5247	0.0254607	0.0454724
Abhd14a_(E9PW22;E9Q136)	1.05176	0.889323	9.78758	10.5549	0.129026	0.178055
Abhd14a_(Q922Q6)	-1.34234	2.46388	11.1217	10.0471	0.00343652	0.00981223
Abhd14b_(A0A087WP24;A0A087WPF8;A0A087WQN8;A0A087WRJ2;A0A087WSR2;E9QN99)	0.0535249	0.147722	15.2318	15.2459	0.711669	0.758968
Abhd14b_(Q8VCR7)	0.479712	1.52448	15.3809	15.7595	0.0298896	0.0519556
Abhd15	2.63752	4.06649	10.8643	13.5958	8.58047730846481e-05	0.0011435
Abhd16a	0.436716	4.63137	13.7842	14.2403	2.33682641497931e-05	0.000770307
Abhd17a	0.213683	0.103862	11.051	10.6628	0.787297	0.822642
Abhd17b	-1.76648	2.42104	12.0049	10.3344	0.00379283	0.0105461
Abhd17c	0.188229	0.120225	10.0947	10.3034	0.758185	0.798523
Abhd3	0.290589	0.411106	9.86375	10.0568	0.388055	0.455084
Abhd4	-0.439198	1.83577	11.1707	10.7445	0.0145957	0.0291715
Abhd5	-0.555596	1.45825	10.933	10.3516	0.0348136	0.0588166
Abhd6	0.546701	2.16969	11.4557	12.0677	0.00676573	0.0162239
Abi1	0.0822943	0.745032	12.8111	12.9474	0.179874	0.236446
Abi2	-0.397903	0.343328	10.6402	9.87467	0.453598	0.520798
Abl2	-0.587833	0.692855	9.98903	9.40307	0.202836	0.261857
Ablim1	0.131006	0.425227	11.1845	11.3251	0.375641	0.442878
Abr	-0.791593	3.50747	13.7959	12.9498	0.000310838	0.00214234
Abracl	1.32437	3.38496	15.5372	16.7877	0.000412132	0.00250826
Acaa1a	0.155682	0.702466	13.8449	13.9483	0.198396	0.256991
Acaa2	1.55511	4.97619	13.4613	15.0228	1.05636668056313e-05	0.00057616
Acaca	-0.147613	2.01704	12.3515	12.2183	0.00961531	0.0211177
Acad10	1.14416	4.58677	13.1446	14.2972	2.5895831951733e-05	0.000799631
Acad11	-0.863027	3.69248	11.5494	10.684	0.00020301	0.0017257
Acad12	1.0755	3.10265	13.4619	14.5572	0.000789504	0.00371546
Acad8	0.96114	3.435	13.2577	14.2967	0.000367286	0.00233439
Acad9	0.0562586	0.371174	14.4245	14.4971	0.425428	0.493118
Acadl	-0.0488201	0.302525	15.3683	15.2834	0.498282	0.563837
Acadm	0.287712	1.63597	13.6341	13.9508	0.0231225	0.0421962
Acads	0.685751	4.30612	13.8112	14.4646	4.94168753953983e-05	0.000904633
Acadsb	0.921788	1.89974	13.0919	13.9076	0.0125968	0.0260113
Acadvl	-0.051203	0.337046	14.8319	14.7497	0.460207	0.527223
Acan	-4.20217	3.58727	12.5608	8.05398	0.000258662	0.00195472
Acap2	-0.251467	0.639285	11.4848	11.3826	0.229464	0.291583
Acat1	2.37717	4.97602	13.7493	16.1159	1.05675849450016e-05	0.00057616
Acat2	-0.537032	1.31646	12.715	12.3711	0.0482551	0.0772273
Acbd3	0.70178	4.14075	13.7655	14.4487	7.23185330607137e-05	0.0010752
Acbd5	0.352551	2.0139	12.84	13.2618	0.00968498	0.0212262
Acbd6	0.179149	0.529341	11.0721	11.3842	0.295569	0.361704
Accs	-0.489195	0.904994	9.60877	9.06332	0.124453	0.172496
Ace	-3.92722	3.90756	12.2409	8.45115	0.00012372	0.00135157
Ace2	-0.221056	0.26145	10.9792	10.9061	0.547709	0.610288
Acin1	-0.58491	2.86567	14.8583	14.2869	0.00136247	0.00518397
Acly_(Q3TS02;Q3V117)	1.24941	1.99374	13.2605	14.659	0.0101453	0.0220425
Acly_(Q91V92)	0.818766	2.03356	17.4553	18.2184	0.00925626	0.0204587
Aco1	-0.158891	0.652922	13.3196	13.2035	0.222371	0.283658
Aco2	1.70524	4.20758	16.79	18.5941	6.20035076679748e-05	0.000992069
Acot1	-2.69152	3.50207	11.1763	8.3721	0.000314725	0.00215941
Acot11	0.262787	1.54383	12.0937	12.4041	0.0285873	0.0501948
Acot13	1.86391	3.16326	12.8614	14.7068	0.000686651	0.0034309
Acot2	-0.380294	2.42435	14.5793	14.2281	0.00376403	0.01049
Acot8	-0.954162	2.60993	11.5081	10.4269	0.00245508	0.0077258
Acot9	0.139754	1.65376	11.9441	12.0861	0.0221942	0.0407985
Acox1	-1.13257	2.76781	12.9862	11.8997	0.00170685	0.00599825
Acox3	-0.173157	0.0631435	10.2061	10.7708	0.864682	0.887713
Acp1_(Q9D358-2)	-0.196682	0.289337	10.4074	10.3631	0.513645	0.578615
Acp1_(Q9D358)	0.205267	0.894114	14.8744	15.163	0.12761	0.176336
Acp2	-0.058437	0.17241	13.7915	13.634	0.672341	0.723319
Acp5	-3.70852	3.01822	12.7449	9.26252	0.000958926	0.00417809
Acp6	-0.467056	2.74894	13.5251	13.005	0.00178263	0.00618697
Acrbp	2.18999	3.50172	10.2216	12.3711	0.000314976	0.00215941
Acsf3	0.067795	0.862755	12.8581	12.8799	0.137166	0.187794
Acsl1	0.150768	1.22146	12.9674	13.0662	0.060054	0.0925128
Acsl3	0.122922	0.0643687	11.4076	11.1651	0.862246	0.886366
Acsl4	-0.775294	1.77084	12.7076	12.103	0.0169498	0.032701
Acsl5	0.977983	3.38085	11.6187	12.6268	0.000416057	0.00251954
Acsl6	-1.495	4.44601	12.33	10.9134	3.58086399404926e-05	0.000848023
Acss2	-0.297743	1.48523	12.3837	12.0691	0.0327165	0.055922
Actb_(E9Q5F4)	1.59902	1.14093	9.58559	11.5946	0.072288	0.108246
Actb_(P60710)	-0.942303	3.45491	21.1143	20.2419	0.000350826	0.00228806
Actbl2	-0.800844	2.36037	15.3552	14.6394	0.00436147	0.0117106
Actg2	-1.05812	2.01869	17.4346	16.2415	0.00957884	0.021044
Actl6a_(Q9Z2N8)	-0.306847	1.96813	13.8273	13.554	0.0107613	0.0230917
Actn1	0.408614	1.26483	14.4028	14.6776	0.0543466	0.0851827
Actn3	3.08872	3.74593	9.90695	12.8583	0.000179503	0.00163053
Actn4_(P57780)	-0.165067	0.744895	16.6303	16.3953	0.17993	0.236477
Actr10	0.0779557	0.518477	12.0893	12.2215	0.303056	0.369438
Actr1a	-0.263141	1.81533	13.2538	12.988	0.0152993	0.0301639
Actr1b	0.477695	3.56383	14.5069	15.0229	0.000273006	0.00201097
Actr2	0.0130117	0.0350494	14.4804	14.4154	0.922466	0.936605
Actr3	0.130162	0.918564	15.111	15.2994	0.120625	0.167893
Actr5	-0.547607	0.845242	11.1069	10.286	0.14281	0.194083
Actr8	-0.80337	1.49505	9.8395	9.12968	0.0319854	0.0549855
Acy1_(A0A087WPX1)	0.225076	0.559878	11.3807	11.7103	0.2755	0.340474
Acy1_(Q99JW2)	-0.228991	0.649967	12.134	11.8108	0.223889	0.285345
Acyp1	-0.185997	0.505006	14.9323	14.714	0.312604	0.378796
Acyp2	1.05273	4.08784	12.1284	13.224	8.16876449176245e-05	0.00112355
Ada	0.0678362	0.107142	11.0182	11.0294	0.781372	0.817506
Adam10	-0.649535	2.16987	12.7785	12.1453	0.00676285	0.0162224
Adam15	-1.25362	2.80078	11.9835	10.5769	0.00158205	0.00569992
Adam17	-0.418252	0.51723	10.3861	9.66716	0.303928	0.370315
Adam22	-2.10515	3.93552	13.6071	11.545	0.000116006	0.00131842
Adam9	1.53364	1.77264	9.01009	10.9051	0.0168794	0.032643
Adamts2	-4.92144	4.1063	13.7582	8.73209	7.82886063487807e-05	0.00111624
Adamts3	-0.412687	0.562695	9.84607	9.46745	0.273719	0.338547
Adar	-0.37425	0.285481	11.3706	10.4878	0.518226	0.582694
Adarb1	1.2118	0.912051	10.0894	11.5267	0.122447	0.170007
Adck1	-0.770171	2.69696	11.3921	10.5118	0.00200929	0.00673306
Adck2	0.40388	0.577877	10.6913	10.9737	0.264316	0.329216
Adck3	-0.259568	0.948222	11.8088	11.6162	0.112662	0.15851
Adck4	-0.0968909	0.147271	11.847	11.8492	0.712409	0.759535
Adck5	-0.770585	1.9847	11.5289	10.7165	0.0103586	0.0224124
Adcy6	-1.58636	3.51612	11.5917	10.0288	0.000304707	0.00212426
Adcy9	-0.888559	1.68516	9.7485	8.72308	0.0206463	0.0383597
Add1	-1.58102	4.46094	13.2185	11.5525	3.45984483280282e-05	0.000845156
Add3	-1.27574	4.10099	13.5729	12.2607	7.92521411593677e-05	0.00111624
Adgb	0.0719995	0.139725	14.9452	15.1917	0.724894	0.770253
Adh1	6.14024	4.93925	10.106	16.2021	1.15014127128032e-05	0.000607722
Adh5	-0.0572835	0.164185	14.6084	14.4773	0.685196	0.735798
Adi1	0.801522	2.18881	13.6075	14.2775	0.0064742	0.015711
Adk	0.39956	1.20197	15.2716	15.5902	0.0628095	0.0961477
Adnp_(A2BDX0)	-0.894299	2.52892	11.9795	10.9357	0.00295854	0.00881778
Adnp_(Q9Z103)	-1.02375	5.34664	12.1282	11.1073	4.50154984541059e-06	0.000474091
Ado	-0.877782	2.10169	13.189	12.4031	0.00791238	0.0181492
Adpgk	0.421042	0.75671	11.2538	11.5172	0.175101	0.231215
Adprh	-0.505996	3.04023	13.1245	12.6184	0.000911524	0.00402208
Adprhl2	-0.174499	0.628798	13.9128	13.6839	0.235073	0.297413
Adprm	-1.01138	2.91331	11.0876	10.0353	0.00122094	0.00487906
Adra2a	-1.23282	1.96591	9.40651	8.16384	0.0108165	0.0231963
Adrbk1	-0.742714	3.74327	13.4806	12.7988	0.000180603	0.00163644
Adrbk2	-0.600651	1.3673	11.4777	10.8816	0.0429245	0.0701446
Adrm1	-0.00799305	0.0204142	12.3596	12.399	0.954082	0.961775
Adsl	-0.0656184	0.211874	13.6726	13.4971	0.613941	0.671354
Adss	-0.29651	1.08015	13.6242	13.2507	0.0831473	0.121877
Adssl1	-2.08879	3.07973	12.1329	9.8811	0.000832287	0.00382418
Aes	0.142393	0.232612	10.7619	10.6772	0.585312	0.644888
Afg3l1	0.315552	2.6381	11.4679	11.818	0.00230094	0.00739079
Afg3l2	1.04616	5.96384	13.1022	14.1735	1.08681888987391e-06	0.00032637
Afm	-5.00229	3.89887	16.7307	12.0494	0.000126221	0.00135823
Aftph	-0.480003	2.54253	11.7891	11.351	0.00286728	0.00863145
Aga	0.874789	2.79244	14.3195	15.2146	0.00161271	0.00577043
Agap1	-0.0585239	0.158348	11.8844	11.7705	0.694468	0.744
Agap3	-0.772397	2.70041	12.2533	11.3905	0.0019934	0.00669397
Agfg1	-0.612765	2.91303	13.198	12.5829	0.00122172	0.00487951
Agfg2	-1.02721	3.08777	11.1511	10.1781	0.000817014	0.00377662
Agk	-0.201149	0.970385	12.1974	12.0965	0.107057	0.151658
Agl	0.882963	1.96891	12.1844	12.8928	0.0107422	0.0230845
Ago1	-0.803294	2.57821	13.0682	12.2977	0.00264116	0.0081529
Ago2	-0.521575	2.70574	13.7556	13.2417	0.00196905	0.00663603
Ago3	-0.76664	2.99743	11.1146	10.3323	0.00100595	0.00429845
Agpat1	0.0589157	0.209074	13.2504	13.3779	0.617911	0.67529
Agpat2	1.15146	0.902871	11.5258	12.0967	0.125063	0.173276
Agpat3	0.732158	2.94743	13.0129	13.7644	0.00112867	0.0046219
Agpat4	-2.03554	3.23352	11.9384	9.89592	0.000584092	0.00310025
Agpat5	0.434182	0.557462	10.3337	10.7842	0.277037	0.341811
Agpat6	-0.655486	1.46101	10.8243	10.3825	0.0345929	0.058498
Agps	-1.05703	4.18511	11.7999	10.7202	6.52965093215803e-05	0.00102298
Agt	-0.935523	1.64447	12.6429	11.5515	0.0226743	0.0415135
Agtrap	0.487012	1.02555	8.87568	9.59614	0.0942862	0.13615
Ahctf1	-1.10175	4.01374	12.3513	11.2921	9.68859139859329e-05	0.0012202
Ahcy	-0.166086	0.604421	16.4574	16.2469	0.248645	0.31193
Ahcyl1	-0.318594	0.629558	13.5497	13.2703	0.234662	0.297048
Ahcyl2_(D3YYM7;F8WGT1)	0.187032	0.302735	11.8631	11.9028	0.498041	0.563668
Ahcyl2_(Q68FL4)	0.26053	1.47445	14.903	15.193	0.033539	0.0570868
Ahdc1	-1.26062	3.51925	11.4045	10.1291	0.000302519	0.00212045
Ahi1	-1.73998	5.0795	12.457	10.7744	8.32730467912269e-06	0.000549907
Ahnak	-2.12397	3.8433	13.3626	11.3513	0.000143449	0.00143548
Ahsa1	-0.193596	0.845495	15.1005	14.7948	0.142727	0.194022
Ahsa2	0.0447835	0.0394305	9.77128	9.88548	0.913208	0.928891
Ahsg	-3.42197	2.82133	20.5356	17.307	0.00150894	0.00553785
Aida	0.198188	1.28057	11.3415	11.5001	0.0524116	0.082788
Aifm1	0.421106	2.83509	12.8945	13.2917	0.00146186	0.00542439
Aifm2	0.508018	2.73285	11.4991	11.9852	0.0018499	0.00634785
Aig1	0.0462795	0.0514392	11.0516	10.8439	0.888302	0.908123
Aim1	-0.261314	0.100234	9.37497	9.58658	0.793901	0.828117
Aimp1	0.130417	1.01579	13.3068	13.4917	0.0964306	0.138532
Aimp2	0.165984	0.659896	12.7054	12.7461	0.218828	0.279629
Aip	-0.419638	1.63075	13.3045	12.9564	0.0234018	0.0426206
Ak1	-0.577392	3.17184	16.1252	15.5556	0.000673223	0.00338332
Ak2	0.50684	3.11409	14.5164	15.0401	0.000768964	0.00365898
Ak3	0.500006	3.79961	13.681	14.2223	0.000158631	0.00152009
Ak4	-1.79324	2.29464	10.496	8.40223	0.00507415	0.0131654
Ak5	-1.73136	2.8191	12.2424	10.7331	0.00151671	0.00555346
Akap1	-2.51349	3.6966	10.1674	7.53454	0.000201094	0.00172147
Akap10	-0.121964	0.576866	11.1981	11.0311	0.264932	0.329638
Akap11	-0.735431	0.983691	11.2175	10.2997	0.103827	0.147701
Akap12	-0.669501	0.761678	10.1613	9.36203	0.17311	0.228876
Akap13	0.207144	1.4046	12.5894	12.8331	0.0393914	0.0652049
Akap8	-0.504921	1.76485	12.4784	12.0231	0.017185	0.0330499
Akap8l	-0.177666	0.346119	11.7868	11.6827	0.450693	0.518034
Akap9_(E9QQ10)	-0.370057	1.25302	11.5969	11.2535	0.0558441	0.0871105
Akap9_(Q70FJ1;Q70FJ1-2;Q70FJ1-3)	-0.154764	1.19898	12.1055	11.9563	0.0632438	0.0967041
Akr1a1	0.479209	1.55542	15.3935	15.8153	0.0278345	0.0491454
Akr1b1	0.679415	1.86759	14.6554	15.2218	0.0135647	0.0275568
Akr1b10	-0.5135	1.25118	13.5461	12.8294	0.0560817	0.0874102
Akr1c12	2.15456	1.2543	11.1622	12.7002	0.0556807	0.0869936
Akr1c13	0.982105	3.17711	14.5942	15.5461	0.000665104	0.00336011
Akr1c14	0.757149	1.26877	12.1323	13.1245	0.0538551	0.0846822
Akr1c19	-0.885982	2.42158	14.9127	13.9105	0.00378805	0.0105368
Akr1e2	-0.101008	0.445391	13.0871	12.9611	0.358599	0.425818
Akr7a2	-0.100075	0.525709	13.6971	13.6117	0.298051	0.364068
Akt1	-0.931076	3.92826	12.271	11.3092	0.000117962	0.00133082
Akt1s1	-0.382937	2.17623	11.1801	10.7891	0.00666447	0.0160498
Akt2	-0.524564	1.53546	11.5431	11.0566	0.0291431	0.050962
Akt3	-1.31778	2.11972	11.3802	10.0805	0.00759061	0.0176221
Aktip	-0.414414	0.355032	10.9844	10.1774	0.441538	0.508554
Alad	0.137749	1.27865	12.1923	12.3671	0.0526445	0.0830839
Alcam	-1.34098	3.9673	14.7024	13.4215	0.00010782	0.00128136
Aldh16a1	-0.292804	0.250388	11.7354	11.2368	0.561839	0.623363
Aldh18a1	0.519256	3.30304	15.8194	16.3499	0.000497696	0.00281422
Aldh1b1	-1.0166	3.59365	13.1472	12.1857	0.00025489	0.00193223
Aldh1l2	2.78167	3.61179	11.8635	14.6504	0.000244463	0.00189339
Aldh2	0.491804	2.44446	14.2991	14.7759	0.00359366	0.010159
Aldh3a2	0.660845	3.65548	13.678	14.3948	0.000221064	0.00180913
Aldh3b1	-2.89116	4.59167	12.8629	10.0704	2.56052883937411e-05	0.000799631
Aldh4a1	0.274027	3.18928	13.6671	13.9355	0.000646719	0.00330621
Aldh5a1	1.10676	3.09916	12.5694	13.5861	0.000795863	0.00372184
Aldh6a1	-0.0426159	0.10844	15.4346	15.2402	0.779041	0.815536
Aldh7a1	0.247629	0.641299	13.0066	13.2746	0.228403	0.29032
Aldh9a1	1.2277	3.1224	14.671	15.7648	0.000754403	0.00362603
Aldoa	0.456318	1.2533	16.8089	17.3792	0.0558083	0.0870974
Aldoart2	0.639173	2.60887	13.9711	14.6425	0.0024611	0.00774142
Aldob	-5.19358	5.27595	12.9367	7.84074	5.29722239324164e-06	0.000481872
Aldoc	-1.42839	3.4228	13.2892	12.0321	0.000377747	0.00236417
Alg1	-0.370064	2.69009	11.8767	11.5134	0.00204133	0.00681221
Alg10b	0.0430549	0.0996608	12.1395	12.2272	0.794949	0.828973
Alg11	-0.0978511	0.257904	12.9684	12.7716	0.552199	0.614163
Alg12	0.0644978	0.137099	12.2632	12.3246	0.729291	0.773398
Alg13	2.11122	4.14002	9.26233	11.3553	7.24402416985871e-05	0.0010752
Alg14	-0.658634	1.63868	11.0301	10.3526	0.0229785	0.041965
Alg2	-0.0344686	0.139978	14.3394	14.2825	0.724473	0.769918
Alg3	0.776885	1.7684	9.8072	10.6873	0.0170451	0.0328419
Alg5	-0.672384	1.71354	12.83	12.0632	0.01934	0.0364062
Alg6	0.230185	1.13862	10.4985	10.7103	0.0726743	0.108735
Alg8	-0.0432605	0.0950705	12.0754	11.8903	0.803396	0.836011
Alg9	-0.284021	0.805226	12.2916	11.951	0.156594	0.210089
Alkbh3	0.753869	0.730272	9.24732	10.3126	0.186092	0.243084
Alkbh5	-0.585511	2.27292	12.4173	11.9272	0.00533436	0.0136306
Alkbh6	-0.784845	2.79601	11.9033	11.1498	0.00159953	0.00574703
Alkbh7	-0.250845	0.327738	10.8083	10.7957	0.470177	0.536956
Alpl	-4.28019	3.52242	11.9939	7.94263	0.000300316	0.00211475
Als2	-0.633898	2.70034	11.7863	11.2235	0.00199372	0.00669397
Alyref	-0.13089	0.609121	15.927	15.7892	0.245968	0.308838
Alyref2	-0.643429	0.884319	10.0436	9.61737	0.130521	0.179914
Amacr	-0.773777	2.86591	12.8707	12.1395	0.00136173	0.00518397
Ambp	-3.53088	3.96417	14.5939	11.073	0.000108601	0.0012844
Amdhd2	-0.141111	0.606989	12.7357	12.509	0.247179	0.310191
Amer2	-2.76487	2.43906	11.4202	8.7441	0.00363863	0.010248
Amfr	0.234671	1.8479	12.0253	12.305	0.0141937	0.0285541
Amigo1	-0.496701	0.823786	10.052	9.39848	0.150042	0.202719
Amn1	0.100719	0.0644051	10.4894	10.7406	0.862174	0.886366
Ampd2	0.972919	3.61672	13.8896	14.8738	0.000241701	0.0018832
Amph	-0.13426	1.62323	13.0412	12.9477	0.0238108	0.0431712
Amt	0.189627	0.961365	13.1951	13.4574	0.109304	0.154317
Amy1	-5.07606	5.04848	14.8036	9.83856	8.9437214130562e-06	0.000571535
Amy2	-4.52861	4.10633	14.9154	10.5279	7.82837143015337e-05	0.00111624
Anapc1	-0.426497	3.04042	12.0598	11.6679	0.000911119	0.00402208
Anapc13	-0.524993	1.1248	12.4552	11.973	0.0750236	0.111609
Anapc2	-1.00416	3.53054	12.748	11.6911	0.000294751	0.0020934
Anapc4	-0.767657	3.22418	11.5708	10.7938	0.000596791	0.00313908
Anapc5	-1.14755	3.34552	13.0388	11.8916	0.000451318	0.00267088
Anapc7	-0.859787	0.917091	11.4437	10.2037	0.121034	0.168367
Ang	1.05845	2.02685	11.106	12.4037	0.00940052	0.0207272
Angel1	1.10171	1.33389	9.26002	10.7469	0.0463563	0.0748295
Angel2_(Q8K1C0-3)	-0.572489	1.30923	10.7656	10.3071	0.049065	0.078317
Angel2_(Q8K1C0;Q8K1C0-2)	-0.0507365	0.0813568	9.54059	9.50659	0.829169	0.858853
Angptl3	-4.55794	4.54617	12.7164	8.13148	2.84334257295606e-05	0.000801617
Angptl7	-0.309166	0.302231	10.2137	9.65384	0.498619	0.564131
Ank2_(Q8C8R3-2)	-0.181988	0.114576	9.89691	9.65578	0.768111	0.806644
Ank2_(Q8C8R3-4)	-0.212869	2.11853	13.1196	12.8867	0.00761154	0.017648
Ank3	-0.445666	2.14868	12.602	12.1787	0.007101	0.016823
Ankfy1	-0.83675	4.16062	12.8765	12.0045	6.90845566070993e-05	0.00105954
Ankh	-0.0760547	0.338292	12.2937	12.1797	0.45889	0.526044
Ankhd1	-0.285596	2.60516	12.6196	12.2978	0.0024822	0.00779431
Ankib1	-0.318582	0.357934	10.3564	10.3237	0.438597	0.505887
Ankle2	-0.312679	0.979041	11.9463	11.5511	0.104944	0.149058
Ankmy2	-0.762044	1.79517	10.9941	10.4021	0.0160261	0.0312668
Ankrd10	0.0938645	0.361145	9.92869	10.0887	0.435366	0.502743
Ankrd12	0.329893	0.172383	11.0902	11.1321	0.672384	0.723319
Ankrd13a	-0.375635	1.76295	11.2613	10.8791	0.0172605	0.0331512
Ankrd17	-0.655368	1.41395	11.6466	10.8523	0.0385523	0.0640575
Ankrd27	-1.01895	1.86725	11.7183	10.461	0.0135754	0.0275633
Ankrd28	-1.1347	3.51533	11.8194	10.7663	0.000305262	0.00212599
Ankrd44	-0.0585488	0.117331	11.6116	11.6742	0.763253	0.802468
Ankrd46	1.03917	1.21335	9.97247	10.9646	0.0611854	0.0940569
Ankrd49	-0.525382	1.028	9.41024	8.98613	0.0937562	0.135572
Ankrd54	-0.0964691	0.464222	11.0022	10.8892	0.343382	0.410342
Anks1a	0.295328	1.4022	11.3557	11.5579	0.0396095	0.0655188
Anks4b	-0.401721	1.32314	12.5884	12.1231	0.0475187	0.076317
Ankzf1	0.656356	0.624587	10.2599	10.4866	0.237363	0.299894
Ano10	0.135221	0.996187	12.4459	12.6039	0.100882	0.144159
Ano6	-0.78433	3.98189	11.6679	10.8513	0.000104259	0.00125749
Ano8	-0.603467	1.86383	10.9901	10.4547	0.0136826	0.027696
Anp32a	0.0203002	0.0444849	16.1532	16.0752	0.902641	0.920585
Anp32b	0.0147752	0.0256494	15.0598	15.1227	0.94265	0.952038
Anp32e_(E9PZF5;E9Q5H2)	1.00267	0.771317	9.46879	10.5523	0.16931	0.224545
Anp32e_(P97822;P97822-2)	-0.239913	1.33206	13.6647	13.4447	0.0465518	0.075068
Anpep	-0.25745	1.18135	14.9484	14.6639	0.0658643	0.100095
Anxa11	-0.656982	2.67492	15.1238	14.5361	0.00211388	0.00695243
Anxa2	-3.58264	4.16926	13.8732	10.1595	6.77239338007101e-05	0.00105314
Anxa3	-0.242955	0.610051	13.9674	13.678	0.245442	0.308284
Anxa4	-0.218562	0.826408	16.6548	16.3274	0.149139	0.20161
Anxa5	0.409503	1.23643	19.0266	19.3861	0.0580195	0.0898913
Anxa6_(F8WIT2)	-2.01013	1.14871	10.8378	9.45706	0.0710049	0.106698
Anxa6_(P14824)	-0.937373	2.32553	17.0603	16.0356	0.00472579	0.0124556
Anxa7	-0.16069	0.80309	15.9776	15.7978	0.157366	0.211086
Aoc3	-3.82364	3.99281	12.9165	8.98386	0.000101668	0.00124371
Aox1	-0.913661	1.4949	11.0813	10.0893	0.0319967	0.0549855
Ap1ar	-0.445871	2.14239	9.53008	9.14928	0.0072046	0.0169691
Ap1b1	0.215558	1.4215	14.8356	14.9995	0.037888	0.0631466
Ap1g1	-0.0175554	0.0679006	14.7989	14.7734	0.855262	0.880841
Ap1g2	-0.619072	1.15186	12.0681	11.3339	0.0704917	0.106036
Ap1m1	-0.355053	3.23488	14.8197	14.4577	0.000582271	0.00310025
Ap1m2_(Q9WVP1-2)	-0.423174	1.55648	11.4932	11.0043	0.0277661	0.0490486
Ap1m2_(Q9WVP1)	-0.639813	3.12498	14.301	13.7091	0.000749937	0.00361807
Ap1s1	-0.276418	0.940461	11.9283	11.7423	0.114693	0.16096
Ap1s2_(Q8BW87)	0.0231047	0.0252157	10.2564	10.2116	0.943592	0.952747
Ap1s2_(Q9DB50)	-0.613059	1.58992	14.1491	13.481	0.0257088	0.0458703
Ap2a1	0.115311	0.694671	13.983	14.0665	0.20199	0.260996
Ap2a2	-0.173361	1.7185	14.4993	14.2965	0.0191203	0.0360673
Ap2b1	0.224191	1.45943	14.3369	14.5181	0.0347193	0.0586709
Ap2m1	-0.253993	1.86621	15.3292	15.0283	0.013608	0.0276217
Ap2s1	-0.960789	3.13594	15.7153	14.8125	0.000731242	0.00358486
Ap3b1	-0.273815	1.92481	13.7188	13.4293	0.0118901	0.0248478
Ap3b2	0.270109	1.94942	13.443	13.6564	0.0112353	0.0238789
Ap3d1	0.007169	0.0317911	14.1414	14.1297	0.929413	0.942087
Ap3m1	-0.2875	1.64121	13.6483	13.258	0.0228448	0.0417522
Ap3m2	-1.29298	4.17072	12.7075	11.4238	6.74969872233943e-05	0.00105292
Ap3s1	0.00348131	0.0236671	12.7816	12.7628	0.946963	0.955753
Ap3s2	0.308631	0.756856	11.8834	12.0562	0.175043	0.231179
Ap4b1	-1.01402	2.84615	10.3214	9.26553	0.00142512	0.00533705
Ap4e1	0.93996	1.25028	9.21697	10.2659	0.0561976	0.0875347
Ap4m1	0.326283	0.174543	9.94101	10.6865	0.669048	0.720795
Ap4s1	-2.04154	1.93451	10.2801	8.07974	0.0116275	0.0244605
Ap5b1	-0.728444	1.20172	10.4662	9.57134	0.0628461	0.0961836
Ap5m1	-0.259801	0.769562	10.1787	9.86989	0.169996	0.225331
Ap5s1	-0.395091	0.446378	9.52769	9.35087	0.357785	0.425197
Ap5z1	-0.770028	1.96176	10.2957	9.38879	0.0109204	0.0233641
Apba1	0.525061	0.926599	9.44464	9.76829	0.118413	0.16532
Apbb2	-0.734428	1.02448	10.1179	9.25201	0.0945186	0.13635
Apc	-1.22588	2.27817	13.7272	12.5868	0.00527022	0.0135284
Apeh	0.42875	1.35019	13.1006	13.459	0.0446487	0.0725716
Apex1	0.0714423	0.299837	13.6357	13.6029	0.501376	0.566722
Api5	-0.157845	1.07186	14.0868	13.8634	0.0847507	0.123931
Apip	-1.08742	2.80108	13.7009	12.6988	0.00158097	0.00569992
Aplp1	-1.20709	3.57497	11.9525	10.7705	0.000266088	0.00198409
Apmap	0.23365	1.92131	14.5626	14.7868	0.0119866	0.0249992
Apoa1	-4.77628	4.00873	20.8576	16.1939	9.80097022912166e-05	0.00122051
Apoa1bp	-0.16803	0.563263	16.1603	15.8914	0.273361	0.338277
Apoa2	-3.52896	4.29101	11.6039	8.18987	5.11670600622441e-05	0.000913608
Apob	-4.4615	3.96277	16.6056	12.1319	0.000108951	0.0012844
Apoe	-0.704307	3.43639	12.6567	11.9046	0.000366107	0.00232934
Apof	-1.73154	2.89315	12.6625	10.9442	0.00127895	0.00500901
Apoh	-5.35886	4.40579	17.6819	12.3928	3.92837672216426e-05	0.000853649
Apom	-5.24123	3.89565	14.5606	8.95162	0.000127159	0.00136429
Apoo	0.959961	4.93193	14.9818	15.927	1.16968356551812e-05	0.000607722
Apool	0.846944	4.36643	11.6347	12.4692	4.30101626100071e-05	0.000865934
App	-1.84203	3.61971	13.0075	11.2377	0.000240043	0.0018789
Appl1	-0.7288	4.65499	13.3372	12.5917	2.21315977016361e-05	0.000749901
Appl2	-0.598643	2.53149	12.8335	12.2388	0.00294111	0.00878473
Aprt	0.0232606	0.0685531	13.6612	13.6703	0.853978	0.880082
Aptx	-0.596426	1.51439	10.1578	9.68086	0.0305923	0.0529708
Aqp11	1.21705	4.09295	9.46045	10.7038	8.07329488803744e-05	0.00111814
Aqr	-0.768916	3.23008	12.411	11.637	0.000588733	0.00311825
Araf	-0.487416	1.86824	12.3922	12.0219	0.0135443	0.0275461
Arap1	-1.12245	3.01054	11.6518	10.6393	0.000976028	0.00422553
Arcn1	1.23133	3.83411	14.6911	15.8764	0.000146517	0.00145618
Arf1;Arf3	-1.16511	1.36013	13.0331	12.2284	0.0436389	0.0711367
Arf2	0.77075	2.46899	16.8848	17.5552	0.0033963	0.00972564
Arf4	1.43255	3.02832	13.1714	14.6069	0.000936863	0.00411379
Arf5	0.296136	1.67011	17.6158	17.8868	0.0213744	0.0395511
Arf6	-0.559677	3.47692	14.312	13.7343	0.000333487	0.00223681
Arfgap1	0.231102	1.66675	13.1177	13.3358	0.0215401	0.0397769
Arfgap2	0.343132	2.32335	13.8341	14.1541	0.00474958	0.0125048
Arfgap3	1.21701	4.75752	13.5757	14.7898	1.7477604897097e-05	0.000670128
Arfgef1	-0.246729	2.81047	13.5265	13.2644	0.00154715	0.00562706
Arfgef2	0.0385452	0.233104	13.3557	13.3432	0.58465	0.644451
Arfgef3	-0.0382119	0.345102	13.1535	13.0584	0.45175	0.519003
Arfip1	0.0484768	0.527692	13.4702	13.507	0.296694	0.362714
Arfip2	0.203199	1.07583	12.2827	12.4564	0.0839785	0.122947
Arfrp1	-0.0617365	0.0600044	11.4022	11.6833	0.870955	0.893523
Arg1	-6.16083	4.35602	18.0676	12.1394	4.40535797299706e-05	0.000870782
Arglu1	-0.345852	2.40733	14.1615	13.8617	0.00391448	0.0107855
Arhgap1	0.0129129	0.110252	15.4146	15.4075	0.775798	0.812608
Arhgap12	-0.592088	2.21115	10.9179	10.3991	0.00614961	0.0151222
Arhgap17	-0.571064	4.35491	13.0116	12.4413	4.41657534257864e-05	0.000870782
Arhgap18	-1.26083	4.64794	11.7523	10.4752	2.24935725842368e-05	0.000751677
Arhgap21	-1.75104	4.49254	10.7109	8.95301	3.21704404102241e-05	0.000834027
Arhgap32	-1.63909	4.15703	11.8042	10.2036	6.96581921857098e-05	0.00105987
Arhgap35	-0.562573	2.19457	12.6865	12.18	0.00638896	0.0155508
Arhgap36	-2.17334	2.87847	11.3217	8.95864	0.00132291	0.0051236
Arhgap39	-4.74114	3.05786	14.1001	9.07782	0.00087526	0.00393112
Arhgap5	-0.69329	3.3721	12.7878	12.0757	0.000424522	0.00254958
Arhgap6	-2.15484	3.07088	10.4736	8.2846	0.000849408	0.00386769
Arhgdia	0.204007	0.915659	15.5039	15.6884	0.121434	0.168858
Arhgef1	-0.770272	3.16922	12.615	11.9003	0.000677295	0.00339289
Arhgef11	-0.557574	3.01347	11.5662	11.0141	0.00096945	0.00421387
Arhgef12	-0.331953	2.87524	12.6101	12.3002	0.00133278	0.00513539
Arhgef16	-0.150915	1.935	13.4843	13.3391	0.0116146	0.0244404
Arhgef17	-1.00849	2.80159	11.9064	10.9668	0.00157911	0.00569992
Arhgef18	-1.20288	2.29628	11.4635	10.2801	0.00505494	0.0131237
Arhgef2	-0.385059	1.81288	12.6969	12.2678	0.0153859	0.0303018
Arhgef37	0.631187	0.510582	8.93151	9.92961	0.308616	0.374836
Arhgef5	-0.809361	1.99278	11.5637	10.5999	0.0101677	0.022078
Arhgef7	-0.0276092	0.0722379	11.5342	11.5898	0.846764	0.873997
Arid1a	-0.597298	2.86729	12.745	12.2031	0.0013574	0.00518004
Arid1b	-1.02129	2.95582	12.3357	11.3948	0.00110709	0.0045643
Arid2	-0.976798	3.65411	11.3134	10.3708	0.000221764	0.00180913
Arid4b	-0.638959	2.2099	9.88007	9.29545	0.00616735	0.0151523
Arih1	-0.734422	2.23515	12.1536	11.3445	0.00581899	0.0145575
Arih2	0.386007	0.558975	9.90153	10.3339	0.276074	0.340996
Arl1	0.126549	0.313066	14.686	14.6839	0.486333	0.552204
Arl10	-1.89915	4.40073	10.9594	9.10539	3.97434616983385e-05	0.000853649
Arl15	0.0942831	0.106503	9.55803	9.38114	0.782523	0.818475
Arl2	0.271037	0.928004	12.1255	12.3234	0.118031	0.164881
Arl3	-0.555934	2.87582	14.8866	14.3584	0.00133102	0.00513313
Arl5a	1.03199	2.53432	10.6452	11.732	0.002922	0.00874919
Arl6	-0.403806	3.87829	12.0045	11.5771	0.000132347	0.00139327
Arl6ip1	0.542421	2.14616	11.5688	12.2503	0.00714234	0.0168851
Arl6ip4	-1.07683	2.9363	11.8387	10.7726	0.00115797	0.00471275
Arl6ip5	0.950502	2.48351	15.1589	16.0351	0.00328462	0.00949543
Arl6ip6	0.0459161	0.126723	10.5371	10.5263	0.746926	0.788641
Arl8a	-0.25578	1.20449	14.2816	13.9166	0.0624473	0.0956737
Arl8b	0.203088	1.12914	15.1975	15.3033	0.0742787	0.110757
Armc1	-0.0325245	0.310885	13.3502	13.3146	0.488782	0.554034
Armc10	0.662288	3.71162	13.4543	14.1093	0.000194257	0.00169338
Armc5	1.32024	0.943156	10.2691	11.1169	0.113984	0.160149
Armc6	-0.188952	0.755774	11.2546	11.0806	0.175479	0.23163
Armc8	-0.530449	2.25323	11.7105	11.0996	0.00558173	0.014124
Armc9	-1.45945	2.05546	10.0587	8.96774	0.00880123	0.0197565
Armcx1	0.319008	0.370669	9.71093	9.99694	0.425923	0.493455
Armcx2	-0.963468	2.17379	11.8155	10.8098	0.00670215	0.0161086
Armcx3	0.330965	1.8349	12.3287	12.6527	0.0146253	0.0292065
Armt1	-0.0984101	0.116003	11.3697	11.508	0.765592	0.804462
Arnt	-1.65033	3.83675	11.6848	10.0422	0.000145631	0.00144935
Arpc1a	-1.15416	2.63374	15.3911	14.0873	0.00232411	0.00743316
Arpc1b	-0.724532	3.21377	12.8315	12.0885	0.000611272	0.00318938
Arpc2_(Q9CVB6)	-0.421285	2.15006	14.9221	14.493	0.00707843	0.0167859
Arpc3	0.171912	1.53254	15.3313	15.5058	0.0293397	0.0512566
Arpc4	-1.11768	2.09131	15.3744	14.0628	0.00810383	0.0185009
Arpc5	-0.502323	1.72198	14.6732	14.3368	0.0189681	0.0358265
Arpc5l	-0.367647	1.4172	14.1698	13.6551	0.0382648	0.0637018
Arpin	-0.196753	0.764486	13.1718	12.9924	0.171994	0.227566
Arpp19	0.069788	0.255456	12.7563	12.8174	0.555321	0.616977
Arrb2	-1.18409	2.21242	11.0325	10.0538	0.00613164	0.015096
Arsa	0.802562	2.24156	12.5228	13.3164	0.00573374	0.0144185
Arsb	0.867659	2.58432	13.0801	14.0176	0.00260423	0.00806625
Arsk	1.18411	1.89354	9.92394	10.9541	0.0127778	0.0263477
Arvcf	-1.59526	4.00912	11.6749	10.153	9.79208575056505e-05	0.00122051
Arx	-1.02742	0.579234	9.595	8.43043	0.263491	0.328406
As3mt	-0.226863	1.68214	15.2086	14.967	0.0207902	0.0385892
Asah1	1.83596	5.81059	14.2278	16.0892	1.54672214564845e-06	0.00032637
Asah2	0.954855	0.544942	11.7722	12.0808	0.28514	0.350235
Asap1	-1.43336	2.80345	11.3851	10.1198	0.00157235	0.0056902
Asb6	0.0245511	0.00944492	9.98029	10.8038	0.978487	0.982804
Ascc1	-0.230761	0.794593	12.4193	12.2762	0.160475	0.214585
Ascc2	-0.227934	1.30301	12.1607	11.9245	0.0497722	0.0792547
Ascc3	-0.321784	2.80464	12.7782	12.4591	0.00156805	0.00567876
Asf1a	0.359912	0.221771	10.4367	11.23	0.600107	0.658301
Ash2l	-0.686972	2.63931	12.5331	11.8835	0.00229453	0.00738323
Asl	-0.20682	1.04952	14.121	13.8681	0.0892238	0.129714
Asna1	0.483483	2.94472	14.9054	15.3824	0.00113575	0.00464566
Asns	0.939709	3.93041	13.2949	14.1795	0.000117379	0.0013278
Asph	-1.82693	5.89182	13.8362	11.9929	1.28285576890673e-06	0.00032637
Aspscr1	-0.608779	2.18241	12.078	11.4268	0.00657037	0.0158968
Asrgl1	-0.166651	1.02536	12.9397	12.756	0.0943282	0.136183
Ass1	-2.14115	4.68085	13.7754	11.6355	2.08523248159983e-05	0.000727874
Aste1	0.57765	1.31678	10.0564	10.6162	0.048219	0.0772099
Asun	-0.288672	2.03801	11.9394	11.6595	0.00916197	0.0203495
Asxl2	-0.635755	1.32945	9.54183	8.98145	0.0468325	0.0754478
Atad1	0.329955	1.63126	12.9079	13.3259	0.0233742	0.042581
Atad2b	0.351286	0.508535	9.44436	9.89932	0.310074	0.376356
Atad3	0.640024	4.43852	13.0782	13.6873	3.6431409284273e-05	0.000853649
Ate1	-0.423399	1.25522	12.4178	11.936	0.0555618	0.0868414
Atf2	-0.46674	2.15774	10.3664	9.92022	0.0069544	0.0165727
Atf6	0.843737	1.62256	9.94306	10.8455	0.0238472	0.0432049
Atf6b	-0.9957	3.42809	11.2706	10.3526	0.000373177	0.0023558
Atg12	0.273952	0.430772	10.114	10.5112	0.370875	0.438324
Atg13	-0.284185	0.724591	10.5422	10.2495	0.188542	0.245932
Atg14	0.908447	0.684563	10.9835	11.4505	0.206746	0.266244
Atg16l1	0.157762	1.33807	12.1337	12.2772	0.0459129	0.0742948
Atg2a	-0.345262	1.12453	10.1743	9.84955	0.0750715	0.111657
Atg2b	-0.372354	1.95664	12.135	11.6839	0.0110499	0.0235606
Atg3	0.222847	0.996743	12.8976	13.1003	0.100753	0.144006
Atg4a	-0.380888	1.1291	10.1071	9.79551	0.0742842	0.110757
Atg4b	0.313218	0.33088	12.7197	12.6235	0.466788	0.533671
Atg4c	0.325202	1.14767	10.5105	10.7279	0.071176	0.106911
Atg5	0.609191	2.06131	11.4371	12.0519	0.00868331	0.0195845
Atg7	-0.652303	3.77035	12.7854	12.1235	0.000169688	0.0015728
Athl1	-0.143831	0.555255	11.9158	11.7852	0.278448	0.343231
Atic	0.387011	1.23629	14.97	15.3295	0.058037	0.0898913
Atl1	0.0388609	0.0902499	11.6189	11.7984	0.812363	0.843991
Atl2	0.411564	3.23784	12.9464	13.3921	0.000578315	0.003091
Atl3	-0.134885	1.57563	14.3654	14.2412	0.0265687	0.0472426
Atm	-0.50467	2.56789	11.4287	10.8688	0.00270462	0.00829021
Atoh7	2.12627	3.31263	9.22548	11.4137	0.000486826	0.00279035
Atox1	0.313707	0.942811	14.3663	14.6451	0.114074	0.160245
Atp11a	-0.41765	1.05042	11.1864	10.8812	0.0890396	0.129472
Atp11b	-1.20098	3.69441	11.6538	10.4581	0.000202113	0.00172315
Atp13a1	0.945932	4.87722	12.9321	13.8876	1.3267223303016e-05	0.000622365
Atp1a1	-0.536479	2.77938	16.7652	16.216	0.00166195	0.00588018
Atp1b1	-0.537726	1.92317	16.3764	15.8321	0.0119352	0.0249277
Atp1b3	-0.419335	2.11958	12.6495	12.2468	0.00759309	0.0176221
Atp2a2	1.86017	5.12047	16.4721	18.311	7.57759752668624e-06	0.000542402
Atp2a3_(E9Q559)	0.383433	0.332878	9.32514	10.1302	0.464646	0.531389
Atp2a3_(Q64518)	2.48816	5.92646	15.1648	17.6092	1.18452532572827e-06	0.00032637
Atp2b1	-0.350225	3.47225	14.8142	14.4496	0.000337094	0.00224316
Atp2b2	-0.670175	3.02808	11.8834	11.1803	0.00093739	0.00411379
Atp2b4	-0.803085	2.75257	13.7368	12.9538	0.00176778	0.00615595
Atp2c1	0.543928	3.43876	10.6425	11.1973	0.000364118	0.00232574
Atp5a1_(D3Z6F5)	1.45749	3.09871	15.8312	17.1385	0.000796693	0.00372247
Atp5a1_(Q03265)	0.887018	3.57021	18.2913	19.1733	0.000269022	0.00199982
Atp5b	0.883181	3.21801	18.8594	19.7216	0.00060533	0.00317482
Atp5c1	0.565776	2.06482	16.8451	17.3128	0.0086136	0.0194634
Atp5d	0.59809	1.41356	14.0968	14.7758	0.038587	0.0640917
Atp5e	1.07985	2.36558	15.3957	16.3151	0.00430946	0.0116196
Atp5f1	0.440245	1.46626	16.5136	16.9442	0.0341775	0.0579165
Atp5h	1.07867	4.45271	15.74	16.8192	3.52609373609578e-05	0.000845156
Atp5i	0.96464	2.52582	14.7778	15.6027	0.00297977	0.00886025
Atp5j	0.646708	1.73528	14.2712	14.9481	0.0183957	0.0349265
Atp5j2	1.18416	2.87802	16.5601	17.8074	0.00132427	0.0051236
Atp5l	0.388015	0.914235	14.664	14.8985	0.121833	0.169348
Atp5o	0.726053	1.78493	15.4067	15.9736	0.0164084	0.031876
Atp5s	0.699201	2.99906	12.1839	12.916	0.00100217	0.00429457
Atp6ap1	-0.33629	1.39941	14.8662	14.6143	0.0398645	0.0658234
Atp6ap2	-0.060981	0.300838	14.4567	14.4212	0.500221	0.565571
Atp6v0a1	0.155328	1.52532	15.7776	15.9485	0.0298316	0.0518964
Atp6v0a2	0.640163	2.16378	11.0682	11.7267	0.00685841	0.0163976
Atp6v0c	1.18213	2.98628	12.5084	13.7429	0.0010321	0.0043709
Atp6v0d1	0.744087	2.56248	15.4913	16.1382	0.00273855	0.00834044
Atp6v1a	1.17016	4.55811	16.0948	17.2853	2.76623826763675e-05	0.000799631
Atp6v1b2	1.22111	3.64825	15.645	16.8584	0.000224777	0.00182646
Atp6v1c1	0.991727	3.78564	14.2068	15.2152	0.000163818	0.00154251
Atp6v1d	1.03888	4.23338	14.0927	15.1176	5.84273451061305e-05	0.000962994
Atp6v1e1	0.943655	3.51705	14.1466	15.0171	0.000304053	0.00212426
Atp6v1f	0.86285	2.82172	13.4555	14.3267	0.00150759	0.00553568
Atp6v1g1	1.37706	4.76953	12.9556	14.3056	1.70007240480967e-05	0.00066746
Atp6v1h	0.581825	3.09847	14.4103	14.9586	0.000797125	0.00372247
Atp7a	-0.634203	2.37641	12.1812	11.5789	0.00420326	0.0114235
Atp8a1	0.0394366	0.267896	13.8955	13.945	0.53964	0.602639
Atp8a2	-0.892993	1.55995	10.3149	9.27343	0.0275454	0.048694
Atp8b1	0.821667	3.20872	11.8156	12.5862	0.000618414	0.00319741
Atp9a	-0.066007	0.300852	12.9813	12.8874	0.500205	0.565571
Atp9b_(D3YV00)	-0.138194	0.132711	9.72149	9.73292	0.736698	0.779725
Atp9b_(P98195;P98195-2)	-0.779997	1.39483	11.1712	10.5884	0.0402876	0.0664167
Atpaf1	1.19438	0.810899	10.5386	11.5985	0.154561	0.207745
Atpaf2	-0.830369	1.70806	11.7844	10.9315	0.0195856	0.0367451
Atpif1_(E9PV44)	0.695496	1.79581	12.5761	13.3034	0.0160026	0.0312292
Atpif1_(O35143)	0.64665	2.80324	14.6692	15.258	0.0015731	0.0056902
Atr	-1.3088	2.90994	11.3904	10.2003	0.00123044	0.00488753
Atraid	0.126486	0.15597	11.2733	11.3377	0.698281	0.747135
Atrn	-0.134574	0.0933578	9.65906	9.51154	0.80657	0.83893
Atrx	-1.13884	3.79198	12.0976	10.8762	0.000161444	0.0015334
Atxn10	-0.169302	1.48623	13.7914	13.684	0.0326416	0.0558332
Atxn2	-0.0227278	0.0678669	12.0631	12.0096	0.855329	0.880841
Atxn2l	0.106641	0.491439	13.397	13.4978	0.322523	0.389197
Auh	1.01811	4.37352	15.5907	16.6119	4.23135563052874e-05	0.000865934
Aup1	-0.387312	2.13559	12.4266	12.0168	0.00731822	0.0171647
Aven	0.245869	0.397321	10.3693	10.5437	0.400571	0.467878
Avl9	-0.488369	2.6007	13.7035	13.2276	0.00250785	0.00784997
AW551984	-0.907992	2.15435	13.3466	12.4976	0.00700892	0.0166609
Azi2	0.243208	1.06674	10.2623	10.6117	0.0857548	0.12522
B2m	0.886638	1.29437	10.4605	11.1257	0.0507731	0.0806194
B3galnt1	-1.64268	1.69225	12.4573	11.3476	0.020312	0.0379224
B3galt2	-0.339999	0.657411	9.85314	9.29892	0.220084	0.281135
B3galt4	0.194348	0.123955	10.0907	10.2961	0.751701	0.792954
B3galt5	-0.761101	1.92887	12.1757	11.413	0.0117796	0.0247162
B3galt6	0.684224	4.44547	12.5634	13.2249	3.58532521922406e-05	0.000848023
B3gat3	-0.606464	1.59741	12.7457	12.04	0.0252689	0.0452153
B3GNT2	-1.35842	2.8202	13.2494	11.9254	0.00151287	0.00554667
B3gnt3	0.640071	0.800271	9.78915	10.4306	0.15839	0.212149
B4galt1	-1.39899	2.62531	13.7202	12.4441	0.00236969	0.00753521
B4galt3	-1.15142	4.11638	12.9884	11.7766	7.64920882470058e-05	0.00110346
B4galt5	-1.45951	3.39242	14.1077	12.6575	0.000405118	0.00249053
B4galt7	-0.225594	0.486767	9.94398	9.83298	0.326012	0.392496
B4gat1	-1.59136	3.52595	14.129	12.4853	0.000297886	0.0021069
B9d1	-0.84344	1.73975	12.3431	11.7366	0.0182077	0.0346326
B9d2	-0.630339	2.11634	11.8899	11.3228	0.00764992	0.0177125
Babam1	-0.026358	0.113238	12.5185	12.4627	0.770481	0.807968
Bace1	-0.225097	0.991991	10.3004	10.0402	0.101861	0.145246
Bace2	3.76067	3.21181	10.2664	13.7595	0.000614035	0.00319578
Bad	-0.33706	1.4057	11.9839	11.5461	0.0392913	0.0650835
Bag1	-0.821913	3.10036	11.603	10.7573	0.000793665	0.00371911
Bag2	1.71807	3.79877	11.3507	12.9134	0.000158938	0.00152009
Bag3	-1.37163	3.24555	12.6355	11.168	0.000568137	0.00306417
Bag4	0.722867	0.794474	9.75486	10.4948	0.160519	0.214605
Bag5	-0.0703754	0.421347	12.1825	12.0691	0.379012	0.446203
Bag6	-0.137906	0.79583	13.4997	13.2776	0.160018	0.214132
Baiap2	-0.846025	2.18859	11.5292	10.7648	0.00647757	0.015714
Baiap2l1	-0.817322	4.15593	13.2641	12.4613	6.98338174496546e-05	0.00105987
Baiap3_(Q80TT2)	-1.61431	3.10915	11.7754	10.2699	0.000777777	0.00367929
Bak1	-0.344777	0.400062	11.5322	11.2435	0.39805	0.465606
Banf1	0.358143	1.44243	15.2971	15.7105	0.0361056	0.0606058
Banp	-0.288602	0.301759	10.0231	9.60054	0.499161	0.564657
Bap18	-0.701838	2.07985	12.2082	11.5475	0.00832049	0.0189067
Basp1	-5.13495	3.96568	13.7447	8.25274	0.000108223	0.00128405
Bax	-0.219731	1.09766	14.1994	14.0286	0.0798612	0.117723
Baz1b	-0.765142	3.33205	13.2455	12.4813	0.000465528	0.00271471
Baz2a	0.547155	0.443912	9.68619	10.4097	0.359822	0.426992
Baz2b	-0.632461	0.422518	10.0356	8.97243	0.377991	0.445217
Bbs1	-1.24508	3.71321	11.3893	10.2541	0.000193549	0.00169338
Bbs2	-1.7112	4.10421	11.9653	10.2829	7.86661588226549e-05	0.00111624
Bbs4	-1.27146	2.67456	10.815	9.46965	0.00211561	0.00695498
Bbs5	-1.0024	2.07462	11.5952	10.6192	0.00842128	0.0190999
Bbs7	-1.44701	3.04499	12.2534	10.835	0.000901592	0.00400425
Bbs9	-1.08449	2.53289	12.0595	10.8456	0.00293161	0.00876354
Bbx	0.499261	0.244916	11.5911	11.2637	0.568963	0.629827
BC017158	0.747671	1.8767	12.4767	13.3138	0.0132832	0.027106
BC017643	-0.998777	1.82374	10.8962	9.7998	0.0150058	0.0297301
BC026585_(A0A0A6YWV6)	0.760245	2.33643	12.6081	13.39	0.00460857	0.0122147
BC026585_(A0A0A6YXW5)	-0.893465	1.72931	11.8737	10.9791	0.0186506	0.0353459
BC037034	-0.708246	0.891206	10.5613	9.68534	0.128468	0.177386
Bcap29	-0.27605	1.73041	12.4008	12.1384	0.0186034	0.035284
Bcap31	0.520359	2.87976	14.506	15.0724	0.00131899	0.00512106
Bcar1	-1.55329	2.0635	12.2134	10.9462	0.0086397	0.0195103
Bcas2	-0.345314	2.25574	12.6958	12.3527	0.00554955	0.0140523
Bcas3	-0.0515211	0.0778171	10.2714	10.2037	0.835955	0.864679
Bcat2	1.9384	4.20692	11.8998	13.8515	6.20979614271187e-05	0.000992069
Bccip	-0.0474545	0.381659	12.4232	12.3871	0.41528	0.482814
Bcdin3d	0.0667282	0.159162	9.22295	9.34835	0.693168	0.742935
Bckdha_(P50136)	0.17434	0.576974	12.4567	12.7346	0.264866	0.329638
Bckdha_(Q3U3J1)	-0.876021	1.49405	11.7646	11.004	0.0320591	0.0550443
Bckdhb	0.542449	1.44319	11.8933	12.5543	0.0360424	0.0605238
Bckdk	0.942296	4.70728	11.0841	12.0717	1.96207529560658e-05	0.00071113
Bcl10	-1.27365	3.38324	11.4332	10.1512	0.000413769	0.00251347
Bcl2l1	-0.509286	2.51366	11.6833	11.2168	0.00306435	0.00901606
Bcl2l13	0.529432	2.69805	11.5102	12.0213	0.00200426	0.00671931
Bcl7b	-0.368585	0.830602	13.2474	12.9521	0.147706	0.199821
Bclaf1_(Q8K019;Q8K019-2)	-0.465203	1.94738	13.7426	13.3462	0.011288	0.0239538
Bco1	-2.08626	2.69133	10.3799	8.26066	0.00203551	0.00679596
Bcr	-0.110262	1.23953	11.7027	11.5741	0.0576058	0.089365
Bcs1l	-0.220911	1.13573	12.6635	12.4999	0.0731589	0.109348
Bdh1	3.21328	6.37564	11.1686	14.3928	4.21071173525573e-07	0.000235962
Becn1	0.272351	1.56708	12.0297	12.3121	0.0270969	0.048006
Bet1	0.685137	1.84614	12.6603	13.1662	0.0142515	0.028617
Bet1l	0.664628	1.83169	13.3399	14.1157	0.0147336	0.0293504
Bex2	-0.997039	2.53297	11.2947	10.4547	0.00293108	0.00876354
Bfar	-0.220848	0.379365	9.85595	9.38109	0.417479	0.484984
Bhmt	-4.73162	4.58999	13.6527	8.77804	2.5704563790411e-05	0.000799631
Bicd1	0.405348	0.815964	9.47605	9.80694	0.152769	0.205602
Bid	-1.19637	2.37128	11.7311	10.4542	0.00425324	0.0115228
Bin1	0.354994	2.46785	12.181	12.5437	0.00340528	0.00974752
Birc2	-0.305173	0.229912	12.4201	11.6015	0.588963	0.647931
Birc6	-0.42933	2.97627	11.8637	11.4765	0.00105615	0.00442696
Bles03	-0.258178	1.77991	13.6717	13.441	0.0165993	0.0322297
Blmh	0.651289	1.49079	13.3362	13.9316	0.0323002	0.0553925
Bloc1s1	0.866097	1.01412	11.1814	11.714	0.0968005	0.139009
Bloc1s2	-0.526096	1.02752	12.6488	12.1291	0.0938589	0.135666
Bloc1s3	-0.965773	2.27748	12.037	11.0066	0.00527866	0.0135357
Bloc1s4	0.136478	0.71077	10.9981	11.1284	0.194639	0.252618
Bloc1s5	-0.532002	1.94771	11.7953	11.1639	0.0112794	0.0239494
Bloc1s6	-1.23117	2.99881	11.1298	9.83665	0.00100275	0.00429457
Blvra	-0.291061	0.669512	14.3632	13.9516	0.214037	0.274179
Blvrb	-3.02513	4.25608	15.3622	12.4691	5.54526593557225e-05	0.000951587
Blzf1	-0.288319	0.242209	10.2059	10.0335	0.572521	0.632901
Bmi1	1.05279	2.68734	9.40828	10.4945	0.00205428	0.00683978
Bmp1	0.845762	5.08255	11.9457	12.8018	8.26903045951128e-06	0.000549907
Bmp3	-6.80365	3.08165	15.61	8.42451	0.000828616	0.00381572
Bms1	-1.00386	3.15045	10.7248	9.7843	0.000707216	0.00350242
Bnip1	0.773278	2.38056	13.0022	13.788	0.00416336	0.0113511
Bnip3	0.869589	1.33913	10.6131	11.5636	0.0458001	0.0741447
Bnip3l	-0.945585	2.69496	11.7789	10.7596	0.00201857	0.00674865
Bod1	-0.84497	1.8	11.2183	10.4623	0.0158488	0.0310122
Bod1l	-0.71791	4.12468	11.4368	10.6929	7.5044176710876e-05	0.00109109
Bola1	-0.114452	0.261997	12.3626	12.4214	0.54702	0.609706
Bola2	-0.604787	1.82465	13.0269	12.5308	0.0149743	0.0296998
Bola3	0.355337	0.675921	9.81407	10.2878	0.210901	0.270686
Bop1	-0.438381	1.56933	11.6539	11.2375	0.026957	0.0478047
Bpgm	-0.950007	1.64668	11.1089	10.327	0.0225591	0.0413338
Bphl	0.327215	2.56454	14.4318	14.801	0.00272561	0.00832888
Bpnt1_(D3Z0E6)	2.88231	2.64569	9.73737	12.4633	0.00226102	0.00730775
Bpnt1_(Q9Z0S1)	0.825552	2.85984	15.8716	16.7171	0.0013809	0.00522318
Bptf	-1.13533	2.96624	11.8541	10.855	0.00108084	0.00449423
Braf	-0.514689	3.91297	13.3928	12.8633	0.000122187	0.00134665
Brap	-3.35505	3.43836	11.5593	8.11491	0.000364455	0.00232574
Brat1	-0.0556239	0.0497262	10.1726	9.71669	0.891813	0.910689
Brcc3	-0.0646529	0.258296	11.81	11.854	0.551702	0.613797
Brd2	-0.539502	1.25358	11.8794	11.1653	0.055773	0.0870781
Brd3	-1.15793	3.12509	11.3116	10.1972	0.000749731	0.00361807
Brd4	-0.847569	2.84759	12.2704	11.4223	0.00142039	0.00532588
Brd7	-0.927671	1.83313	11.504	10.763	0.0146848	0.0292991
Brd8	-1.12379	1.53661	11.0679	10.1874	0.0290662	0.0508763
Brd9	-0.269696	0.117054	9.98626	9.22621	0.763741	0.802865
Bre	-0.194558	1.0064	12.5732	12.4607	0.0985374	0.141141
Bri3bp	-0.641405	1.08912	13.0155	12.195	0.0814481	0.119675
Brix1	-0.997396	2.77973	12.4147	11.3946	0.00166062	0.00587832
Brk1	-0.259415	0.920314	11.1968	11.0008	0.12014	0.167367
Brms1l	-1.49515	1.5669	10.3723	9.26201	0.0271083	0.0480146
Brox	-0.144834	0.337958	11.3271	11.3317	0.459243	0.526235
Brpf3	-0.948167	2.31557	12.9548	11.8097	0.00483533	0.0126727
Brsk2	0.858494	1.82235	8.96342	9.76761	0.0150538	0.0297927
Bsdc1	-0.0395768	0.496356	12.7533	12.7485	0.318892	0.385262
Bsg	-0.626956	2.40968	12.5795	11.9736	0.00389334	0.0107395
Bsn	-0.718078	2.77567	11.4106	10.7129	0.00167621	0.00591226
Bspry	-1.26101	1.18127	9.38667	8.54561	0.0658769	0.100095
Bst2	0.280401	0.178019	9.84365	9.82599	0.663714	0.716001
Btaf1	-0.82867	3.05181	11.2664	10.3711	0.000887541	0.00396185
Btf3	-1.89217	1.9368	13.5011	11.3069	0.0115665	0.0243743
Btf3l4	0.423297	2.70364	13.8457	14.2719	0.00197859	0.00665774
Bub3	-0.265442	1.80816	13.9025	13.5925	0.015554	0.0305585
Bud13	-0.237593	0.413164	10.7152	10.6914	0.386221	0.453152
Bud31_(E0CX20)	0.340217	1.18796	12.6349	12.8866	0.064869	0.0988022
Bud31_(Q6PGH1)	0.355999	0.361727	10.4088	10.5306	0.434784	0.502204
Bysl	-0.127112	0.940928	11.3654	11.2951	0.11457	0.160849
Bzw1	0.669996	2.61534	12.4698	13.0773	0.00242469	0.00765763
Bzw2	0.0875129	0.979208	12.1822	12.2593	0.104904	0.14903
C1galt1	1.6273	4.07406	11.6305	13.311	8.43212953389685e-05	0.00113967
C1galt1c1	0.576584	1.08307	11.506	12.272	0.0825913	0.121184
C1qbp	1.15029	2.91949	14.6479	15.9179	0.00120367	0.00482859
C1qtnf3	-5.14802	4.55715	15.3334	10.4878	2.77238164288895e-05	0.000799631
C1ra	-3.21847	2.00042	12.5639	8.94945	0.00999025	0.021764
C2	-1.78063	1.44372	10.8957	9.34849	0.0359981	0.0604812
C2cd2l	0.713848	2.92596	12.0264	12.7866	0.00118588	0.00477715
C2cd4b	0.0265124	0.0293859	13.8016	13.78	0.934575	0.946397
C2cd4cC2CD4	-0.00870757	0.0274062	11.6355	11.6271	0.938845	0.949533
C2cd5	-0.753206	3.85997	11.4604	10.669	0.000138048	0.00141276
C3	-4.83838	3.54404	18.1362	13.4918	0.000285733	0.00206298
C330007P06Rik	-0.1011	0.123295	9.88942	9.73446	0.752843	0.794044
C4b	-4.60837	3.38766	17.1943	12.8139	0.000409581	0.00250535
C7	-5.72352	3.18374	13.7938	7.52672	0.000655028	0.00332767
C78339	1.00812	1.20283	9.48162	10.4643	0.0626856	0.0959985
C8a	-5.43132	3.56826	13.621	8.17702	0.000270231	0.00200426
C8b	-1.64444	2.60845	13.1853	11.4889	0.00246351	0.00774564
Ca10	1.16082	2.34409	9.56237	10.9087	0.00452803	0.0120389
Ca15	2.49812	2.28139	9.44241	12.2642	0.00523128	0.0134616
Ca2	-4.05018	2.19062	12.5663	8.97418	0.00644726	0.0156665
Ca8	-2.25973	3.9195	12.1367	9.79066	0.000120364	0.00134475
Caap1	0.740754	1.26264	10.9724	11.4078	0.0546216	0.0855555
Cab39	-0.55535	3.00793	13.8884	13.3361	0.000981913	0.00424607
Cab39l	-0.664257	2.41784	13.2812	12.6021	0.00382088	0.0106079
Cabin1	-1.40598	1.24687	9.74112	8.42238	0.0566412	0.0881313
Cacfd1	1.04509	1.95555	11.5883	12.5308	0.0110776	0.0235966
Cachd1	2.2383	3.99842	12.8066	15.0053	0.000100364	0.00123924
Cacna1c	0.155151	0.260283	9.94969	9.90869	0.549183	0.611369
Cacna2d1	-0.729919	2.89578	13.8544	13.1789	0.00127121	0.00498622
Cacna2d2	-3.65453	3.38647	12.0706	8.39555	0.000410707	0.00250535
Cacnb2	-0.961915	3.22853	11.6459	10.6299	0.000590841	0.00312167
Cacnb3	-1.99547	3.61486	11.3952	9.20746	0.000242739	0.00188725
Cactin	-1.27244	1.95538	10.292	9.3055	0.011082	0.023599
Cacybp	0.122546	0.615049	13.3612	13.5787	0.242634	0.305546
Cad	1.25342	6.11205	13.266	14.53	7.72589686294143e-07	0.000296227
Cadm1	-3.51494	4.9381	13.2915	9.71157	1.15319144551138e-05	0.000607722
Cadm4	0.591444	1.66824	9.23807	9.84	0.0214663	0.0396708
Cadps	3.40152	4.36651	12.0494	15.4596	4.30026028274201e-05	0.000865934
Cadps2	-0.648427	2.18338	12.0284	11.3732	0.00655577	0.015872
Calb1	-2.22747	3.89488	15.7129	13.4057	0.000127384	0.0013647
Calcoco1	-0.608346	0.541828	11.5279	10.7446	0.287192	0.352552
Cald1	-3.55705	3.79101	13.1814	9.50624	0.000161806	0.00153484
Calm1	-0.349154	0.598787	18.3824	18.1255	0.251891	0.315622
Calm3	0.222178	1.92868	13.4702	13.6951	0.0117847	0.0247196
Calr	2.17797	3.74398	17.1856	19.3986	0.000180312	0.00163583
Calu_(G3UYI3;Q6XLQ8)	1.52268	0.987695	10.356	11.3807	0.102874	0.146517
Calu_(O35887)	0.787246	1.49969	12.7411	13.6878	0.0316453	0.0545518
Camk1	-1.82328	6.8766	12.1132	10.2627	1.3286127220204e-07	0.000232303
Camk2b_(P28652)	-0.443396	1.96826	14.973	14.4502	0.0107582	0.0230917
Camk2b_(Q5SVJ0)	0.246295	0.650598	12.6054	12.7026	0.223564	0.28503
Camk2d	0.0743852	0.0504138	11.4718	11.0927	0.890402	0.909759
Camk2g	-0.864038	3.21937	11.1042	10.2439	0.000603439	0.00317176
Camk2n1	-0.982725	2.63995	11.8277	10.9166	0.00229111	0.0073755
Camkmt	-0.552937	1.71069	11.8611	11.2338	0.0194674	0.0365704
Camlg	-0.615405	2.11692	11.8126	11.2324	0.00763982	0.0177023
Camsap1	-0.91421	5.02814	11.398	10.4492	9.37261968334082e-06	0.000573778
Camsap2	-1.89914	2.35141	12.1942	10.2449	0.0044524	0.0118856
Camsap3	-0.6001	2.93079	11.6516	11.0369	0.00117275	0.00474902
Cand1	0.224197	1.2426	14.8397	15.0074	0.0572006	0.0888121
Cand2	-0.98688	3.14202	12.1246	11.1244	0.000721081	0.00354458
Cant1	0.412069	1.86424	12.4686	12.8018	0.0136697	0.0276813
Canx	0.834316	2.75415	17.097	18.0199	0.00176135	0.0061365
Cap1	0.240346	1.18805	14.766	14.9546	0.0648554	0.0988021
Cap2	-3.00434	1.70122	11.9266	8.32406	0.0198968	0.0372618
Capn1	-0.839339	3.76002	13.2878	12.4352	0.000173773	0.00159743
Capn2	0.0855739	0.711401	14.5238	14.6099	0.194357	0.252296
Capn5	-1.40572	5.26042	12.644	11.2349	5.49009565206469e-06	0.000481872
Capn7	-1.19615	2.13285	10.8697	9.7458	0.00736453	0.0172424
Capns1	-0.299568	1.60252	14.641	14.2979	0.0249737	0.0448665
Caprin1	0.308415	2.14666	13.2217	13.5546	0.00713411	0.0168795
Capza1_(P47753)	-0.728043	2.58589	13.4074	12.7013	0.00259484	0.00804401
Capza1_(Q5RKN9)	-2.49528	2.03737	10.3211	7.95658	0.00917554	0.0203653
Capza2	-0.495334	2.8153	15.2196	14.6531	0.00153002	0.00558987
Capzb	0.308494	2.9206	14.2392	14.5304	0.00120061	0.00481897
Carhsp1	-1.25016	2.95009	13.5649	12.288	0.00112179	0.00460407
Carkd	0.444849	2.03146	13.778	14.2117	0.00930119	0.0205393
Carm1	-0.496761	3.15779	12.4042	11.8903	0.000695363	0.00345547
Cars	0.811001	3.7152	13.5479	14.38	0.000192664	0.00169338
Cars2	1.26842	1.33112	10.1888	11.0716	0.0466532	0.0751922
Casc3	-0.640595	2.98821	10.1162	9.47422	0.00102753	0.00436804
Casc4	0.990625	4.69634	13.7989	14.7896	2.01213763442103e-05	0.000721553
Casd1	0.0454102	0.0924037	11.451	11.4839	0.808344	0.840224
Cask	-1.00692	4.99643	12.0749	11.0673	1.00825405717035e-05	0.00057616
Caskin2	-2.03168	3.09693	11.5894	9.83323	0.00079997	0.00373097
Casp2	-2.77213	2.09481	9.93618	7.29826	0.0080387	0.018381
Casp3	-0.513132	1.49471	11.8363	11.4418	0.0320101	0.0549855
Casp6	-0.64527	1.75782	11.6384	10.9645	0.0174655	0.033492
Casp7	-0.816729	2.44005	11.0981	10.1248	0.0036304	0.0102311
Casp8	-1.08415	3.68916	11.532	10.4531	0.000204567	0.00173287
Casr	-0.412331	3.04205	13.4391	13.0339	0.00090772	0.00401502
Cast	-0.343599	1.91189	11.5405	11.1189	0.0122492	0.0254201
Casz1	-1.33248	0.894681	11.4137	9.60757	0.127444	0.176172
Cat	-3.22648	3.63238	12.595	9.50474	0.000233143	0.00185826
Cbfa2t3	0.0156527	0.020644	11.0003	10.9461	0.953578	0.961497
Cbfb	-0.776598	3.9555	12.1559	11.3673	0.000110791	0.00129138
Cbl	-0.817076	3.07713	11.8051	10.9322	0.000837271	0.00384101
Cbll1	-0.849698	2.42457	10.9919	10.3174	0.00376208	0.0104886
Cbr1	0.0347704	0.105891	15.152	15.1181	0.783627	0.819512
Cbr3	0.885064	2.38265	12.4641	13.4213	0.00414334	0.0113051
Cbr4	0.0494959	0.19499	14.0682	13.9911	0.638278	0.694111
Cbs	1.72021	3.17581	12.7338	14.3191	0.000667094	0.00336579
Cbwd1	-1.0406	3.13499	11.0541	10.0732	0.000732847	0.00358549
Cbx1	-0.551772	1.45175	13.0733	12.6492	0.0353386	0.0595378
Cbx3	-0.878751	1.92647	14.5992	13.8906	0.0118448	0.0247796
Cbx4	-0.374649	1.10997	10.8431	10.3795	0.0776306	0.114947
Cbx5	-0.712394	2.31494	12.8345	12.1408	0.00484236	0.0126803
Cbx7	-0.416734	0.227703	11.6702	10.7919	0.591966	0.650644
Cbx8	-0.490172	0.51799	9.5304	9.10464	0.303396	0.369729
Cc2d1a	-0.638075	2.1709	12.7693	12.126	0.00674685	0.0161893
Cc2d1b	-0.379107	1.37151	12.5576	12.211	0.0425097	0.0695761
Cc2d2a	-1.53839	2.51243	10.4975	9.03675	0.00307309	0.00903084
Ccar1	-0.0229187	0.0832352	13.4222	13.454	0.825591	0.855781
Ccar2	-0.381405	2.45238	14.0641	13.7199	0.00352871	0.0100182
Ccbl1	0.157631	0.465307	12.2752	12.5352	0.342526	0.409469
Ccbl2	1.64047	1.03061	11.1811	12.5151	0.0931948	0.134932
Ccdc101	0.0641243	0.0387935	11.0174	10.5902	0.914548	0.929995
Ccdc109b	-1.28158	3.31154	10.4437	9.04732	0.000488045	0.00279294
Ccdc112	-1.27896	3.46854	11.8152	10.5864	0.000339983	0.00224943
Ccdc115	-0.0790931	0.21511	11.6142	11.625	0.609382	0.66697
Ccdc12	-0.595699	1.2778	10.2263	9.82857	0.0527468	0.0832273
Ccdc124	-0.748835	2.52046	13.7991	13.0654	0.00301679	0.00893737
Ccdc126	-0.608731	1.25268	10.6724	9.87868	0.0558885	0.0871326
Ccdc127	1.69213	0.773639	12.1089	13.1887	0.168407	0.223503
Ccdc132	-0.308969	1.10968	11.0172	10.7638	0.077682	0.114989
Ccdc134	-0.474281	0.231241	11.6462	10.8755	0.587164	0.64644
Ccdc137	-0.267254	0.276572	9.76495	9.68703	0.528967	0.592578
Ccdc148	1.85637	1.30447	10.1787	12.3192	0.0496054	0.0790236
Ccdc149	0.565438	1.75689	9.44842	10.1263	0.0175031	0.0335375
Ccdc167	0.706369	0.925401	9.33958	10.3002	0.118741	0.165587
Ccdc186	-0.153478	0.160333	11.1592	10.6593	0.691301	0.74137
Ccdc22	-0.125717	2.68261	12.4898	12.3671	0.00207678	0.00688636
Ccdc25	0.100409	0.534365	11.9714	12.1627	0.29217	0.358085
Ccdc28a	-0.280446	0.634693	10.0103	9.97271	0.231904	0.29417
Ccdc43	-0.4628	1.72621	12.1785	11.8196	0.018784	0.0355433
Ccdc47	0.206602	1.23789	14.959	15.1955	0.0578238	0.089665
Ccdc51	0.363958	2.13582	12.2394	12.5948	0.0073145	0.0171647
Ccdc53	1.0595	2.24035	9.71098	10.5628	0.00574973	0.0144451
Ccdc58	0.380509	1.00352	12.92	13.4328	0.0991919	0.141967
Ccdc6	0.955487	3.77938	12.5139	13.5004	0.000166197	0.00155623
Ccdc71	3.04497	1.83273	9.48835	12.5716	0.0146984	0.0293042
Ccdc86	0.172608	0.159834	11.3889	11.2686	0.692096	0.742004
Ccdc88a	-1.05748	3.56572	12.4577	11.3634	0.000271822	0.0020063
Ccdc9	-0.233798	1.28372	12.4448	12.146	0.0520334	0.0823156
Ccdc90b	-0.0509561	0.489415	13.6108	13.5998	0.32403	0.390627
Ccdc91	0.730553	0.572113	10.6761	11.4771	0.267847	0.332754
Ccdc92	-0.631024	2.5246	12.123	11.5741	0.00298813	0.00888148
Ccdc93_(E9QAD4)	-0.253599	0.271659	10.413	9.94297	0.534984	0.597846
Ccdc93_(Q7TQK5)	-0.45193	2.92953	13.0973	12.5874	0.00117616	0.00475491
Ccdc97	-0.997085	1.79322	10.629	9.49903	0.0160983	0.0313772
Ccm2	-0.379968	1.31852	10.7516	10.397	0.0480269	0.0769805
Ccnd2	-0.137767	0.288312	10.6269	10.3336	0.514859	0.579534
Ccnk	-0.722379	2.4637	12.8809	12.2863	0.00343794	0.00981223
Ccnl1_(F6WST0;F6WYR6;F7BER3;F7BI63)	-2.21047	2.42307	9.9977	7.87254	0.00377513	0.0105129
Ccnl1_(Q52KE7)	-1.16729	3.96274	11.0711	9.94593	0.000108958	0.0012844
Ccnl2	-0.847597	3.28685	9.73823	8.84659	0.000516598	0.00287503
Ccnt1	-1.0432	1.30121	11.5585	10.634	0.0499794	0.0795325
Ccnt2	0.852788	0.751276	9.8985	10.3944	0.177306	0.233703
Ccny	-0.312923	2.3125	13.1034	12.8144	0.00486969	0.012729
Ccpg1	0.605592	2.29014	11.6989	12.2537	0.00512695	0.0132587
Ccrn4l	0.532476	0.53884	10.0135	10.2405	0.289175	0.354593
Ccs	-0.327303	2.0708	12.2493	11.8934	0.00849576	0.0192449
Cct2	0.284669	1.69284	15.6791	15.9384	0.0202844	0.0378805
Cct3	0.500002	2.64569	15.8113	16.2961	0.00226105	0.00730775
Cct4	0.147671	0.863217	15.2742	15.3808	0.13702	0.187665
Cct5	0.280417	1.81323	14.6298	14.9681	0.0153733	0.0302851
Cct6a	0.141835	0.436466	15.6602	15.7249	0.366044	0.433106
Cct6b	-0.440691	0.184602	9.80536	8.83321	0.653729	0.707371
Cct7	-0.0980608	0.546876	15.3635	15.2266	0.283873	0.348796
Cct8_(H3BJB6)	0.542946	0.673397	9.54203	10.4237	0.212131	0.272024
Cct8_(P42932)	0.100772	0.385258	15.4107	15.3933	0.411853	0.479328
Ccz1	-0.222639	1.53054	12.103	11.8865	0.0294757	0.0514202
Cd151	-1.21787	3.71147	12.6553	11.4147	0.000194326	0.00169338
Cd164l2	-1.52162	2.16657	10.0094	8.56879	0.00681442	0.0163192
Cd200	-2.55906	6.17649	14.1315	11.5833	6.66054051431088e-07	0.000269567
Cd2ap	-0.678811	2.67811	13.7046	13.1375	0.00209839	0.00691709
Cd2bp2	-0.377383	1.32868	12.0914	11.8997	0.0469156	0.0755482
Cd44	-1.24519	0.873416	11.0206	9.15725	0.133839	0.183966
Cd47_(Q61735-2)	0.0301137	0.0350356	11.4948	11.2577	0.922496	0.936605
Cd47_(Q61735)	-0.487728	2.52011	13.747	13.2511	0.0030192	0.00893737
Cd59a	-0.486026	0.427765	9.77318	9.46635	0.373453	0.440726
Cd63	2.42107	3.71307	13.9492	16.3646	0.00019361	0.00169338
Cd74	-1.40715	1.66435	9.47586	8.34846	0.0216597	0.0399673
Cd81	-2.47838	3.19539	13.2137	10.5964	0.000637689	0.00326922
Cd82	1.34517	0.842802	9.85803	11.7431	0.143614	0.194938
Cd9	1.05531	1.01427	9.63638	10.5477	0.0967676	0.138989
Cd93	-4.51462	3.66017	13.247	9.16256	0.000218693	0.00179614
Cd99	-0.838693	2.67505	14.4794	13.7475	0.00211323	0.00695243
Cda	1.07301	2.80696	13.5091	14.5609	0.00155971	0.00565861
Cdadc1	-0.859999	2.39793	9.27317	8.46784	0.00400008	0.0109925
Cdc123	-0.566161	1.48336	11.7761	11.2717	0.0328577	0.0561108
Cdc16	-0.72052	2.81932	12.6954	11.9311	0.00151594	0.00555346
Cdc23	-1.49336	4.55931	13.6516	12.1655	2.75860304161397e-05	0.000799631
Cdc26	1.40144	0.720321	11.8726	12.5032	0.190405	0.24783
Cdc27	-0.0174002	0.0118456	9.99913	10.1757	0.973093	0.978466
Cdc37	0.243468	1.11918	12.6292	12.8741	0.0760013	0.112879
Cdc37l1	0.215987	0.256766	10.2211	10.3425	0.553648	0.615399
Cdc40	-0.96567	4.54349	12.5281	11.5399	2.86095357865268e-05	0.000801617
Cdc42	0.291956	1.62624	14.8312	15.0886	0.023646	0.0429685
Cdc42bpa	-1.20658	3.02201	11.6065	10.4242	0.000950576	0.00414949
Cdc42bpb	-0.763249	4.10404	12.4258	11.6474	7.86966604848413e-05	0.00111624
Cdc42bpg	-0.43828	3.47732	11.743	11.2982	0.000333179	0.00223681
Cdc5l	-0.114056	0.834919	13.717	13.6687	0.146245	0.198029
Cdc73	-0.421385	2.03845	11.8236	11.3588	0.00915267	0.020347
Cdcp1	0.195921	0.118172	10.3522	10.5193	0.761777	0.801494
Cdh1	0.186785	0.41005	14.9374	15.2468	0.389	0.455972
Cdh11	-5.41145	4.0708	15.2689	10.1834	8.49566906946538e-05	0.00114301
Cdh13	-3.95014	4.81062	14.0161	10.1511	1.54661805540334e-05	0.000637155
Cdh2	-1.89949	4.31137	15.2596	13.4048	4.88233451353433e-05	0.000904633
Cdh23	-1.74575	2.30265	14.3574	12.6166	0.00498135	0.0129604
Cdh5	-5.51833	4.13629	15.2833	9.90216	7.30656595726911e-05	0.00107968
Cdh6	-4.97647	4.60418	14.8412	10.0241	2.48780721403192e-05	0.000793192
Cdipt	1.26996	3.87485	13.3809	14.6223	0.000133397	0.00139626
Cdk11b	-0.199505	2.0565	12.4458	12.2271	0.00878007	0.0197461
Cdk12	-1.57869	2.54087	10.1523	8.65453	0.00287827	0.00865972
Cdk13	-0.705096	2.80098	10.9976	10.3587	0.00158131	0.00569992
Cdk16	-1.27337	1.54838	10.962	9.76991	0.0282893	0.0497795
Cdk2ap1	-0.667303	2.03412	11.8182	11.1809	0.00924434	0.0204448
Cdk4	-0.318301	0.856312	12.437	12.1685	0.139216	0.190172
Cdk5	-0.517928	1.61123	13.6848	13.2076	0.0244777	0.044095
Cdk5rap2	-0.388049	0.490512	12.3581	11.8423	0.323212	0.389896
Cdk5rap3	1.32832	4.34726	13.3354	14.6268	4.4950928393855e-05	0.000879227
Cdk7	-1.33674	3.23349	11.253	10.0123	0.000584127	0.00310025
Cdk8	0.267091	0.56837	10.8165	11.1346	0.270166	0.335006
Cdk9	-0.374235	1.75855	12.7905	12.3792	0.0174361	0.0334444
Cdkal1	0.144741	1.02601	9.70547	9.83879	0.0941872	0.136034
Cdkl5	-1.15458	1.72272	10.6575	9.48965	0.0189356	0.0357929
Cdkn1b	-0.24779	1.6084	11.4523	11.1664	0.0246377	0.0443204
Cdkn2aip	-0.450128	2.88797	12.0729	11.6735	0.00129428	0.00505297
Cdkn2b	-1.80102	1.25409	10.8327	8.74781	0.0557072	0.0870127
Cdkn2c	0.350633	1.84683	11.004	11.3658	0.0142287	0.028587
Cds1	0.266591	1.21855	11.2894	11.5188	0.060458	0.0930565
Cds2	-0.365492	1.4835	13.351	13.1196	0.0328475	0.0561064
Cdsn	-4.39071	3.73568	12.6875	8.13603	0.000183787	0.001655
Cdv3	0.149787	0.485497	13.3801	13.6733	0.326966	0.393515
Ceacam1	-0.200036	0.116119	9.71445	9.41055	0.765387	0.804363
Cebpz	-0.395029	1.57522	9.91975	9.43893	0.0265936	0.0472753
Cebpzos	1.42939	0.942252	10.9734	11.8194	0.114222	0.160421
Cecr5	0.817293	0.358194	11.9598	12.2095	0.438335	0.505665
Cela1	-6.57737	5.56944	14.2795	7.7506	2.69502991681694e-06	0.000377563
Cela2a	-3.73413	3.00461	12.9436	9.39328	0.000989449	0.0042551
Cela3b	-4.31543	2.9423	13.0221	9.02647	0.00114209	0.00466635
Celf1	0.112756	1.14578	13.8358	13.9852	0.0714863	0.107262
Celf2	-0.655016	1.10269	11.7815	10.8251	0.0789415	0.116533
Celf3	-0.501167	3.63573	13.4356	12.9137	0.00023135	0.00185004
Celf4	-0.679358	2.51935	12.1068	11.4047	0.00302448	0.00894936
Celf6	-0.851062	2.54255	11.2771	10.4307	0.00286715	0.00863145
Cenpa	-1.06528	1.91196	12.2027	10.9264	0.0122472	0.0254201
Cenpc	0.32339	0.145116	10.0344	10.2367	0.715952	0.762754
Cenpe	-3.59551	0.859009	14.46	10.7144	0.138354	0.189136
Cenph	-3.67601	3.51897	12.0148	8.40145	0.000302713	0.00212045
Cenpv	-0.373519	2.01897	15.484	15.1394	0.00957269	0.0210368
Cep120	-1.18243	1.49585	10.5239	9.1159	0.0319265	0.0549196
Cep131	-1.04307	2.47477	11.5672	10.5744	0.00335141	0.0096502
Cep164	-1.70965	2.5078	10.0884	8.16251	0.00310596	0.00909443
Cep170	-0.238151	1.46565	11.9546	11.7442	0.0342257	0.0579578
Cep170b	-0.222625	1.21407	11.5953	11.3362	0.061084	0.0939407
Cep41	-1.71027	2.62908	10.1399	8.36139	0.00234917	0.0074896
Cep68	-0.194326	0.871437	9.86158	9.58444	0.134451	0.184667
Cep97	-1.16859	2.68683	11.4102	10.3408	0.00205671	0.00684473
Cept1	3.12653	1.69751	12.0803	14.5484	0.0200673	0.0375424
Cer1	-4.18916	3.41574	12.6078	8.71455	0.000383934	0.00238852
Cers2	-0.926814	2.11172	12.7213	11.9608	0.00773179	0.0178191
Cers5	0.76058	0.334689	9.46412	11.1007	0.462712	0.529344
Cers6	0.872778	2.11656	11.2767	12.168	0.0076461	0.0177112
Cetn2	-0.204225	0.552064	13.5853	13.469	0.280502	0.345203
Cetn3	-0.319363	0.367789	11.1316	11.2066	0.428757	0.496108
Cfap20	-0.844404	2.43623	11.9894	11.1212	0.00366247	0.0102897
Cfap36	-0.59302	1.89135	11.9153	11.264	0.0128424	0.0264361
Cfap97	-0.528218	0.502371	10.2457	9.34873	0.314506	0.38091
Cfb	-3.94195	3.98537	14.6425	10.8302	0.000103426	0.00125604
Cfdp1	-0.878825	2.9559	13.6635	12.6833	0.00110689	0.0045643
Cfl1	0.145698	0.715646	17.0291	17.1688	0.192466	0.250154
Cfl2	-0.352887	1.69614	13.1995	12.8373	0.0201306	0.0376318
Cggbp1	-1.06538	3.75774	12.2972	11.1684	0.000174685	0.00160272
Cgn_(D3YUW7;E9QMC1)	-0.348693	0.648394	11.1791	10.6053	0.224701	0.28628
Cgn_(P59242)	-0.592564	5.80212	13.948	13.3672	1.57716351546854e-06	0.00032637
Cgref1	-1.27279	2.3698	11.6846	10.3793	0.00426774	0.0115535
Champ1	-1.01609	2.2127	11.3061	10.3135	0.00612772	0.015096
Chchd1	-0.504797	2.04566	10.8968	10.3856	0.00900202	0.020055
Chchd10	1.22455	1.92157	10.2064	11.664	0.0119791	0.0249909
Chchd2	2.06302	3.83348	12.7147	14.8667	0.00014673	0.00145631
Chchd3_(D3Z0L4)	0.781783	3.02763	13.3563	14.0783	0.000938352	0.00411553
Chchd3_(Q9CRB9)	0.918289	3.18079	13.8233	14.6678	0.0006595	0.00334306
Chchd4	0.127184	0.0713425	12.0539	11.8451	0.848511	0.875181
Chchd5	-0.288238	0.13013	9.95828	9.86397	0.741088	0.783688
Chchd6	0.296948	1.93512	13.346	13.6794	0.0116112	0.0244402
Chchd7	1.00061	1.54273	10.893	11.9971	0.0286593	0.0502971
Chd1l	-1.45599	2.66812	11.7906	10.4816	0.00214726	0.00703724
Chd2	-0.859179	1.36131	11.548	10.5117	0.0435202	0.0709589
Chd3	-0.0223881	0.0135786	11.2953	10.728	0.969218	0.975107
Chd4	-0.616486	2.68058	13.3829	12.8297	0.0020865	0.00689372
Chd8	-0.917838	2.63632	11.1799	10.3689	0.00231034	0.00741774
Chdh	-2.06313	2.03456	9.79543	7.65251	0.009235	0.0204448
Cherp	-0.133605	0.681338	13.217	13.1071	0.208287	0.267897
Chga	0.626991	1.31137	18.8749	19.4725	0.0488237	0.0779755
Chgb	-1.84816	3.90282	18.5932	16.8057	0.000125079	0.00135394
Chic1	0.354589	1.73066	12.2116	12.6383	0.0185927	0.0352729
Chid1	-0.873765	3.73966	13.2119	12.3281	0.000182114	0.00164603
Chka	-0.201673	2.87089	12.2598	12.0651	0.0013462	0.00514544
Chkb	-0.534639	3.38658	12.9863	12.4697	0.000410599	0.00250535
Chm	-0.583423	1.80118	11.5111	10.7902	0.015806	0.0309506
Chmp1a	0.0759511	0.143058	12.406	12.6393	0.719353	0.765482
Chmp1b1	-0.375723	1.13938	12.1759	11.7238	0.0725478	0.108568
Chmp1b2	-0.299365	0.440776	13.1591	12.8888	0.36243	0.429667
Chmp2a	-0.171371	0.615375	13.1466	12.9414	0.242451	0.305422
Chmp3	-0.253917	1.34062	12.5003	12.1989	0.0456436	0.0739576
Chmp4b	-0.397872	1.72467	12.8971	12.5273	0.0188508	0.0356419
Chmp4c	-0.761699	1.94052	11.1526	10.4108	0.0114678	0.0242363
Chmp6	0.00850159	0.0261663	10.5026	10.5169	0.941529	0.951438
Chmp7	-0.103837	0.39948	12.89	12.733	0.398585	0.466082
Chn1	-1.01297	1.14669	11.0145	9.79688	0.0713361	0.107107
Chordc1	-0.399001	1.59375	13.4554	12.9807	0.0254828	0.0455006
Chp1	-0.417457	2.10265	12.9152	12.5787	0.00789495	0.0181206
Chpf	0.29295	0.338073	10.769	11.3048	0.459121	0.526226
Chpf2	0.242262	1.10187	10.9763	11.2341	0.0790913	0.116707
Chrd	-1.06832	2.13941	9.96833	8.97214	0.00725421	0.0170584
Chst11	0.428798	2.00328	11.4222	11.9225	0.00992481	0.0216474
Chst12	-0.243705	0.558782	12.0636	11.6562	0.276196	0.341032
Chst14	-2.21075	4.3704	11.9742	9.80331	4.26187210599968e-05	0.000865934
Chst3	-4.00431	3.13863	13.134	9.4529	0.00072673	0.00356514
Chtf8	-0.406206	1.44413	13.3226	13.0505	0.0359642	0.060452
Chtop	-0.203952	0.480036	11.7344	11.4103	0.331104	0.397713
Chuk	-0.790278	2.63475	11.3991	10.5894	0.00231871	0.00743316
Ciao1	0.629339	1.68801	11.7141	12.2169	0.0205111	0.0381571
Ciapin1	-0.950161	2.78176	11.5206	10.6854	0.00165289	0.00586238
Cib1	0.425802	0.68463	9.80988	10.2239	0.206714	0.266244
Cic	-1.82026	1.84315	13.9127	12.2672	0.0143501	0.0287831
Cilp	-3.26951	1.72821	11.8027	8.30805	0.0186976	0.0354206
Cirbp	-0.867079	1.41417	15.2616	14.3183	0.0385327	0.0640453
Cirh1a	-1.35342	0.521436	12.4578	10.2951	0.300998	0.367114
Cisd1	0.353283	2.09971	15.6643	15.9731	0.00794863	0.0182151
Cisd2	0.497114	2.48331	13.4231	13.9227	0.00328617	0.00949613
Cisd3	0.750127	1.55468	12.4988	13.2777	0.0278815	0.0492047
Ckap4	1.28514	3.54604	13.0534	14.236	0.000284418	0.00206167
Ckap5	-0.131961	2.92104	13.335	13.1953	0.00119938	0.00481668
Ckb	2.42655	4.51524	13.0992	15.6059	3.05323940612295e-05	0.000820769
Ckmt1	-0.424473	1.61443	13.2063	12.7026	0.0242982	0.0438367
Clasp1	-1.03351	3.51814	12.1642	11.1838	0.00030329	0.00212245
Clasp2_(Q8BRT1-5)	-0.771134	1.87774	9.79348	9.00341	0.0132512	0.0270634
Clasp2_(Q8BRT1)	-0.444871	4.43044	12.4775	12.0511	3.71162540048627e-05	0.000853649
Clcc1	0.0220325	0.0882247	13.2363	13.2968	0.81616	0.84733
Clcn2	0.0390823	0.19742	9.80949	9.84172	0.634717	0.690961
Clcn3	-0.497224	2.11246	13.0767	12.5398	0.0077186	0.0178169
Clcn4	0.730529	1.45146	9.65195	10.579	0.0353621	0.0595499
Clcn5	-1.11719	4.32116	12.5257	11.3485	4.77350257511319e-05	0.000893958
Clcn6	-1.71074	2.01054	9.81814	8.27229	0.00976025	0.0213627
Clcn7	-0.0950409	0.113601	10.829	10.9049	0.769838	0.807875
Cldn3	-0.8472	1.58113	11.8574	11.0001	0.0262343	0.0466936
Cldn7	0.747707	0.831488	11.4622	11.8178	0.147405	0.199451
Cldnd1	-0.469349	1.54211	12.1911	11.6089	0.0287003	0.0503084
Clec11a	-4.2579	2.89561	13.2757	9.4739	0.00127171	0.00498622
Clec16a	-0.619109	0.37611	11.2748	10.3212	0.42062	0.488011
Clgn	0.923042	0.325923	12.7591	12.9317	0.472147	0.538867
Clic1	-0.482966	1.0216	15.147	14.4352	0.0951482	0.137041
Clic4	0.869665	2.69548	12.6485	13.6375	0.00201616	0.00674677
Clic5	-1.09248	1.83871	10.3799	9.14252	0.0144975	0.029007
Clint1_(Q5SUH6)	0.211296	0.743088	11.8081	12.0281	0.180681	0.237164
Clint1_(Q99KN9)	0.204494	1.09529	14.2868	14.5279	0.0802983	0.118272
Clip1	-0.066102	0.386568	12.503	12.4152	0.410613	0.478151
Clip2	-0.595642	3.21399	13.0266	12.4938	0.000610963	0.00318938
Clk3	-0.728494	0.890439	10.0402	9.59585	0.128695	0.177666
Clmn	-2.54771	1.27366	11.719	9.81332	0.053253	0.0839714
Cln3	-0.685958	1.92264	11.142	10.4251	0.0119497	0.0249383
Cln5	0.926168	0.99754	9.74119	10.4232	0.100568	0.143824
Cln6	0.465682	0.741067	10.5338	10.9999	0.181524	0.238056
Cln8	-0.375468	0.688419	9.72554	9.3254	0.204919	0.264218
Clns1a	0.149384	0.488862	12.4165	12.7338	0.324443	0.390961
Clp1	-0.728876	2.96938	12.1443	11.3787	0.00107306	0.00446971
Clpb	-0.0160161	0.0635028	13.2571	13.3191	0.863967	0.887479
Clpp	0.942852	3.15416	14.2446	15.1365	0.000701197	0.00347971
Clps	-3.14397	3.47957	11.5504	8.17398	0.000331458	0.00222961
Clptm1	0.0202615	0.037576	12.1889	12.2785	0.917115	0.932039
Clptm1l	0.672212	3.13562	11.4776	12.2018	0.000731779	0.00358508
Clpx	0.27432	1.39486	12.5458	12.8753	0.0402842	0.0664167
Clstn1	-0.768186	1.87098	12.5937	11.9753	0.0134591	0.0273958
Clstn3	-2.02227	2.58236	11.5776	9.56149	0.00261599	0.00808547
Clta_(B1AWE0;Q6PFA2)	1.0046	2.95701	11.0121	12.0324	0.00110406	0.00456326
Clta_(O08585)	0.973089	4.01108	14.5986	15.614	9.74817293496609e-05	0.0012202
Cltb	0.874022	3.55902	15.0374	15.8415	0.000276046	0.00202313
Cltc	0.120637	0.819072	16.7559	16.913	0.15168	0.204413
Clu	-3.38568	6.19209	18.0519	14.6902	6.42559894402883e-07	0.000269567
Cluh	-0.33721	3.56085	12.7631	12.4471	0.000274883	0.00201689
Clybl	-0.613529	1.44372	12.3507	11.7936	0.035998	0.0604812
Cmas	0.225009	2.14298	13.5111	13.7609	0.00719475	0.0169624
Cmbl	1.75474	2.93841	11.9367	13.5809	0.00115236	0.00470021
Cmc1	0.278901	0.503978	9.72729	10.1206	0.313345	0.37963
Cmc2	0.478491	0.621021	10.0846	10.8021	0.23932	0.301948
Cmc4	0.501453	1.96827	11.8758	12.4593	0.010758	0.0230917
Cmip	-1.0071	1.56318	11.0521	9.86345	0.0273414	0.0483568
Cmpk1	0.260291	0.989542	16.603	16.8249	0.102437	0.145981
Cmpk2	0.27264	1.16314	13.6099	13.7973	0.0686848	0.103789
Cmtm4	-0.455226	2.1041	13.9786	13.4927	0.00786874	0.018077
Cmtm6	0.343085	0.439647	9.92151	10.021	0.363374	0.430575
Cmtr1	-0.597013	3.23893	13.0395	12.4566	0.000576865	0.00308777
CN725425	-0.221148	0.710076	11.4223	11.135	0.19495	0.252971
Cnbp_(P53996-2;P53996-3)	0.63778	1.78495	12.5651	13.2762	0.0164076	0.031876
Cnbp_(P53996)	-1.64242	1.25329	9.33054	8.23688	0.0558093	0.0870974
Cndp2	1.12435	3.08498	13.1764	14.2313	0.000822286	0.00379136
Cnih4	1.74726	1.4948	10.3033	11.8586	0.0320038	0.0549855
Cnksr3	2.57075	3.11599	9.67065	12.3606	0.000765614	0.00365259
Cnn3	-0.208028	1.28985	13.6369	13.5171	0.0513037	0.081295
Cnnm2	-1.07564	0.594655	8.82077	8.49969	0.254299	0.318366
Cnnm3	-0.89459	1.7404	10.917	10.015	0.0181801	0.0346254
Cnot1	-0.531983	4.24979	13.4588	12.9335	5.62614323075113e-05	0.000951587
Cnot10	-0.781557	2.13499	12.2434	11.5237	0.00732841	0.017183
Cnot11	-0.907656	2.35776	11.9244	11.0353	0.00438775	0.0117647
Cnot2	-0.441537	1.05921	12.0127	11.7489	0.0872554	0.127055
Cnot3	-0.461766	1.38806	12.3918	12.0291	0.0409205	0.0673686
Cnot4	-0.631683	0.782487	11.0522	10.1969	0.165011	0.219764
Cnot6l	-1.32146	3.51638	12.2989	10.9366	0.000304524	0.00212426
Cnot7	-0.603689	3.56792	11.7709	11.1218	0.000270444	0.00200426
Cnp	-1.38602	3.07959	11.7055	10.4028	0.000832552	0.00382418
Cnpy2	0.890195	3.32255	15.5129	16.449	0.000475831	0.00274119
Cnpy3	0.440836	2.17165	12.9585	13.3892	0.00673518	0.0161677
Cnpy4	-1.35002	4.46283	13.6175	12.2748	3.44488489798473e-05	0.000845156
Cnrip1	-0.176824	0.679919	13.553	13.493	0.208969	0.268679
Cnst	0.0151665	0.0431618	11.2472	11.1583	0.905395	0.922748
Cntfr	0.500876	0.577867	10.2486	10.6109	0.264322	0.329216
Cntn1	-1.56616	2.63198	12.7015	11.3425	0.00233355	0.00744958
Cntnap2	0.20757	0.364359	9.39651	9.78657	0.432157	0.499486
Coa3	0.324339	1.60826	13.8291	14.2056	0.0246454	0.0443204
COA4	0.24725	0.386728	10.3924	10.834	0.410461	0.478127
Coa5	0.0980858	0.0745626	10.0407	9.85619	0.842243	0.870688
Coa6	-0.244768	0.241268	9.69817	9.14729	0.573762	0.634176
Coa7	0.779514	2.80107	11.2456	12.0974	0.001581	0.00569992
Coasy	-0.191496	1.47109	13.8233	13.5675	0.0337994	0.0574093
Cobl	0.333675	0.645092	10.1839	10.4974	0.226417	0.288163
Cobll1	-0.34942	2.05055	13.1129	12.7174	0.00890133	0.019907
Cog1	0.430309	3.81837	12.5141	12.9613	0.000151925	0.00149362
Cog2	0.426496	2.41223	12.2985	12.7686	0.00387053	0.0106928
Cog3_(E9QL65)	0.34646	0.700522	10.401	10.5896	0.199287	0.257915
Cog3_(Q8CI04)	0.326951	1.81554	12.7611	13.024	0.0152919	0.0301639
Cog4	0.445593	2.17288	12.9665	13.4134	0.0067162	0.0161317
Cog5	0.549549	4.16129	12.5368	13.081	6.89784659658297e-05	0.00105954
Cog6_(Q8BRB0)	0.0959809	0.181695	11.3775	11.4586	0.65812	0.711335
Cog6_(Q8R3I3)	0.1416	1.19338	13.1406	13.2494	0.0640652	0.0977414
Cog7	0.612046	2.38016	12.4465	13.0556	0.00416715	0.0113554
Cog8	-0.0956841	0.399184	12.5734	12.478	0.398856	0.466284
Coil	-0.375109	1.08462	10.3315	9.91068	0.0822966	0.120849
Col12a1	-3.62823	3.30389	11.7533	8.0898	0.00049672	0.00281422
Col15a1	-5.02396	3.6267	13.3028	8.10866	0.00023621	0.00187042
Col18a1	-5.272	2.96936	14.6126	9.99381	0.0010731	0.00446971
Col1a1	-4.74741	3.95784	15.3814	10.8602	0.000110193	0.00129061
Col1a2	-4.79881	3.72359	13.6235	8.92719	0.000188979	0.00168303
Col22a1	0.450099	1.16162	10.2804	10.6349	0.0689257	0.104078
Col2a1	-4.78144	2.15405	13.2983	8.21365	0.00701374	0.0166651
Col3a1	-4.77505	3.04249	14.6064	10.2284	0.000906805	0.00401502
Col4a3bp	-0.672275	3.23962	12.4459	11.7429	0.000575949	0.00308741
Col4a5	0.717156	1.61208	11.3039	12.0762	0.0244296	0.0440301
Col5a1	-4.42358	3.61872	12.6842	8.09839	0.000240593	0.0018789
Col6a1	-4.39978	4.76385	15.9794	11.517	1.72247855936189e-05	0.00066746
Col6a2	-3.89609	3.47374	12.4905	8.77241	0.000335938	0.00224316
Col6a3	-4.20683	4.43013	13.8221	9.54795	3.7142224524139e-05	0.000853649
Col6a6	0.67307	2.72763	11.8818	12.5708	0.00187226	0.00640649
Col9a1	-4.58361	3.67398	12.4242	8.02569	0.000211846	0.00176212
Colec10	-5.55816	4.62436	13.2224	7.45461	2.37488174018312e-05	0.000776808
Colgalt1	-0.264418	1.94384	11.9545	11.6892	0.0113805	0.0241149
Commd1	-0.889359	2.90222	12.2	11.4115	0.00125251	0.0049509
Commd10	-0.257388	1.43655	12.4353	12.1889	0.0365971	0.0613472
Commd2	-0.0545244	0.250791	12.8007	12.7198	0.561318	0.622975
Commd3	-0.00950173	0.052927	12.7513	12.7527	0.885264	0.90597
Commd4	-0.322228	2.00658	11.6032	11.2867	0.00984961	0.0214962
Commd5	0.196331	1.02904	11.8617	12.067	0.0935319	0.135275
Commd6	0.133285	0.29063	10.6132	10.867	0.512118	0.577073
Commd7	0.098136	0.638867	13.0328	13.0541	0.229685	0.291794
Commd8	-0.0976832	0.245107	12.3415	12.0902	0.568713	0.629646
Commd9	-0.377171	1.77759	12.3632	12.028	0.0166881	0.0323456
Comp	-4.4205	4.10297	15.3707	11.2819	7.88919994680807e-05	0.00111624
Comt	0.432401	1.45697	13.9135	14.252	0.0349168	0.0589499
Comtd1	0.298872	1.19979	11.8066	11.9859	0.063126	0.096551
Copa	0.848806	3.54708	16.022	16.8081	0.000283742	0.00205882
Copb1	1.259	4.54521	15.353	16.6485	2.849638238395e-05	0.000801617
Copb2	0.81359	2.8648	15.2768	16.0041	0.0013652	0.00518803
Cope	1.23067	3.97058	15.1804	16.3815	0.00010701	0.00127589
Copg1	1.03373	3.76694	14.8245	15.79	0.000171025	0.00157912
Copg2	-0.0285191	0.189917	13.5815	13.5229	0.645777	0.701011
Cops2	-0.118845	1.2061	14.1218	13.9705	0.0622156	0.0953789
Cops3	0.224571	2.2839	13.578	13.794	0.00520111	0.0134029
Cops4_(D3YV99;D3Z1R9)	0.867948	2.87675	9.98946	10.8945	0.00132816	0.00512751
Cops4_(O88544)	0.0863113	0.373954	13.7838	13.8678	0.422714	0.490151
Cops5	-0.0272341	0.112649	13.3028	13.2242	0.771527	0.808715
Cops6	-0.140002	0.906488	14.6887	14.5179	0.124026	0.171969
Cops7a	0.0871415	0.197346	12.6823	12.7818	0.634824	0.690975
Cops7b	-0.0219234	0.0400647	10.1034	10.2336	0.911875	0.927924
Cops8	0.123461	0.848476	13.4991	13.6353	0.14175	0.192983
Copz1	0.822377	3.23016	15.1121	15.9371	0.000588625	0.00311825
Copz2	1.82217	3.79613	12.6805	14.3916	0.000159909	0.00152679
Coq10a	1.32982	1.15134	9.57828	10.8249	0.0705766	0.10612
Coq3	-0.503159	3.24055	11.404	10.9218	0.00057471	0.00308304
Coq4	-0.378347	1.51903	12.043	11.7867	0.0302671	0.052499
Coq5	-0.529168	2.05883	12.5715	12.0877	0.00873323	0.0196727
Coq6	-0.410282	2.23189	12.012	11.6755	0.00586283	0.014637
Coq7	0.234583	0.56642	10.6457	10.8522	0.271381	0.33617
Coq9	0.43648	2.68627	11.7882	12.1903	0.00205933	0.00685032
Coro1a	-4.46699	3.334	12.8308	8.08696	0.000463447	0.00271182
Coro1b	0.443406	3.01237	14.2482	14.7445	0.000971911	0.00421953
Coro1c	-0.080778	0.522912	13.5577	13.4629	0.299977	0.36593
Coro2b	1.11996	0.612801	12.2009	12.6091	0.243893	0.306655
Coro7	0.329543	1.89215	13.8416	14.2284	0.0128188	0.0264023
Cotl1	0.314536	1.33651	16.0903	16.3452	0.046078	0.0745123
Cox14	0.0514427	0.103375	11.9879	12.0625	0.788179	0.823327
Cox15	-0.450512	1.31871	11.702	11.3469	0.0480054	0.0769629
Cox16	0.16252	0.336257	11.3382	11.3943	0.461045	0.52785
Cox17	0.698547	4.48247	12.1599	12.8498	3.29253194211498e-05	0.000838675
Cox19	0.108143	0.24261	9.62412	9.83072	0.571992	0.632508
Cox20	0.258847	0.622762	12.3865	12.664	0.238363	0.300948
Cox4i1	1.38336	4.5563	15.4533	16.8834	2.77777165700219e-05	0.000799631
Cox5a	1.69245	3.62555	13.7803	15.5105	0.000236836	0.00187287
Cox5b	1.71368	3.82363	14.7522	16.5046	0.000150097	0.00147964
Cox6a1	0.54485	2.19672	13.849	14.416	0.00635734	0.0154842
Cox6b1	1.94463	3.27143	14.8201	16.8849	0.000535262	0.00294362
Cox6c	2.24253	3.63908	14.9416	17.0927	0.000229572	0.00184189
Cox7a1	-0.473345	1.32758	11.7449	11.1517	0.0470345	0.0756598
Cox7a2	1.70214	3.45763	15.1122	16.8549	0.000348637	0.00227864
Cox7a2l	0.818749	1.82565	9.7765	10.5067	0.01494	0.0296479
Cox7b	1.30829	4.31548	13.8946	15.191	4.8363732660113e-05	0.000901099
Cox7c_(P17665)	-0.436248	1.3029	15.6966	15.2423	0.0497846	0.0792572
Cp	-3.48262	2.45933	12.2801	9.14231	0.00347269	0.00988609
Cpa1	-3.24761	2.65507	12.4013	8.84141	0.00221275	0.00718356
Cpa2	-3.95976	3.61134	12.1898	7.91866	0.000244712	0.00189339
Cpb1	-5.3232	3.75973	15.2424	9.61828	0.000173886	0.00159743
Cpb2	-2.30728	4.06754	12.0029	9.78321	8.55965047171394e-05	0.0011435
Cpd	0.401332	2.17668	13.7816	14.2497	0.00665766	0.0160426
Cpe	-0.169576	1.29986	19.0753	18.8878	0.0501345	0.0797444
Cpeb3	-0.0199663	0.0481998	12.375	12.5009	0.894953	0.913384
Cpeb4	-0.641019	1.61611	9.6583	9.17999	0.0242042	0.0437031
Cplx2	0.364827	1.37174	15.7996	16.2937	0.0424871	0.0695548
Cpm	0.675278	0.928639	11.0346	11.7589	0.117859	0.164672
Cpn1	-0.955484	2.6837	14.7097	13.8275	0.00207158	0.00687337
Cpne1	-0.368425	1.4256	12.3503	12.0028	0.0375315	0.0626815
Cpne3	-0.505827	1.40161	14.8115	14.2537	0.0396631	0.0655503
Cpox	1.04863	1.85789	12.1038	13.162	0.0138711	0.0279998
Cpped1	0.399154	0.299742	10.4024	10.6979	0.501485	0.566757
Cpq	0.758123	3.84337	16.3291	17.0468	0.000143426	0.00143548
Cpsf1	-0.622845	3.27322	13.4387	12.7354	0.000533065	0.00293528
Cpsf2	-0.444111	1.94026	13.1734	12.6994	0.0114747	0.0242389
Cpsf3	-0.648242	2.82477	12.7881	12.1583	0.00149703	0.00550523
Cpsf3l	-1.02649	2.20249	12.9961	11.7798	0.0062735	0.015321
Cpsf4_(Q8BQZ5-3)	-0.233112	0.232459	11.6515	11.7036	0.585519	0.645018
Cpsf6	-0.286966	2.41274	13.9516	13.7079	0.00386601	0.0106916
Cpsf7	-0.689779	2.86628	12.7137	12.0107	0.00136057	0.00518397
Cpt1a	-0.704771	1.9003	12.2065	11.5147	0.0125805	0.026007
Cpt2	0.693284	4.03584	15.5263	16.2155	9.20779341273727e-05	0.00118622
Cptp	0.0744861	0.063182	9.40328	9.58471	0.864605	0.887713
Cr1l	-0.431318	1.49598	12.3366	12.0196	0.0319171	0.0549163
Cradd	-1.19799	2.51734	11.0624	9.99169	0.00303848	0.00897357
Crat	0.300651	0.386572	10.7107	10.7337	0.410609	0.478151
Crb3	-0.456144	0.894506	9.45922	9.17308	0.127495	0.17621
Creb1	-0.56525	2.57413	12.489	11.9866	0.00266607	0.00820545
Creb3	0.584136	0.929257	9.60643	10.3338	0.117691	0.164532
Crebbp	-1.27281	3.6866	12.0402	10.7309	0.000205778	0.00173318
Creg1_(O88668)	1.67527	3.89805	13.9209	15.5999	0.000126461	0.0013588
Creld1	0.06361	0.222062	13.0446	13.1208	0.599706	0.65806
Creld2	1.94801	3.68859	13.7889	15.7007	0.000204839	0.00173316
Crip1	-0.726922	3.36498	15.1796	14.4768	0.000431543	0.00257477
Crip2	-1.68266	2.97504	11.1025	9.39782	0.00105917	0.00443126
Cript	-0.527951	1.30759	14.1599	13.5775	0.0492507	0.0785788
Crk	-0.209957	0.611825	13.8436	13.5945	0.244442	0.307133
Crkl	-0.798759	3.34957	14.3045	13.4296	0.000447125	0.00264988
Crlf3	-0.687061	0.637145	10.3686	9.48468	0.230598	0.292819
Crmp1_(P97427)	-1.20788	5.76894	15.0893	13.901	1.70241160890613e-06	0.00032637
Crnkl1	-0.500176	2.47242	12.1229	11.6589	0.00336958	0.00967605
Crocc	0.00960796	0.0743067	13.7256	13.7264	0.842739	0.870954
Crot	-0.460722	0.389792	10.2696	9.71521	0.407576	0.475146
Crtap	0.249915	0.863011	11.8066	12.06	0.137085	0.187719
Crtc1	-1.55917	1.15702	11.275	10.2498	0.0696601	0.105023
Crtc3	-1.58938	1.479	10.8665	9.03422	0.0331891	0.0565573
Cryba2	1.72135	4.39874	8.94565	10.7689	3.99259368484814e-05	0.000853649
Crybb3	1.55927	0.997141	9.41508	11.4673	0.10066	0.143928
Crybg3	-0.75758	0.856048	9.82128	8.99191	0.1393	0.190252
Cryl1	2.03991	3.84364	13.6607	15.6507	0.000143337	0.00143548
Crym	-1.29409	1.10061	9.5965	8.16154	0.0793206	0.117021
Cryz	-0.586769	1.64397	14.3078	13.647	0.0227004	0.0415404
Cryzl1	1.00656	0.927396	11.5454	12.3049	0.118196	0.165077
Cs	1.20189	3.81296	15.3073	16.5471	0.00015383	0.00149893
Csad	-0.0794926	0.134557	12.901	12.6308	0.733573	0.776971
Csde1	-0.22965	3.57643	13.988	13.7605	0.000265198	0.0019815
Cse1l	0.0468603	0.137586	14.7256	14.6524	0.728473	0.773041
Csgalnact2	0.907663	1.02089	9.43612	10.4878	0.0953029	0.137183
Csk	-0.825641	3.11057	12.9183	12.0734	0.000775236	0.00367456
Csnk1a1	-0.588535	2.52258	12.6953	12.0671	0.00300208	0.0089084
Csnk1d	-0.288813	1.82264	12.0593	11.8005	0.015044	0.0297814
Csnk1g3	-0.390822	1.46289	11.9063	11.5285	0.0344441	0.0582733
Csnk2a1	-0.12291	1.35492	14.1877	14.0172	0.0441653	0.0719303
Csnk2a2	-0.189884	2.61553	12.6362	12.4418	0.00242363	0.00765763
Csnk2b	0.131549	0.824202	14.3963	14.6002	0.149899	0.202562
Csrp1	-0.329285	1.25045	12.8032	12.5072	0.0561763	0.0875202
Csrp2	-0.795028	0.388879	10.473	9.38947	0.408433	0.475993
Cst3	-1.49437	3.93412	16.9464	15.4155	0.000116381	0.00132062
Cstb	0.0694069	0.276946	15.4352	15.5581	0.528511	0.592339
Cstf1	-0.651197	2.6957	13.649	13.0431	0.00201509	0.00674677
Cstf2	0.0477867	0.859641	12.6963	12.7494	0.138153	0.188897
Cstf2t	-2.30367	4.30089	13.4523	11.2482	5.00165207842175e-05	0.000904633
Cstf3	-0.690726	3.58597	12.6623	11.9037	0.000259438	0.00195708
Ctage5	1.12719	4.7331	13.4526	14.5834	1.8488579287507e-05	0.000690714
Ctbp1_(O88712-3)	-0.136101	0.121273	10.1115	10.206	0.756358	0.797217
Ctbp1_(O88712;O88712-2)	-0.108207	0.849237	14.2665	14.1925	0.141502	0.192692
Ctbp2	-0.731168	2.87166	12.5978	11.8133	0.00134381	0.00514544
Ctbs	0.936738	3.41476	13.1232	14.1165	0.000384806	0.00239191
Ctcf	-0.457727	2.13671	13.2543	12.8356	0.00729953	0.0171373
Ctdnep1	0.928802	1.0379	10.0689	10.7046	0.0916424	0.132965
Ctdp1	-0.817699	2.59942	11.5947	10.806	0.00251524	0.00786095
Ctif	-0.0344524	0.133673	10.1265	10.1137	0.735066	0.778111
Ctnna1	0.0564333	1.27104	15.1348	15.1827	0.0535744	0.0843322
Ctnna2	-0.731775	1.3538	12.0858	11.4262	0.0442789	0.0720831
Ctnnb1	-0.0584204	0.497934	14.9153	14.802	0.317736	0.384184
Ctnnbl1	-0.194844	0.585229	13.7302	13.6917	0.259879	0.324626
Ctnnd1_(P30999-2;P30999-3)	-0.0652017	0.115115	10.528	10.569	0.767158	0.805992
Ctnnd1_(P30999)	-0.328385	2.74298	14.844	14.5645	0.00180725	0.0062427
Ctnnd2	-1.14704	4.24513	11.8973	10.7632	5.6867629985011e-05	0.000956199
Ctps1	-0.000457919	0.00157718	12.3086	12.2954	0.996375	0.99747
Ctps2	-0.174496	0.967858	13.2234	12.9616	0.107682	0.152352
Ctr9	-0.715469	2.71852	13.6563	12.91	0.00191196	0.00651784
Ctrb1	-0.725545	1.57429	12.0469	11.1976	0.0266507	0.0473537
Ctrl	-3.55509	3.52476	12.2278	8.35299	0.000298705	0.00211064
Ctsa	1.66693	3.64706	13.4793	15.1371	0.000225393	0.00182646
Ctsb	1.62954	4.44809	16.4949	18.0746	3.56378432035171e-05	0.000848023
Ctsd	0.834112	3.63625	14.597	15.4263	0.000231075	0.00184987
Ctsf	1.59475	1.10424	9.40622	11.1686	0.0786615	0.116166
Ctsl	0.418277	1.03827	11.7144	12.3454	0.0915648	0.132878
Ctso	0.172706	0.817268	12.9238	13.1561	0.152311	0.205137
Ctsz	-0.0584958	0.215217	14.5535	14.4899	0.609233	0.666906
Cttn	-0.248563	1.73989	14.892	14.6385	0.0182016	0.0346326
Cttnbp2	1.95986	3.3289	10.0886	12.0498	0.000468921	0.00272104
Ctu2	-0.0588986	0.0554828	9.71823	9.97124	0.88007	0.901478
Cuedc1	-0.899642	0.925491	10.4142	9.37015	0.118716	0.165587
Cul1	-0.835898	2.91093	13.0049	12.1513	0.00122764	0.00488753
Cul2	-0.455209	2.10824	12.3925	11.9846	0.00779396	0.0179283
Cul3	-0.322113	1.86418	13.8972	13.6114	0.0136716	0.0276813
Cul4a	-0.693257	4.03489	13.7439	13.084	9.22799728245292e-05	0.00118622
Cul4b	-0.387858	2.92829	12.7845	12.4107	0.00117954	0.00476062
Cul5	-0.204614	1.36415	13.2203	12.9898	0.0432364	0.0705437
Cul7	-0.660136	3.11545	10.8826	10.1952	0.000766568	0.00365474
Cutc	1.03995	3.17836	12.3972	13.4634	0.000663197	0.0033528
Cux1_(P53564;P53564-2;P53564-3)	1.05048	2.03438	10.1101	11.1497	0.0092388	0.0204448
Cux1_(P70403)	-0.0520132	0.175453	12.4635	12.4481	0.667647	0.719817
Cwc15	-0.534129	2.24863	13.8135	13.366	0.00564123	0.0142448
Cwc22	-0.263693	0.362405	11.7743	11.4263	0.434105	0.501499
Cwc25	1.19666	0.356204	10.3717	11.911	0.440348	0.507424
Cwc27	-0.734804	1.55162	12.7255	12.0139	0.0280791	0.0495173
Cwf19l1	-0.870773	4.0661	12.7254	11.8542	8.58807564786286e-05	0.0011435
Cwf19l2	-2.86005	2.81075	15.923	13.049	0.00154613	0.00562615
Cxadr	-1.00369	1.97845	11.1282	10.3368	0.0105088	0.0226566
Cxcl10	-1.06521	1.33451	9.26813	8.53936	0.0462901	0.0747557
Cxx1a	-0.142907	0.186931	11.0427	11.1073	0.650233	0.704859
Cxx1c	0.141746	0.0734666	11.1362	10.6038	0.844371	0.872146
Cxxc1	-0.782601	3.04089	11.505	10.785	0.000910143	0.00402086
Cyb561	1.30623	0.750197	11.408	12.0376	0.177747	0.234157
Cyb561d2	0.729764	2.2946	10.7211	11.3999	0.00507459	0.0131654
Cyb5a	0.513035	3.20255	14.8985	15.4396	0.000627265	0.00322941
Cyb5b	1.70446	4.16327	14.4525	16.1981	6.8663877520222e-05	0.00105944
Cyb5d2	0.421731	2.42241	11.4342	11.8327	0.00378088	0.0105209
Cyb5r1	0.359989	2.19079	12.7881	13.0764	0.00644476	0.0156657
Cyb5r3	1.06616	3.42729	17.8109	18.9195	0.00037386	0.00235731
Cyc1	0.57528	2.04957	15.0329	15.4848	0.00892125	0.019936
Cycs	0.628834	2.41309	14.1764	14.7409	0.00386285	0.0106891
Cyfip1	-0.875717	3.43829	11.5742	10.7075	0.000364509	0.00232574
Cyfip2	-0.497227	3.72149	13.5384	13.0119	0.000189895	0.001685
Cyhr1	0.0777414	0.217903	10.6492	10.7177	0.605476	0.663492
Cyld	-1.42781	3.84848	12.3108	10.8013	0.000141749	0.00142963
Cyp20a1	0.0551406	0.275115	12.8152	12.8473	0.530744	0.59411
Cyp2s1	-0.710744	0.642214	9.81431	8.86377	0.227922	0.289825
Cyp3a57	2.52985	1.92628	9.76974	12.7412	0.0118501	0.0247796
Cyp4b1	0.750317	1.1889	9.54146	10.5081	0.0647299	0.0986727
Cyp4f13	-0.324074	0.741711	9.96842	9.55699	0.181255	0.237789
Cyp4f14	-0.285133	0.576945	10.9472	10.8668	0.264884	0.329638
Cyp4f16	0.365889	0.973561	9.97912	10.4431	0.106277	0.150745
Cyp4f39	1.32901	2.52272	9.45221	10.8457	0.00300112	0.0089084
Cyp4v2	-0.384847	2.35175	12.5804	12.2098	0.00444888	0.0118833
Cyp51a1	-0.659774	2.36225	13.7018	12.998	0.00434262	0.0116695
Cyp7b1	-0.285104	0.621861	13.4789	13.1709	0.238857	0.301521
Cyr61	-4.45724	5.11107	12.7456	8.23795	7.74328592481724e-06	0.000542402
Cystm1	-0.76648	3.2335	12.7763	12.0642	0.000584123	0.00310025
Cyth2	-0.49333	2.73813	13.6581	13.1977	0.00182754	0.00628892
D10Jhu81e	1.14373	4.18735	13.7789	14.9843	6.49608100340203e-05	0.00102183
D17h6s53e	-0.458742	1.64558	12.1159	11.5579	0.022616	0.0414275
D17Wsu92e	0.219688	0.127822	10.8899	10.8296	0.745037	0.787293
D2hgdh	1.2378	1.54095	9.18134	10.7703	0.0287774	0.0504315
D2Wsu81e	0.369413	0.567502	10.6449	10.7803	0.270706	0.33553
D3Ertd751e	0.146344	0.413733	11.9945	12.1527	0.385715	0.452775
D630039A03Rik	1.54903	1.51149	9.41876	11.3094	0.0307968	0.0532655
D6Wsu163e	0.140353	0.131475	8.78618	9.38127	0.738797	0.781606
Daam1	-1.28571	4.04179	11.3277	10.0683	9.08254119879668e-05	0.00117975
Dab2ip	-0.407269	0.451837	10.3424	9.94911	0.353316	0.420366
Dach1	-1.14308	3.08971	12.2066	11.069	0.00081338	0.00377179
Dad1	0.778295	2.78703	15.9742	16.7651	0.00163293	0.00582277
Dag1	-1.26871	3.32453	13.8527	12.6848	0.000473665	0.00274119
Dagla	0.197505	1.93026	12.5949	12.7669	0.0117419	0.0246511
Daglb	-1.23344	2.13174	11.8722	10.7825	0.00738348	0.0172565
Dak	-0.228301	1.21014	12.6238	12.3058	0.0616397	0.0946156
Dap	0.0441942	0.101485	13.5223	13.6039	0.791617	0.826089
Dap3	-0.421199	2.71498	11.7309	11.2579	0.00192761	0.00654364
Dapk1	-1.91978	4.41759	11.7032	9.76113	3.82304610852507e-05	0.000853649
Dapk3	-1.0777	0.927322	11.4368	9.96176	0.118216	0.165077
Dars	0.240073	0.954612	15.6439	15.7609	0.111017	0.156523
Dars2	0.335087	1.5177	10.7482	11.1718	0.0303601	0.0526228
Dazap1	0.119028	0.377836	12.4568	12.7284	0.418952	0.486464
Dbi_(D3Z563)	-0.825765	1.12038	12.2162	11.1813	0.0757906	0.112612
Dbi_(P31786)	-1.17254	2.2842	16.1038	14.9265	0.00519758	0.0134029
Dbn1	-0.787339	2.02422	11.4504	10.7209	0.0094575	0.0208151
Dbnl	-0.348352	1.58285	13.5122	13.2429	0.0261308	0.0465208
Dbr1	-0.590983	3.64593	12.6268	12.0633	0.00022598	0.00182918
Dbt	0.635724	2.6996	13.1816	13.8471	0.00199709	0.00670141
Dcaf11	-0.912087	3.05545	12.0279	11.1609	0.000880135	0.00394329
Dcaf13	-0.65865	2.90143	11.1583	10.552	0.00125478	0.00495719
Dcaf5	-1.01448	1.71654	11.5241	10.7087	0.0192068	0.0362116
Dcaf6	0.31822	0.219761	10.477	10.4453	0.602891	0.661057
Dcaf7	-0.592364	2.73494	12.3782	11.7258	0.00184103	0.00632935
Dcaf8	0.132953	0.511172	12.7333	12.7876	0.308197	0.374487
Dcakd	-0.66983	3.0997	12.9822	12.3248	0.000794886	0.00372156
Dcdc2	-1.54933	2.72625	10.1152	8.47029	0.00187822	0.00642386
Dclk1	-3.39865	2.74562	12.1928	8.32922	0.00179631	0.00622192
Dclk2	-2.5163	3.62028	13.2149	10.8997	0.000239729	0.0018789
Dcp1a	-0.503124	1.68836	12.1453	11.7192	0.0204945	0.0381555
Dcp1b	-1.78365	2.2405	11.419	9.767	0.00574781	0.0144451
Dcps	-0.221528	0.455359	14.2637	13.8882	0.350462	0.417653
Dctn1	0.0265287	0.288655	13.7474	13.7706	0.514452	0.579166
Dctn2	0.401335	2.17532	14.718	15.187	0.00667853	0.0160677
Dctn3	0.216555	2.14584	14.1036	14.3314	0.00714753	0.0168851
Dctn4	-0.00635013	0.011243	11.761	11.6741	0.974444	0.979689
Dctn5	1.40612	2.9866	9.80674	11.167	0.00103133	0.00437069
Dctn6	-0.253156	2.22229	13.2083	12.9708	0.00599388	0.0148835
Dcun1d1	-0.068327	0.351627	12.1451	12.057	0.445013	0.512152
Dcun1d2	-0.483966	1.73975	11.05	10.5828	0.0182074	0.0346326
Dcun1d3	0.126925	0.67797	9.75303	9.87179	0.209909	0.269745
Dcun1d4	-0.585824	1.16995	11.1202	10.6357	0.0676168	0.102345
Dcun1d5	-0.477756	1.71078	12.0583	11.5492	0.0194636	0.0365704
Dcx	-1.52027	3.55801	13.1185	11.4815	0.000276685	0.00202375
Dcxr	-0.406201	0.4193	10.2603	9.66404	0.380803	0.447516
Dda1	-0.128161	0.233697	12.0579	11.7154	0.583852	0.643669
Ddah2	-1.75143	4.19748	12.5793	10.8816	6.3463266930282e-05	0.00101166
Ddb1	-0.00477947	0.0332637	14.226	14.2462	0.926267	0.939813
Ddc	4.96717	5.92003	12.1442	17.023	1.202191901286e-06	0.00032637
Ddhd1_(D6RH62;E9QQ38;F8WHP5;F8WIJ5)	-1.99655	3.80732	11.2793	9.15828	0.000155839	0.00150569
Ddhd1_(Q80YA3)	-2.31947	3.4067	11.8964	9.6069	0.000392013	0.00243168
Ddhd2	0.189283	1.0751	11.9652	12.2145	0.0841205	0.123105
Ddi2	0.255736	1.48999	15.0785	15.2799	0.0323599	0.0554557
Ddost	0.220921	0.759392	16.5112	16.6683	0.174024	0.229959
Ddr1	0.00198498	0.00151054	9.10505	9.27558	0.996528	0.997486
Ddrgk1	0.853053	3.88808	12.8122	13.6458	0.000129395	0.00137321
Ddt	0.829252	2.05332	15.265	16.077	0.0088447	0.0198074
Ddx1	0.115848	0.865854	15.1447	15.2613	0.13619	0.186669
Ddx10	-0.43834	0.584956	10.2946	9.67374	0.260042	0.324774
Ddx17	-0.198489	0.91782	15.2042	15.055	0.120831	0.168148
Ddx18	-0.544836	3.52669	12.3176	11.8025	0.000297382	0.00210537
Ddx19a	-0.2058	2.34728	12.8634	12.6407	0.00449494	0.0119641
Ddx20	-1.0776	0.978061	10.5128	9.47305	0.105181	0.149366
Ddx21	-0.0983937	0.676377	13.5461	13.4135	0.21068	0.270497
Ddx23	-0.388216	2.48363	13.392	13.0319	0.00328377	0.00949543
Ddx24	-0.0449799	0.0260535	11.8011	11.3447	0.941774	0.951438
Ddx27	1.23358	2.18027	9.72391	11.1424	0.00660277	0.0159592
Ddx31	-0.404497	2.29305	11.132	10.737	0.00509272	0.0132077
Ddx39a	-0.540188	2.43441	12.032	11.5177	0.00367784	0.010313
Ddx39b	-0.647371	2.47241	16.5688	15.9453	0.00336968	0.00967605
Ddx3x	0.120985	1.41065	15.3098	15.4549	0.0388467	0.064435
Ddx3y	0.240584	2.24157	12.0878	12.2878	0.00573363	0.0144185
Ddx41	-0.190908	0.249484	11.4963	10.9731	0.56301	0.624377
Ddx42	-0.173992	0.879916	13.5186	13.3474	0.131851	0.181438
Ddx46	-0.316046	3.05238	13.0549	12.719	0.000886371	0.0039598
Ddx47	-0.196882	0.696753	11.666	11.4973	0.201023	0.259978
Ddx49	-0.279621	0.183454	11.1899	10.9971	0.65546	0.709092
Ddx5	-0.0285077	0.198147	16.855	16.7548	0.633656	0.690218
Ddx50	-0.433045	1.78749	15.876	15.3593	0.016312	0.0317481
Ddx51	0.749347	2.66275	10.0449	10.861	0.00217393	0.00708912
Ddx52	-0.0230746	0.028376	9.49691	9.5406	0.936751	0.947678
Ddx54	-0.783592	2.39369	10.9897	10.0643	0.00403935	0.0110793
Ddx55	-2.68792	1.86524	10.5118	7.52544	0.0136383	0.027658
Ddx56	-0.641488	2.91082	11.2576	10.6565	0.00122795	0.00488753
Ddx58	-1.06033	4.67525	12.9707	11.8898	2.11225824008335e-05	0.000730768
Ddx59	-1.47577	2.597	11.5322	10.0737	0.00252931	0.007898
Ddx6	-0.614378	3.69093	15.0439	14.4208	0.000203735	0.00172985
Ddx60	-3.60342	3.54171	10.1785	6.7985	0.000287271	0.00206387
Decr1	0.909703	4.32805	14.3175	15.2691	4.6984333912915e-05	0.000884447
Decr2	-0.744527	2.14553	10.739	10.0942	0.0071527	0.0168851
Def8	0.381606	0.207869	9.92155	10.8176	0.619627	0.676749
Defb1	0.583531	1.53501	9.51883	10.2071	0.0291734	0.0509853
Degs1	0.719063	3.6198	12.6773	13.3679	0.000239995	0.0018789
Dek	-0.762806	2.82702	13.8399	13.0789	0.00148931	0.00548791
Dennd1a	-1.01305	2.6458	12.0305	10.92	0.00226048	0.00730775
Dennd2d	0.166623	0.113193	10.4227	10.9316	0.77056	0.807968
Dennd3	-0.448975	0.278975	11.4721	10.5233	0.526047	0.5903
Dennd4a	-1.43808	2.56783	10.4965	9.25356	0.00270499	0.00829021
Dennd4c	0.685834	3.07496	12.5823	13.2584	0.000841468	0.00385056
Dennd6a	-1.49893	2.68949	11.3576	9.92146	0.00204412	0.00681843
Denr	0.880659	3.11938	12.7596	13.5928	0.000759656	0.00363846
Depdc5	-0.408971	0.520805	10.7198	10.1792	0.301436	0.367587
Deptor	8.1038381265941e-05	0.000203187	12.1909	12.1168	0.999532	0.999674
Derl1	1.05072	3.93051	13.4246	14.5003	0.000117353	0.0013278
Derl2	2.58387	1.28117	12.2788	14.1936	0.0523393	0.0827097
Derl3	-0.206215	0.209084	10.0897	9.7641	0.617897	0.67529
Desi1	0.616649	0.569335	9.85217	10.5559	0.269566	0.334546
Dffa	-0.501183	3.02198	11.4116	10.9429	0.000950653	0.00414949
Dfna5	-0.310971	0.152596	10.589	9.58514	0.703727	0.752039
Dgat1	-0.204925	0.258402	10.5164	10.3352	0.551567	0.613741
Dgcr8	-0.335548	0.236989	11.5819	10.8604	0.579444	0.639777
Dgkd	-0.898126	1.91513	11.0472	10.108	0.0121582	0.0252774
Dgke	1.0003	0.883422	11.0119	11.7212	0.130791	0.180252
Dgkg	-0.300308	0.699211	10.0776	9.82399	0.199889	0.258649
Dgkq	-1.33106	2.66173	10.5807	9.31155	0.00217909	0.00709958
Dgkz	-1.84641	4.14498	12.9857	11.1208	7.16172496900409e-05	0.0010752
Dguok	0.123636	0.320074	13.5356	13.7312	0.478549	0.544894
Dhcr7_(O88455)	0.771818	2.81451	11.9163	12.7424	0.00153283	0.00559453
Dhdh	0.169735	0.444146	12.8844	13.0649	0.359629	0.426902
Dhfr	-1.6652	4.53524	12.7446	11.0974	2.91579305345312e-05	0.000810084
Dhodh	-0.116434	0.634943	12.8144	12.7284	0.23177	0.294052
Dhps	-1.03782	2.63012	10.3666	9.30425	0.00234356	0.00747497
Dhrs1	-0.394198	1.47942	12.2244	11.786	0.0331573	0.0565428
Dhrs11	-2.29398	1.99558	10.4572	7.88798	0.0101022	0.0219614
Dhrs13	-0.605334	2.4866	11.098	10.5295	0.00326134	0.00944688
Dhrs4	1.91155	4.86258	13.2338	15.1064	1.37220284449611e-05	0.000624781
Dhrs7	0.795858	4.05393	13.6289	14.4027	8.83222260903465e-05	0.00115933
Dhrs7b	-0.573928	2.42952	12.7477	12.0919	0.00371947	0.0104017
Dhrsx	0.385525	0.31342	9.55699	9.84358	0.485937	0.55184
Dhx15	-0.952518	5.67155	15.0639	14.1084	2.13034000895108e-06	0.000334318
Dhx16	-0.892616	3.7728	11.6706	10.687	0.000168733	0.00157189
Dhx29	-0.460126	3.86054	12.0074	11.5223	0.000137868	0.00141276
Dhx30	-0.463662	3.23381	12.3917	11.9273	0.000583696	0.00310025
Dhx32	0.917985	3.35477	12.4185	13.2724	0.000441802	0.00262309
Dhx33	-0.71411	0.598207	9.31983	8.80805	0.252228	0.315935
Dhx34	-1.11919	1.52529	9.67165	8.70936	0.0298342	0.0518964
Dhx35	0.673823	0.483897	10.982	11.089	0.328173	0.394711
Dhx36	-0.844273	3.3493	12.5655	11.7685	0.000447407	0.00264988
Dhx37	-0.0411875	0.0428267	10.5553	10.3185	0.906094	0.923202
Dhx38	-1.20549	1.96864	11.4326	10.4392	0.0107488	0.0230917
Dhx40	-0.76486	0.901593	10.605	9.96303	0.125432	0.173753
Dhx57	-0.879	0.711527	11.3577	9.94519	0.1943	0.252268
Dhx58	-0.914882	0.928879	9.771	9.17979	0.117793	0.164613
Dhx8	-1.25926	4.15168	11.555	10.2086	7.05206293023361e-05	0.00106586
Dhx9_(A0A087WPL5;E9QNN1)	-1.53306	3.2705	15.0311	13.4697	0.000536417	0.00294362
Dhx9_(O70133;O70133-2)	-0.572114	2.77555	16.064	15.5195	0.00167669	0.00591226
Diablo	1.49264	3.44782	12.4636	13.8099	0.000356602	0.00230141
Diaph1	-0.655884	2.9144	12.6695	12.0401	0.00121787	0.004871
Diaph2	-0.97277	1.18215	11.6601	10.984	0.0657438	0.0999464
Dicer1	-0.387667	3.1223	10.6647	10.2599	0.000754572	0.00362603
Dido1	-1.32507	3.25565	11.766	10.5416	0.000555074	0.00301545
Dimt1	-2.13285	2.41429	12.5537	10.7447	0.00385219	0.0106797
Dio1	0.571426	1.96793	12.7464	13.2679	0.0107665	0.023096
Dip2b	-1.52083	3.58584	12.0665	10.4742	0.000259511	0.00195708
Dip2c	-1.25745	2.74315	11.6562	10.4431	0.00180655	0.0062427
Dis3	-1.19314	5.72436	12.7578	11.5533	1.88641882931951e-06	0.000327204
Dis3l2	-0.594031	2.56495	12.7449	12.1719	0.00272304	0.00832765
Disp2	0.73252	1.02761	9.81493	10.744	0.0938412	0.135666
Dkc1	-0.45352	2.33492	13.4486	12.9614	0.00462468	0.0122467
Dlat	1.2692	4.1413	16.1335	17.3443	7.22263796851594e-05	0.0010752
Dld	1.17826	5.28938	15.457	16.6348	5.13594798325122e-06	0.000479684
Dlg1_(D3Z3B8)	-0.786273	1.09593	7.59252	7.0422	0.0801803	0.118123
Dlg1_(Q811D0)	-0.610205	3.48281	13.2769	12.6978	0.000328993	0.00221918
Dlg3	-1.46892	3.14949	12.5333	11.17	0.000708773	0.00350775
Dlg4	-1.09274	2.01628	11.2658	10.1059	0.00963217	0.0211484
Dlgap4	-0.0794427	0.793673	12.0427	11.9467	0.160815	0.214922
Dlst	1.36748	5.3295	15.9633	17.3549	4.68274688662793e-06	0.000474091
Dmap1	-1.58388	3.18474	11.8299	10.188	0.000653518	0.00332767
Dmd_(P11531)	-1.08251	1.09401	9.51368	8.89647	0.0805354	0.118573
Dmpk	0.216538	0.111571	10.6678	10.541	0.773444	0.810375
Dmxl1	-0.62104	3.60345	11.5166	10.9093	0.000249204	0.00190899
Dmxl2_(B0V2P5)	0.673144	1.93883	9.5031	10.1554	0.0115125	0.0242834
Dmxl2_(Q8BPN8;Q8BPN8-2)	-0.00786109	0.0662877	12.0772	12.0794	0.858445	0.883351
Dnaaf5	-0.283605	1.69188	11.3288	11.0982	0.0203294	0.0379451
Dnah2	0.523355	1.17761	9.07358	9.64759	0.0664336	0.100827
Dnah6	-2.37944	3.08779	14.379	11.9158	0.000816984	0.00377662
Dnaja1	-0.375606	2.34228	14.9719	14.6028	0.00454699	0.0120761
Dnaja2	-0.101127	0.893788	14.4515	14.4053	0.127706	0.176434
Dnaja3	0.313902	2.48884	14.0096	14.2893	0.00324461	0.00940962
Dnaja4	-0.127936	0.859796	14.2646	14.1792	0.138103	0.188865
Dnajb1	-0.836968	3.85622	13.7224	12.8399	0.000139246	0.0014148
Dnajb11	1.88518	5.73553	13.5976	15.4665	1.83851410004181e-06	0.000326673
Dnajb12	-0.352285	1.26481	12.1498	11.9148	0.0543485	0.0851827
Dnajb14	-0.840581	2.65441	10.8131	9.99938	0.00221612	0.0071844
Dnajb2_(Q3TB24)	-0.0833316	0.361123	12.1492	12.1045	0.435388	0.502743
Dnajb2_(Q9QYI5)	-0.140913	0.80751	12.7617	12.6428	0.155772	0.209141
[truncated: 5,647 more rows]

## Sheet: Fig2d,f,g
Genes	sample	quant	group
[truncated: 72 more rows]

## Sheet: Fig2e
	Sample	Technical replicate	Ppia Ct	Gpr158 Ct	∆Ct	2^-∆CT	(2^-∆CT)*100	Average
[truncated: 18 more rows]

[truncated: 17 more sheets: Fig2i, Fig2j, Fig3a, Fig3b, Fig3c, Fig3d, Fig3e, Fig3f, Fig4b, Fig4c, Fig4d, Fig4e, Fig4f, Fig5a, Fig5b, Fig5c, Fig5d]
