# Supplementary material for: Decoding adult murine pancreatic islet cell diversity through cell type-resolved proteomics and phosphoproteomics
Source: Commun Biol. 2025 Oct 17;8:1483. doi: 10.1038/s42003-025-08918-8 (PMC12534492; doi:10.1038/s42003-025-08918-8)
Supplement: Supplementary file 4 — Supplementary Data 2 [file 42003_2025_8918_MOESM4_ESM.xlsx]

## Sheet: Suppl.Fig2
	Gene	Sample	Technical replicate	Ppia Ct	Gene Ct	∆Ct	2^-∆CT	Average
Biological replicate 1	Ins1	Alpha	A	26.0288	23.6606	-2.36818	5.1629	5.43064
	Ins1		B	26.043	23.5324	-2.51055	5.69837
	Ins1	Beta	A	24.5983	16.6487	-7.94957	247.206	247.611
	Ins1		B	24.586	16.6317	-7.95429	248.017
	Ins1	Delta	A	25.9797	26.8305	0.850832	0.554465	0.574536
	Ins1		B	26.0231	26.7731	0.749991	0.594607
Biological replicate 2	Ins1	Alpha	A	25.3082	23.1975	-2.11069	4.31897	4.1485
	Ins1		B	25.0048	23.0127	-1.99205	3.97802
	Ins1	Beta	A	24.0986	16.7235	-7.37512	166.01	156.495
	Ins1		B	24.5653	17.3658	-7.19948	146.98
	Ins1	Delta	A	25.3584	24.4025	-0.955853	1.93973	1.742
	Ins1		B	25.1666	24.5397	-0.626925	1.54427
Biological replicate 3	Ins1	Alpha	A	25.2589	19.1466	-6.11236	69.1839	69.4364
	Ins1		B	25.1322	19.0093	-6.12286	69.689
	Ins1	Beta	A	24.0009	16.7305	-7.27041	154.388	150.076
	Ins1		B	23.9931	16.8056	-7.1875	145.765
	Ins1	Delta	A	25.6374	21.9928	-3.64462	12.5066	11.399
	Ins1		B	25.4938	22.1305	-3.36336	10.2914
Biological replicate 1	Gcg	Alpha	A	26.0288	16.5048	-9.52398	736.213	754.815
	Gcg		B	26.043	16.4479	-9.5951	773.417
	Gcg	Beta	A	24.5983	20.2208	-4.3775	20.7854	20.989
	Gcg		B	24.586	20.1805	-4.40549	21.1927
	Gcg	Delta	A	25.9797	20.7802	-5.19947	36.7447	38.5369
	Gcg		B	26.0231	20.6893	-5.33375	40.3291
Biological replicate 2	Gcg	Alpha	A	25.3082	15.8086	-9.49959	723.874	661.87
	Gcg		B	25.0048	15.7763	-9.2285	599.866
	Gcg	Beta	A	24.0986	20.79	-3.30862	9.90815	11.8809
	Gcg		B	24.5653	20.7731	-3.7922	13.8537
	Gcg	Delta	A	25.3584	19.0662	-6.29218	78.3671	73.5312
	Gcg		B	25.1666	19.0645	-6.10214	68.6954
Biological replicate 3	Gcg	Alpha	A	25.2589	17.1352	-8.12373	278.923	277.844
	Gcg		B	25.1322	17.0197	-8.11252	276.766
	Gcg	Beta	A	24.0009	20.8859	-3.11497	8.66362	8.3664
	Gcg		B	23.9931	20.9807	-3.01242	8.06918
	Gcg	Delta	A	25.6374	20.9715	-4.66599	25.3866	23.2419
	Gcg		B	25.4938	21.0948	-4.39898	21.0972
Biological replicate 1	Sst	Alpha	A	26.0288	33.0996	7.07074	0.00743865	0.00764404
	Sst		B	26.043	33.0362	6.9932	0.00784942
	Sst	Beta	A	24.5983	33.9975	9.39924	0.00148097	0.00162053
	Sst		B	24.586	33.7362	9.15013	0.00176009
	Sst	Delta	A	25.9797	20.3799	-5.59978	48.4957	50.009
	Sst		B	26.0231	20.336	-5.68713	51.5223
Biological replicate 2	Sst	Alpha	A	25.3082	30.7194	5.41117	0.0235005	0.0216641
	Sst		B	25.0048	30.6611	5.65634	0.0198277
	Sst	Beta	A	24.0986	31.4697	7.37112	0.00604049	0.00805849
	Sst		B	24.5653	31.1981	6.63286	0.0100765
	Sst	Delta	A	25.3584	20.2325	-5.12591	34.9184	31.2691
	Sst		B	25.1666	20.379	-4.78763	27.6199
Biological replicate 3	Sst	Alpha	A	25.2589	25.9567	0.697779	0.61652	0.579418
	Sst		B	25.1322	26.015	0.882794	0.542316
	Sst	Beta	A	24.0009	27.9861	3.98525	0.0631421	0.0673182
	Sst		B	23.9931	27.7991	3.80603	0.0714942
	Sst	Delta	A	25.6374	19.4754	-6.16203	71.6071	67.153
	Sst		B	25.4938	19.5235	-5.97037	62.6988
Biological replicate 1	Amy	Alpha	A	26.0288	35.0005	8.97171	0.0019918	0.00248202
	Amy		B	26.043	34.4372	8.39424	0.00297223
	Amy	Beta	A	24.5983	36.2236	11.6253	0.000316536	0.000553553
	Amy		B	24.586	34.8908	10.3048	0.00079057
	Amy	Delta	A	25.9797	32.9487	6.96907	0.0079818	0.0109081
	Amy		B	26.0231	32.1987	6.17559	0.0138344
Biological replicate 2	Amy	Alpha	A	25.3082	33.9029	8.59469	0.00258667	0.00305702
	Amy		B	25.0048	33.1519	8.14719	0.00352737
	Amy	Beta	A	24.0986	31.2522	7.1536	0.00702349	0.00748753
	Amy		B	24.5653	31.5398	6.97454	0.00795157
	Amy	Delta	A	25.3584	25.767	0.408595	0.753357	0.70757
	Amy		B	25.1666	25.7622	0.595568	0.661784
Biological replicate 3	Amy	Alpha	A	25.2589	33.2023	7.94342	0.00406249	0.00327284
	Amy		B	25.1322	33.7858	8.65358	0.0024832
	Amy	Beta	A	24.0009	32.42	8.41911	0.00292143	0.0028757
	Amy		B	23.9931	32.4581	8.465	0.00282997
	Amy	Delta	A	25.6374	26.8953	1.2579	0.418151	0.397732
	Amy		B	25.4938	26.9	1.40617	0.377313
Biological replicate 1	Cpa1	Alpha	A	26.0288	38.1212	12.0923	0.000229003	0.000240262
	Cpa1		B	26.043	38	11.957	0.000251522
	Cpa1	Beta	A	24.5983	37.2627	12.6645	0.000154034	0.000169867
	Cpa1		B	24.586	36.9808	12.3947	0.000185699
	Cpa1	Delta	A	25.9797	33.9534	7.97373	0.00397803	0.00337112
	Cpa1		B	26.0231	34.522	8.49891	0.00276422
Biological replicate 2	Cpa1	Alpha	A	25.3082	36.8556	11.5474	0.000334109	0.00027393
	Cpa1		B	25.0048	37.1965	12.1918	0.000213751
	Cpa1	Beta	A	24.0986	35.7431	11.6445	0.00031237	0.000881581
	Cpa1		B	24.5653	33.9942	9.42894	0.00145079
	Cpa1	Delta	A	25.3584	28.4691	3.11076	0.115762	0.11139
	Cpa1		B	25.1666	28.3907	3.22409	0.107017
Biological replicate 3	Cpa1	Alpha	A
	Cpa1		B
	Cpa1	Beta	A
	Cpa1		B
	Cpa1	Delta	A
	Cpa1		B
Biological replicate 1	Spp1	Alpha	A	26.0288	25.9776	-0.0512288	1.03615	1.06607
	Spp1		B	26.043	25.9107	-0.132244	1.096
	Spp1	Beta	A	24.5983	26.8119	2.21363	0.215592	0.216885
	Spp1		B	24.586	26.7824	2.19642	0.218179
	Spp1	Delta	A	25.9797	28.6846	2.70498	0.153363	0.150367
	Spp1		B	26.0231	28.7856	2.76248	0.147371
Biological replicate 2	Spp1	Alpha	A	25.3082	23.9715	-1.33667	2.52567	2.19324
	Spp1		B	25.0048	24.1088	-0.895925	1.8608
	Spp1	Beta	A	24.0986	25.3373	1.23864	0.423773	0.509473
	Spp1		B	24.5653	25.3139	0.74862	0.595172
	Spp1	Delta	A	25.3584	26.4823	1.12388	0.458858	0.408888
	Spp1		B	25.1666	26.6449	1.47828	0.358917
Biological replicate 3	Spp1	Alpha	A	25.2589	25.3844	0.12549	0.916693	0.886603
	Spp1		B	25.1322	25.3556	0.223451	0.856514
	Spp1	Beta	A	24.0009	26.1133	2.11242	0.231258	0.236063
	Spp1		B	23.9931	26.0468	2.05369	0.240867
	Spp1	Delta	A	25.6374	27.0008	1.36331	0.388689	0.382989
	Spp1		B	25.4938	26.9001	1.40626	0.377288

## Sheet: Suppl.Fig3
Genes	sample	quant	group
Entpd3	beta_control3	14.6779	beta_control
Entpd3	alpha_control3	12.551	alpha_control
Entpd3	delta_control3	13.3244	delta_control
Entpd3	beta_control2	14.6298	beta_control
Entpd3	alpha_control2	12.5382	alpha_control
Entpd3	delta_control2	13.3515	delta_control
Entpd3	beta_control1	14.5053	beta_control
Entpd3	alpha_control1	12.5819	alpha_control
Entpd3	delta_control1	13.1815	delta_control
Itga6	beta_control3	10.4454	beta_control
Itga6	alpha_control3	9.44202	alpha_control
Itga6	beta_control2	10.5549	beta_control
Itga6	alpha_control2	9.45704	alpha_control
Itga6	beta_control1	10.3086	beta_control
Itga6	alpha_control1	9.42145	alpha_control
Tfrc	beta_control3	11.2676	beta_control
Tfrc	alpha_control3	10.9798	alpha_control
Tfrc	beta_control2	11.1837	beta_control
Tfrc	alpha_control2	11.241	alpha_control
Tfrc	beta_control1	11.364	beta_control
Tfrc	alpha_control1	10.9432	alpha_control
Abcb6	beta_control3	11.2211	beta_control
Abcb6	alpha_control3	11.4196	alpha_control
Abcb6	delta_control3	12.8268	delta_control
Abcb6	beta_control2	10.8761	beta_control
Abcb6	alpha_control2	11.567	alpha_control
Abcb6	delta_control2	12.4932	delta_control
Abcb6	beta_control1	11.6534	beta_control
Abcb6	alpha_control1	11.4769	alpha_control
Abcb6	delta_control1	13.9505	delta_control
Eif2ak3	beta_control3	12.4012	beta_control
Eif2ak3	alpha_control3	12.1715	alpha_control
Eif2ak3	delta_control3	12.5536	delta_control
Eif2ak3	beta_control2	12.3799	beta_control
Eif2ak3	alpha_control2	12.2795	alpha_control
Eif2ak3	delta_control2	12.512	delta_control
Eif2ak3	beta_control1	12.2586	beta_control
Eif2ak3	alpha_control1	12.3244	alpha_control
Eif2ak3	delta_control1	12.6025	delta_control
Eif2ak4	beta_control3	9.76901	beta_control
Eif2ak4	alpha_control3	11.0934	alpha_control
Eif2ak4	delta_control3	11.3413	delta_control
Eif2ak4	beta_control2	9.9607	beta_control
Eif2ak4	alpha_control2	10.9815	alpha_control
Eif2ak4	delta_control2	10.9412	delta_control
Eif2ak4	beta_control1	9.84291	beta_control
Eif2ak4	alpha_control1	10.9105	alpha_control
Eif2ak4	delta_control1	10.474	delta_control
Hsp90aa1	beta_control3	17.722	beta_control
Hsp90aa1	alpha_control3	18.0821	alpha_control
Hsp90aa1	delta_control3	18.0454	delta_control
Hsp90aa1	beta_control2	17.8957	beta_control
Hsp90aa1	alpha_control2	18.1168	alpha_control
Hsp90aa1	delta_control2	18.2134	delta_control
Hsp90aa1	beta_control1	17.7476	beta_control
Hsp90aa1	alpha_control1	18.1956	alpha_control
Hsp90aa1	delta_control1	18.237	delta_control
Hsp90ab1	beta_control3	17.8374	beta_control
Hsp90ab1	alpha_control3	18.5276	alpha_control
Hsp90ab1	delta_control3	18.2787	delta_control
Hsp90ab1	beta_control2	18.0327	beta_control
Hsp90ab1	alpha_control2	18.659	alpha_control
Hsp90ab1	delta_control2	18.3953	delta_control
Hsp90ab1	beta_control1	17.8298	beta_control
Hsp90ab1	alpha_control1	18.692	alpha_control
Hsp90ab1	delta_control1	18.2411	delta_control
Hsp90b1	beta_control3	20.2419	beta_control
Hsp90b1	alpha_control3	19.1748	alpha_control
Hsp90b1	delta_control3	18.9197	delta_control
Hsp90b1	beta_control2	20.3538	beta_control
Hsp90b1	alpha_control2	19.2176	alpha_control
Hsp90b1	delta_control2	19.1762	delta_control
Hsp90b1	beta_control1	20.1825	beta_control
Hsp90b1	alpha_control1	19.4179	alpha_control
Hsp90b1	delta_control1	19.1248	delta_control
Hspa1a;Hspa1b	beta_control3	14.5203	beta_control
Hspa1a;Hspa1b	alpha_control3	15.1257	alpha_control
Hspa1a;Hspa1b	delta_control3	16.1952	delta_control
Hspa1a;Hspa1b	beta_control2	14.6333	beta_control
Hspa1a;Hspa1b	alpha_control2	15.061	alpha_control
Hspa1a;Hspa1b	delta_control2	16.1409	delta_control
Hspa1a;Hspa1b	beta_control1	14.7153	beta_control
Hspa1a;Hspa1b	alpha_control1	15.5443	alpha_control
Hspa1a;Hspa1b	delta_control1	16.4254	delta_control
Hspa2	beta_control3	13.401	beta_control
Hspa2	alpha_control3	14.0187	alpha_control
Hspa2	delta_control3	13.4556	delta_control
Hspa2	beta_control2	13.1223	beta_control
Hspa2	alpha_control2	13.8115	alpha_control
Hspa2	delta_control2	13.4723	delta_control
Hspa2	beta_control1	13.3011	beta_control
Hspa2	alpha_control1	14.086	alpha_control
Hspa2	delta_control1	13.505	delta_control

## Sheet: Suppl.Fig4
Genes	alpha_control3	alpha_control2	alpha_control1	alpha_ifng3	alpha_ifng2	alpha_ifng1	beta_control3	beta_control2	beta_control1	beta_ifng3	beta_ifng2	beta_ifng1	delta_control3	delta_control2	delta_control1	delta_ifng3	delta_ifng2	delta_ifng1
0610011F06Rik_(G5E8X1)	-1.26132	-1.02878	-0.179199	-1.46584	-2.0911	-0.616394	0.466208	0.99204	1.04595	1.34207	1.21173	1.06428	-0.308145	0.207989	-0.220483	-0.149229	0.394459	0.595771
0610040J01Rik	-0.263462	-0.706233	-0.735452	-0.527594	-0.194235	-0.585717	-0.527949	-0.54855	-0.82064	-0.920037	-1.1472	-0.98533	0.985677	1.53137	1.58171	1.20929	1.18287	1.47149
1190007I07Rik	-1.28244	-0.841827	-0.54709	-0.205578	-0.867335	-1.62869	1.38859	1.11826	0.994687	1.15986	1.26058	1.16732	0.22391	-1.13622	-0.0552314	0.448157	-0.303717	-0.893231
1700037H04Rik	0.727257	0.757048	0.531197	0.592832	0.772282	0.695029	-1.11643	-1.35935	-1.36489	-1.53203	-1.37302	-1.43813	0.724577	0.934029	0.705261	0.516935	0.53657	0.690829
1810022K09Rik	1.04447	1.38115	0.552914	0.37124	0.355338	0.301309	-1.2307	-0.953486	-0.709298	-1.45031	-0.965427	-1.20984	0.289693	1.49343	-1.42269	0.626181	0.662811	0.863225
1810024B03Rik	-0.830065	-0.782549	-1.20998	-1.17816	-0.589251	-0.419103	1.08094	1.18587	1.13288	1.16029	1.1268	1.20845	1.23803	-1.19589	-0.757617	-0.110094	-0.157557	-0.902993
2210010C04Rik	0.647289	0.262034	0.557458	-0.152264	0.609936	-0.0134037	-0.787578	-1.56319	-0.973972	-1.44523	-1.5333	-1.305	0.571474	1.16484	0.977558	0.9083	1.16797	0.907079
2210016L21Rik	0.227115	0.567192	0.899027	-0.977766	-0.553624	-0.838236	-0.566594	-0.517657	-1.50979	-0.834789	-0.870901	-0.765712	1.81556	1.11759	1.74115	0.963382	0.517201	-0.413144
2410002F23Rik	0.320541	0.373276	0.588314	0.164545	1.50656	-0.0321097	-1.51354	-1.18835	-0.857855	-1.0413	-1.56979	-1.44026	0.895665	0.993995	0.275652	0.739816	0.741075	1.04377
2410004B18Rik	1.16914	-0.250346	0.933526	0.734705	0.29677	1.01321	-1.27245	-1.09287	-2.09575	-0.876306	-1.13106	-0.658519	1.3812	0.914487	0.0433674	-0.0816628	0.743675	0.228882
2610301B20Rik	1.36861	0.406769	0.616436	0.482603	1.06485	0.0928717	-1.43372	-1.13217	-1.398	-1.29855	-1.30775	-1.12726	-0.197616	0.932849	0.380889	0.885426	0.942926	0.720855
2700029M09Rik	0.291487	0.024457	0.430829	0.444122	0.5513	0.237812	-1.01493	-1.19455	-1.42677	-1.67663	-1.3567	-0.84099	1.74704	1.06361	0.810162	0.308032	0.575035	1.02668
2700097O09Rik	-0.386171	-0.504261	0.11783	-0.219922	0.194285	0.681036	-1.74775	-0.897018	-1.06626	-1.03037	-0.748262	-0.171849	1.49509	1.22119	0.963107	-0.744649	1.67961	1.16436
4932431P20Rik	0.572785	0.542071	0.278428	0.256016	0.643702	0.296442	-0.43488	-1.39325	-0.261365	-1.59322	-1.80111	-1.86253	0.724608	0.848026	1.32208	0.361428	0.880632	0.620148
9030617O03Rik	0.927896	0.821496	1.24445	0.646458	1.4596	1.66948	-0.0596404	0.271087	-0.401676	-0.061178	0.100294	-0.0841367	-1.07384	-0.489039	-1.87934	-0.65971	-1.17405	-1.25815
9030624J02Rik	-0.510391	-0.833166	-0.381673	-0.313451	-0.00397605	-0.801882	-1.13357	-1.07019	-0.838613	-0.668544	-0.746058	-0.561888	1.12975	1.75804	0.913957	1.38604	1.37405	1.30156
9330182L06Rik	0.0749008	-0.475959	0.243498	0.0352761	-0.463731	0.0568683	1.19422	0.961046	1.08226	1.2692	0.722932	1.10193	-1.84677	-0.899689	0.669095	-1.6044	-1.31507	-0.805606
A1cf	1.19671	1.13557	1.20183	1.16995	0.993595	1.17504	-1.06657	-1.19747	-1.215	-1.50086	-1.22619	-1.07676	0.111315	0.20621	0.210873	0.100459	-0.0924274	-0.126271
A2m	0.533635	0.602977	0.309488	0.248319	0.742754	0.279461	-1.04865	-1.3089	-1.00904	-1.51361	-1.51259	-1.49296	1.00167	1.05603	1.31527	0.56642	0.610991	0.618734
A2mp	0.588602	0.641242	0.303302	0.228962	0.657946	0.364403	-1.10829	-1.34081	-1.11737	-1.47122	-1.44883	-1.46691	1.04053	1.13843	1.0983	0.534542	0.837571	0.519607
Aaas	0.786442	0.318059	0.0920512	1.06751	0.53749	0.180202	-0.827583	-1.63375	-1.20314	-1.27872	-1.27883	-1.63563	0.776369	0.814153	0.745978	0.780931	0.672475	1.08599
Aacs	1.1961	1.27457	1.65565	1.22733	0.982751	1.34144	-0.534817	-0.131714	-0.26438	-0.288417	-0.153141	-0.168678	-1.18465	-0.744804	-0.981339	-1.09536	-1.19388	-0.936675
Aagab	0.0966141	-0.64965	-0.434891	-1.83805	-0.154108	-0.674332	-1.04996	-0.480554	-0.511407	-0.595614	-0.153973	-0.436091	1.36538	0.884548	1.66317	-0.158659	1.68661	1.44097
Aak1	1.12176	0.400601	0.810099	0.795535	1.29614	1.0551	-1.46816	-1.21401	-1.43483	-1.26511	-1.09734	-1.16412	0.526721	-0.256088	0.649642	0.645685	0.679953	-0.0815832
Aamp	0.929751	0.885339	1.02777	0.920203	0.441793	0.608302	-1.20241	-1.11691	-1.61278	-0.811389	-0.974874	-0.985861	0.190124	0.209377	-0.800948	0.00537995	2.05774	0.229396
Aars	-0.760267	-1.15991	-0.206545	-0.558367	-1.52101	-0.728116	0.986967	1.20694	1.27533	1.46057	1.40112	1.45879	-0.865676	-0.572595	-0.405285	-0.280894	-0.433217	-0.297837
Aatk	0.894005	0.93143	0.603762	0.509654	0.742085	0.0206448	-1.12449	-1.37134	-1.04288	-1.16191	-1.6294	-1.60107	0.885047	0.627198	0.344134	0.991477	0.939958	0.441691
Abat	-0.97866	-1.04054	-0.791413	-0.941131	-1.6557	-1.04687	1.31917	1.33272	1.15251	1.18913	1.26915	1.18599	-0.345559	-0.110329	-0.143291	0.0880541	-0.411272	-0.0719689
Abca3	0.0131977	-0.0360024	0.306037	-0.0458533	-0.398892	0.17917	1.17115	1.05159	1.01069	1.12997	0.998346	0.91926	-2.1157	-0.809582	-0.557331	-0.189294	-2.07696	-0.54979
Abca5	-0.91118	-0.615743	-0.620134	-2.37675	-0.142861	-2.14231	0.61852	0.467737	0.0697023	0.292238	0.498215	0.435843	0.967347	0.897109	1.26559	0.196636	0.424585	0.675449
Abcb10	-0.731336	-0.878857	-1.08257	-0.845581	-0.686601	-0.989788	1.09492	1.16625	1.14277	1.4708	1.75154	1.27805	-0.32155	-0.677708	0.0202352	-0.3503	-0.764547	-0.595728
Abcb6	-0.44067	-0.267901	-0.373513	-1.0144	-0.210073	-1.05312	-0.673365	-1.07782	-0.166544	-0.616828	-0.802786	-0.486974	1.20899	0.817979	2.52628	0.263557	0.935292	1.43189
Abcb7	-1.07233	-1.24148	-1.55962	-0.559822	-0.814222	-0.867651	0.00532827	-0.136036	0.422576	-0.484472	-0.518159	-0.45447	1.5075	1.23154	1.50531	1.19045	0.742454	1.10309
Abcb9	0.215994	0.521606	0.66488	0.353897	0.691338	0.832731	1.15836	0.483074	0.763751	1.01564	0.635828	0.425129	-1.74456	-1.39	-1.49212	-1.11711	-1.59257	-0.425875
Abcc1	-0.316663	-0.874033	-1.02722	-0.407802	0.657634	-0.767073	-0.538662	-1.05498	-0.618427	-0.589193	-1.13419	-0.563823	0.668235	0.845831	2.0985	1.48496	0.842125	1.29478
Abcc4	-1.48	-1.57121	-1.29979	-1.64814	-0.769139	-1.22378	0.863186	0.658875	0.395979	0.61445	0.399337	0.601812	0.641951	0.63763	1.1695	0.790783	0.441299	0.777273
Abcd1	-1.14047	-0.303045	1.06684	-0.295994	-0.462955	-0.0785529	-0.436195	-0.835945	-1.09733	-1.01137	-1.23303	-0.839333	1.4701	1.0514	1.26346	1.73975	0.198662	0.944
Abcd3	-1.03502	-1.10389	-1.38855	-0.80002	-1.791	-1.31559	1.48403	0.644934	0.797179	0.565163	0.610366	0.701158	0.674614	0.367329	0.906924	0.452527	-0.634247	0.864096
Abce1	0.0980902	-0.400495	0.361919	-0.425497	-0.730672	-0.083512	0.903665	1.1501	0.986321	1.32639	1.31674	1.46037	-1.90747	-1.06594	-0.940122	-1.02678	-0.472887	-0.550203
Abcf1	1.44775	1.69481	1.78498	0.466308	1.51087	0.32411	-0.900812	-0.395931	-0.212839	-0.515708	-0.699003	-0.818441	-0.268106	-0.166865	-0.735104	-1.66287	-0.297848	-0.555302
Abcf2	1.04568	1.51489	1.10483	1.07555	1.66531	0.871409	-1.13657	-0.938684	-1.25983	-1.03094	-0.968827	-0.900846	0.481472	-0.423386	0.196679	-0.444526	-0.183191	-0.669017
Abcf3	0.607707	1.30512	0.215692	0.0799218	0.850064	0.457038	-1.04274	-1.57342	-1.09268	-1.33307	-0.940371	-0.689155	1.95573	0.674951	1.12343	-0.69069	0.15999	-0.0675099
Abhd10	-0.943814	-1.38185	-1.20394	-1.04406	-2.13706	-0.385516	0.883152	1.02739	1.02585	0.4574	0.751389	0.409277	0.280856	0.0525505	0.219115	1.37043	-0.367405	0.986222
Abhd11	1.08397	0.700851	0.786415	0.0808633	0.708507	0.715841	-1.34178	-0.498721	-0.841448	-0.924306	-1.19177	-1.33905	-0.442366	-0.115906	-0.908729	2.06995	0.235102	1.22257
Abhd12	0.721307	0.628427	0.484814	1.28664	1.11591	1.13585	-0.713764	-1.16074	-0.645209	-1.55879	-1.56971	-1.67279	-0.0588781	0.243404	0.72966	0.349368	-0.266971	0.951467
Abhd14a_(Q922Q6)	0.432625	0.258794	0.72016	-0.42583	0.140128	0.427323	-0.934283	-0.969142	-1.89022	-1.02113	-1.48265	-0.890426	1.06826	0.965159	1.80751	0.525642	0.682387	0.585703
Abhd15	0.46774	0.439048	0.589596	0.383629	0.375018	0.626846	0.905464	0.871173	0.892155	0.876305	0.844097	0.810867	-1.10107	-1.4504	-1.56544	-1.16753	-1.44713	-1.35036
Abhd16a	-1.4658	-1.2793	-0.930804	-0.705706	-0.0873794	0.275941	1.08779	1.10715	0.911971	1.56539	1.45782	0.79391	-0.978909	-1.02933	-0.821333	0.390315	-0.610939	0.319204
Abhd17b	-0.451011	-0.436471	-0.535584	-0.463463	-2.09276	-0.0511769	-0.347904	-0.758523	-0.637246	-0.362597	-0.502171	-0.614588	1.19799	0.944331	1.93593	0.668265	0.941618	1.56536
Abhd4	0.845345	1.01962	0.742521	1.29757	1.36948	1.49279	-1.36575	-1.02668	-1.55219	-0.960023	-0.769505	-1.1359	-0.534514	-0.279898	0.22672	0.212008	0.545518	-0.127113
Abhd6	-0.799886	-0.563552	-0.613398	-0.858595	-0.90637	-0.621229	1.66333	1.10548	1.31075	1.18041	1.08609	1.47914	-0.66574	-0.747964	0.196382	-1.23186	-0.80843	-0.204551
Abi1	0.785853	2.05559	0.535873	0.981675	1.28384	0.858805	-0.73134	-0.0204202	0.164658	-0.501811	0.0888467	0.0591496	-1.26992	-1.38155	-0.200444	-1.95284	-0.247799	-0.508155
Ablim1	-1.20518	-0.799537	-1.65863	-1.34157	-0.895354	-1.07416	0.791354	1.38633	0.649724	1.24717	1.03004	0.600362	0.3205	-0.0394795	1.23093	0.299082	-0.81817	0.276585
Abr	0.861493	0.844972	0.418259	0.478698	0.711352	0.612754	-1.34058	-1.41235	-1.11557	-1.50822	-1.53116	-1.15046	0.764591	0.875321	0.400064	0.489994	1.15175	0.449088
Abracl	-0.771905	-1.08899	-0.272192	-1.17949	-1.37149	-0.588644	1.07621	1.07244	1.00577	1.56772	1.37416	1.58714	-0.747901	-0.303349	-0.366712	-0.163056	-0.718033	-0.111684
Acaa2	-0.644754	-0.883202	-0.264026	-0.316474	-1.23257	-0.370149	1.34432	1.43289	1.17959	1.32763	1.40419	1.29836	-0.815263	-0.761137	-0.757088	-0.366133	-1.0256	-0.55059
Acaca	0.988011	1.57772	0.0752973	0.61068	2.16648	0.945531	-1.21803	-1.21438	-1.30504	-0.711396	-0.383722	-0.494439	0.449593	-0.126115	-0.430926	-1.19198	0.405261	-0.142555
Acad10	-0.81539	-0.654078	-0.641181	-0.603341	-0.83607	-0.491763	1.53672	1.44468	1.34163	1.25073	1.3847	1.18487	-0.841187	-0.562968	-0.720372	-0.372669	-1.01172	-0.5926
Acad11	-0.223234	-0.902435	-0.319349	-0.0172199	0.283627	-0.314827	-0.591049	-1.01971	-0.809648	-0.945929	-1.22509	-1.2215	1.35716	1.15979	1.54522	0.837733	0.591031	1.81541
Acad12	-0.424993	-0.8598	-0.654928	-0.636535	-0.731131	-0.640548	1.35998	1.65585	1.12952	1.28622	1.50987	1.04765	-0.81947	-0.42537	-1.03018	-0.0814952	-1.01974	-0.664892
Acad8	-0.695629	-0.951693	-0.605736	-0.283262	-1.45558	-0.488437	1.42131	1.29368	1.40409	1.18598	1.23804	1.19431	-0.89797	-0.32222	-0.812605	0.0567746	-1.0769	-0.204136
Acad9	-1.03889	-0.955964	-2.36341	-1.01649	-0.918528	-0.860628	0.56571	0.841795	1.54365	0.875901	0.818799	0.108906	0.367634	1.20367	0.278173	0.415905	-0.155864	0.289623
Acadm	-1.15162	-1.43973	-1.07414	-0.565464	-2.05672	-0.689298	1.04547	0.765768	0.467414	0.493975	0.979361	0.622585	-0.0772318	-0.193719	0.252334	1.65757	-0.0726739	1.03612
Acads	-0.0189656	-0.888426	0.0209972	0.369633	-1.48474	0.100135	1.25297	1.19971	1.54491	0.94999	1.13117	0.698733	-0.935831	-0.875261	-1.08225	0.179466	-1.6332	-0.529036
Acadsb	-0.0584226	-0.598907	-0.254057	0.0102711	-0.954609	-0.0394257	1.17231	1.13615	2.68514	0.664014	0.636028	0.586508	-0.284375	-1.00549	-1.09933	-0.853138	-1.02814	-0.714524
Acan	0.530739	0.762179	0.240318	-1.16464	-0.465702	-0.674586	-1.20443	-0.783833	-1.28447	-1.0743	-0.719713	-0.886796	1.05013	1.43856	1.33117	0.835254	1.25108	0.819039
Acat1	0.263548	0.263808	0.33417	0.374762	0.0640188	0.342889	1.02933	1.08845	1.1913	0.986975	0.977013	0.859252	-1.36598	-1.22797	-1.49315	-1.20779	-1.3349	-1.14573
Acat2	0.249039	-0.431512	0.722494	0.177733	-1.436	-0.628208	-1.53538	-1.15542	-0.916016	-0.531009	0.209167	-0.489091	0.00821377	-0.0199063	1.85606	1.1421	1.25224	1.5255
Acbd3	-0.670277	-0.0694934	0.404498	-0.15729	-0.158987	0.698638	1.26353	1.35107	1.2875	1.00936	0.898697	0.873474	-1.52567	-1.19122	-1.01948	-1.20382	-1.30574	-0.484794
Ace	0.373231	0.33733	0.087602	-0.426689	0.433454	-0.0480952	-1.83681	-1.29549	-1.45143	-0.406183	-0.515152	-1.45713	1.14829	1.02505	1.3251	0.834594	1.13613	0.736201
Ace2	1.28855	1.41332	1.33511	1.21339	1.48235	1.42069	-0.573558	-0.788259	-0.715868	-0.842921	-0.719178	-0.710905	-0.674568	-0.811456	-0.216665	-0.565908	-0.671566	-0.862559
Acin1	1.01831	0.660312	0.363446	1.10049	0.947821	0.64676	-0.949211	-1.33133	-1.78664	-1.02244	-1.54257	-1.3006	0.621405	0.554728	0.548808	0.697567	0.157768	0.615378
Acly_(Q3TS02;Q3V117)	-0.683499	-0.663076	-0.228595	-0.384707	-1.44897	-0.559458	1.36174	1.28732	0.761385	1.38158	1.6113	1.29746	-0.489789	0.0701071	-0.932865	-0.684977	-1.1475	-0.547456
Acly_(Q91V92)	-0.966993	-0.761367	-0.612924	-1.0301	-1.4732	-1.15152	1.09089	1.57924	1.11592	1.04111	1.39233	1.31219	-0.651821	0.277889	-0.255923	-0.313405	-0.432709	-0.159593
Aco2	-0.144954	-0.448544	-0.142708	0.0541525	-0.916415	-0.123377	1.37769	1.42632	1.03646	1.23257	1.34266	1.15958	-1.13539	-0.962132	-1.10667	-0.46833	-1.39801	-0.782902
Acot1	0.175651	0.117623	0.196284	-0.0318159	0.0709593	0.43812	-0.924988	-1.38946	-1.37695	-1.2592	-0.318363	-1.93241	0.882451	1.3121	1.02218	1.13389	0.871291	1.01264
Acot11	-0.632461	-1.75306	-1.50239	-1.43308	-0.865584	-1.6908	0.677421	0.824418	0.913914	0.894835	0.868389	0.816603	0.618228	0.49595	0.467435	0.406687	0.470247	0.423259
Acot13	-0.528549	-0.689356	-0.952702	-0.500836	-0.761024	-0.504389	1.18112	1.23623	1.70621	1.32907	1.4437	1.16226	-0.381183	-0.791	-0.763461	-0.344082	-1.07695	-0.765052
Acot2	-1.22945	-1.25894	-0.718755	-0.379695	-1.17368	-0.409853	-0.112342	-0.170186	-0.781564	-0.312909	-0.382572	-0.506348	0.886451	1.17712	1.24965	2.10245	0.592377	1.42825
Acot8	0.498259	0.616123	-0.165406	0.599714	0.120181	0.333838	-1.35063	-1.21527	-0.776648	-1.64209	-1.13961	-1.45146	1.22286	0.514269	1.3753	0.833943	1.11606	0.510559
Acot9	-1.2778	-2.07074	-0.722005	-0.84756	-1.38692	-0.787803	0.984836	0.581452	1.14179	0.41259	-0.21435	0.151126	-0.00605852	0.264771	0.323407	1.59275	0.964922	0.895592
Acox1	0.326405	0.135417	0.239285	0.268546	0.0260024	0.425711	-1.13273	-1.26431	-0.909335	-1.4666	-1.4008	-1.27985	0.652924	0.928741	1.55812	0.977069	0.410654	1.50475
Acp5	0.738919	0.528041	0.34199	0.514062	0.668191	0.355319	-0.851444	-1.00691	-1.48448	-1.47487	-1.89459	-1.24767	0.786534	0.611706	0.988634	0.931016	0.77949	0.716054
Acp6	-0.723994	-1.43543	-0.589187	-0.620578	-1.06851	-0.680098	-0.367576	-0.529282	-0.410464	-0.482338	-0.108305	-0.497217	1.41956	1.42984	0.77404	1.9555	0.396685	1.53735
Acrbp	1.11958	1.2531	0.944389	0.353728	0.675366	0.620413	0.432987	0.509411	0.373616	0.553939	0.555448	0.518513	-1.46316	-0.990824	-1.18962	-1.31958	-1.80915	-1.13815
Acsf3	-1.42046	-0.776578	-0.950386	-1.44986	-1.22515	-1.11401	0.947931	1.0165	1.49377	0.150554	0.801332	-0.131027	0.398283	0.876181	0.878737	1.28925	-0.63533	-0.149729
Acsl4	0.577259	0.50459	0.495405	0.277771	0.680892	0.64743	-0.903163	-0.962377	-0.93526	-1.50278	-1.55225	-1.59828	0.62133	0.493825	2.07227	0.376388	0.192122	0.514832
Acsl5	-0.270197	0.253796	-0.00616386	0.206513	-0.0197277	0.231195	1.14548	1.17422	1.16817	1.2945	1.16511	0.774498	-1.28603	-1.56117	-0.807588	-1.37314	-1.4092	-0.680267
Acsl6	-0.0648325	-0.260581	-0.033242	-0.0580561	-0.143207	0.152997	-0.996249	-1.2921	-0.960893	-1.12959	-1.23392	-1.2363	1.21843	1.19271	1.35176	1.11477	0.9046	1.4737
Acss2	-1.05953	-1.2924	-0.934698	-1.217	-1.90662	-1.12946	0.197187	0.216637	0.23027	0.127153	0.397903	0.608465	0.498891	1.20406	0.910135	0.718076	0.854473	1.57645
Actb_(P60710)	0.752224	0.977607	0.455242	0.625124	0.474495	0.455242	-1.24191	-1.33327	-1.82602	-1.24191	-1.30258	-0.896861	0.84049	0.977607	1.26924	0.606617	0.0909916	0.317684
Actbl2	1.01077	0.195939	1.38183	0.668992	-0.0942752	0.797421	-0.958634	-0.891453	-1.99881	-1.40055	-1.31379	-0.9261	1.00398	0.678269	0.981685	0.258637	0.273504	0.33258
Actg2	-0.122461	0.303338	0.0405076	1.54182	0.377274	0.417599	-1.09764	0.0726394	-1.46678	-1.31071	-1.30243	-0.837093	1.4633	1.1727	1.68624	-0.140366	-0.291864	-0.50608
Actl6a_(Q9Z2N8)	1.28589	1.1003	0.733167	1.24972	0.429577	0.691405	-0.912496	-1.0308	-1.53336	-1.40046	-1.42527	-1.25473	-0.235924	0.497499	0.112351	0.600958	0.167196	0.924987
Actn1	-1.17471	-1.17597	-0.242933	-0.767683	-1.45958	-0.514047	1.07046	1.51804	0.822189	1.14431	1.3209	1.22949	-1.15053	0.152431	0.314104	0.0500084	-1.01995	-0.116534
Actn3	-0.573168	-0.714329	-0.925652	-0.534022	-0.673448	-1.34519	1.41844	1.37801	1.30321	1.15733	1.44553	1.21174	-0.323794	-0.668178	-0.251369	-0.470567	-1.15587	-0.278663
Actn4_(P57780)	-1.4595	-1.37863	-0.880462	-1.31652	-1.50988	-1.18169	0.366225	0.756377	0.0108211	0.243509	0.426186	0.383642	0.430076	1.09382	1.14297	0.973317	0.595939	1.30381
Actr1a	0.640684	0.463498	1.29085	1.37554	0.859821	1.39823	-1.07849	-1.24806	-1.5765	-1.70878	-0.810999	-0.553803	-0.568982	-0.0248857	0.32318	0.174029	0.406809	0.637855
Actr1b	0.36786	0.501949	1.04985	0.754133	-0.322769	1.08453	0.84934	0.501138	0.731929	0.435318	0.728399	1.06243	-1.56076	-1.53978	-1.12582	-1.05468	-1.43684	-1.02623
Actr5	1.36541	0.81079	0.716226	0.686139	1.02865	0.848004	-1.36561	-1.0367	-1.16419	-1.40328	-1.0509	-1.00121	0.402157	0.441715	-1.27561	0.607395	0.581788	0.809229
Actr8	0.835423	0.724695	0.546807	0.193181	1.2561	0.790777	-1.35654	-1.00651	-1.3038	-1.36311	-0.944448	-1.29097	-0.391267	1.00744	-0.0600733	0.889576	-0.0447324	1.51745
Acyp2	-0.489	-1.38153	-0.574763	-0.460022	-1.72806	-0.652648	1.2178	1.07046	1.12258	1.34382	1.42818	1.18046	-0.628493	-0.342944	-0.608854	0.296127	-0.888722	0.0955871
Adam10	-1.14611	-0.652749	-1.19524	-0.814761	-0.861534	-0.61867	-0.448218	-0.493196	-0.700598	-0.328663	-0.142006	-0.349101	0.697445	1.3194	1.91987	1.18066	1.1128	1.52067
Adam15	-0.20947	-2.14703	-1.14066	-0.172954	-1.41835	-0.640857	0.14692	-0.0988185	-0.0186542	-0.456964	-0.3616	-0.274768	1.46274	0.98797	1.41683	0.803062	0.810812	1.31179
Adam22	-0.87519	-0.64895	-1.26758	-1.33875	-0.741225	-0.998709	-0.236105	-0.213991	-0.350081	-0.398627	-0.342558	-0.389588	1.16873	1.33609	1.51021	1.22391	1.2478	1.31461
Adamts2	0.465832	0.638602	0.265003	0.0481939	0.407346	0.139242	-1.24514	-1.39558	-0.943714	-1.83995	-0.652174	-1.55226	1.09906	1.04712	1.00297	0.680866	1.07801	0.75657
Adck1	0.472463	0.910124	-1.2454	-0.277833	0.428412	-0.222581	-1.20642	-0.848831	-1.20002	-1.144	-0.564692	-1.36301	1.33002	0.469379	1.17223	1.04032	1.05712	1.19272
Adck3	-0.195267	-0.567275	-1.62153	-1.99577	-0.313783	-1.02004	0.162536	0.150575	-0.347147	-0.418243	0.226012	-0.414805	0.624644	1.09143	0.166917	1.43577	1.37351	1.66247
Adck5	-0.249972	-0.400949	-0.486722	-0.790819	-0.0352606	-1.01184	-0.531087	-0.442918	-0.672883	-0.847663	-0.873757	-1.02011	0.555688	1.41847	1.92686	0.200161	1.77132	1.49149
Adcy6	0.726004	0.277107	0.0096964	1.19318	1.21383	1.06318	-1.24744	-0.920473	-1.52249	-1.17474	-1.17183	-1.25384	1.12633	0.886395	0.93135	0.451919	-0.40133	-0.186846
Add1	0.263816	0.229289	0.105723	0.35752	0.122093	0.193472	-1.06739	-1.31932	-1.35422	-1.41619	-1.26087	-1.23611	1.13923	0.94595	1.17335	0.929149	1.03149	1.16302
Add3	0.15042	0.406025	0.111482	0.255301	0.182744	0.115759	-1.0254	-1.32889	-1.5115	-1.3712	-1.09483	-1.1931	1.36679	1.30922	1.15242	0.528693	0.958515	0.98754
Adh1	0.140959	0.00457675	0.276062	0.212484	0.0327341	0.165774	1.02334	1.10824	1.17048	1.09331	1.12942	1.11518	-1.24746	-1.15176	-1.41697	-1.22024	-1.46638	-0.969756
Adi1	-0.424064	-0.977597	0.179604	0.12697	-1.67671	-0.361002	0.907417	1.35145	0.88898	1.23004	1.09912	1.57797	-1.0941	-0.448617	-0.175953	-0.067099	-1.57186	-0.564559
Adk	1.19578	0.401017	1.59856	1.72053	-0.23545	1.35418	-0.718304	-0.124925	0.378329	-0.245501	0.209176	0.150481	-1.81618	-0.994922	-0.927376	-0.0998704	-1.33613	-0.509391
Adnp_(A2BDX0)	0.885915	0.929438	0.0837121	0.417402	0.729661	0.448165	-1.3843	-1.08138	-1.39342	-1.42248	-1.32281	-1.31448	0.767285	0.0280268	0.875743	0.810281	1.03214	0.911098
Adnp_(Q9Z103)	0.410068	0.601799	0.13518	0.265408	0.327276	-0.111479	-1.29989	-1.21186	-1.17677	-1.39735	-1.18077	-1.4314	1.04823	1.16828	1.25543	0.781738	0.801688	1.01441
Ado	-0.466973	-1.42109	-0.693601	-1.60776	-0.822883	-0.840555	-0.263699	0.267555	-0.527387	0.0437557	0.0194281	-0.0966298	1.40148	1.37575	2.27861	0.0675659	0.665282	0.621153
Adprh	1.02208	1.06865	1.31303	0.720675	0.0118814	0.585721	-1.24565	-1.11613	-1.16498	-1.72404	-1.43429	-1.10703	0.746513	0.452183	0.125416	0.637586	0.651218	0.457168
Adprm	0.501623	-0.617337	0.577652	-0.0341173	0.609657	0.532862	-1.13534	-0.857042	-1.34449	-1.10404	-1.15613	-0.89959	1.28329	0.753625	1.60027	1.22232	-0.943558	1.01035
Adra2a	0.745331	-0.25794	0.245717	-0.344393	1.67133	0.438294	-0.862901	-1.23137	-1.6083	-1.01942	-1.30446	-0.83195	0.0230213	0.674803	1.27277	0.286873	0.520039	1.58255
Adrbk1	-0.00701838	0.193936	0.460326	-0.0441448	-0.0944836	0.332363	-1.43858	-1.62549	-1.39282	-1.08733	-0.7515	-0.986094	0.863627	1.36873	0.834389	0.819445	1.34044	1.21419
Adrbk2	0.303336	-0.374549	-0.810697	-0.89868	-0.422306	-0.622093	-0.447688	-0.521325	-0.7394	-0.439288	-0.653411	-0.809959	1.65763	0.320321	2.89986	0.248466	1.01794	0.291842
Adss	0.952124	-0.0189992	1.43476	1.47176	0.239916	1.25736	-1.40744	-1.29642	-1.26298	-1.10765	-0.803827	-0.65186	-1.13984	0.248809	0.6039	0.758982	0.122758	0.598643
Adssl1	-0.93008	-0.553118	-0.267972	-0.538188	-0.467662	-0.535101	-0.841602	-0.81609	-0.700473	-0.8035	-0.96389	-0.584528	0.987213	1.61191	1.79952	1.26023	1.03695	1.30638
Afg3l1	-0.771695	-0.990494	-1.59909	-1.19732	-0.975791	-0.679615	1.50374	1.3115	1.08934	1.14727	1.27557	0.711497	-0.430209	-0.375051	0.149034	0.43961	-0.885104	0.276809
Afg3l2	-0.670911	-0.707014	-0.431927	-0.63246	-0.728038	-0.338997	1.45233	1.44743	1.32297	1.39247	1.41771	1.0605	-0.829885	-0.781186	-0.838264	-0.544123	-1.13269	-0.457916
Afm	0.584222	0.620748	0.252869	0.280204	0.737997	0.251027	-0.986333	-1.30159	-0.922213	-1.44823	-1.63033	-1.60674	0.890035	0.945489	1.14713	0.598532	0.950102	0.637078
Aftph	0.61698	0.944546	0.840164	0.264375	1.08641	1.09645	-1.1789	-0.831545	-1.4843	-1.53122	-1.48762	-1.33566	0.426909	0.49483	1.08532	0.25459	0.359419	0.379241
Aga	0.36119	-0.192328	0.1215	0.679761	-1.52255	-0.0254539	1.39154	1.11061	0.807977	0.892038	0.915612	1.26028	-1.06314	-1.38469	-0.614771	-0.204389	-1.66405	-0.869144
Agap3	0.911958	0.555919	0.472791	0.105147	0.465412	0.425915	-1.02429	-1.27094	-0.679772	-1.35643	-1.36042	-1.29092	1.6595	0.795091	1.58888	-0.526544	-0.191384	0.720079
Agfg1	0.602049	0.284386	-0.124502	0.346548	0.397965	0.0341617	-1.44276	-0.876364	-1.52473	-1.22295	-1.05248	-1.15289	1.35869	0.831889	0.763437	1.03741	1.71962	0.0205165
Agfg2	0.537282	0.518344	1.28056	0.477938	0.539979	0.969035	-0.96136	-1.09608	-1.53005	-1.65262	-1.55052	-1.05479	1.08159	0.586832	0.823287	0.425661	0.493677	0.111237
Agk	-1.44286	-1.26487	-0.789929	-0.369642	-1.28969	0.0920945	0.177614	0.282082	-0.0935031	-0.349293	-0.352732	-0.949731	0.762582	0.711051	2.3918	1.5292	0.563052	0.392787
Agl	0.0823338	-0.485911	0.215966	0.0246574	-0.681488	-0.0781386	1.06474	1.00707	1.25561	1.13474	1.03051	1.40318	-2.28677	-0.832008	-0.645643	-0.849225	-1.00581	-0.353816
Ago1	0.408833	0.142944	0.156408	0.33415	0.670804	0.495272	-1.04282	-1.31492	-1.59503	-1.41147	-1.27236	-1.05493	0.485232	0.867624	1.5204	0.865782	0.468264	1.27581
Ago2	0.609738	-0.100793	0.369439	0.742787	0.627594	0.862481	-1.13312	-1.22732	-1.69626	-1.28971	-1.42011	-0.833786	0.380356	0.948729	1.23973	0.829287	-0.119651	1.2106
Ago3	-0.118826	0.127561	-0.135907	-0.214927	0.217975	0.246875	-1.34657	-0.814516	-1.63372	-1.17665	-1.0105	-0.925874	0.78932	0.858228	1.03971	0.902908	1.71651	1.4784
Agpat3	-1.06231	-1.03263	-0.683223	-1.05832	-0.87435	-0.833042	1.30396	1.25872	1.50646	1.48713	1.19222	1.10729	-0.408836	-0.269853	0.147856	-0.62092	-0.465108	-0.695037
Agpat4	0.764235	0.809964	1.05277	0.959555	0.960644	1.1432	-1.48848	-1.26237	-1.4564	-1.15148	-1.27456	-1.25156	0.0824923	0.285195	0.632022	0.354142	0.210982	0.629661
Agps	0.583306	-0.343138	-0.402344	-0.396403	-0.251725	-0.376023	-0.832186	-0.986601	-1.2405	-1.20284	-1.05638	-0.786482	1.65057	1.3823	1.65277	0.890608	0.830606	0.88446
Agt	0.34876	-0.113669	1.03562	-0.0393123	-0.462509	0.163574	-1.03843	-0.847256	-0.93471	-1.47082	-1.06622	-1.40209	-0.226669	0.86785	1.17399	1.20732	1.25798	1.54659
Ahctf1	0.667418	0.642015	0.170705	0.41356	0.801732	0.104379	-1.12636	-1.26266	-1.15311	-1.34048	-1.38338	-1.64081	0.988595	0.846459	1.30628	0.608786	0.649945	0.706922
Ahcyl2_(Q68FL4)	-0.975546	-1.25566	-0.706528	-0.961297	-1.00719	-0.740876	1.11219	1.27521	1.62109	0.774853	0.861932	1.65376	0.726368	-0.315185	-0.689478	-0.743329	-0.491439	-0.138882
Ahdc1	0.739908	0.188881	0.360764	0.222055	-0.00241737	0.259636	-1.60503	-1.23446	-1.91129	-1.08204	-0.725185	-0.965518	0.878327	0.697768	0.797685	1.337	1.11416	0.929762
Ahi1	-0.0854771	-0.266926	-0.336172	-0.0273776	-0.169064	0.00286665	-1.0494	-1.10072	-1.19361	-1.19978	-1.12732	-0.945887	1.207	1.42498	1.21829	1.25548	1.30867	1.08444
Ahnak	0.0180825	-0.172758	-0.234764	-0.311051	0.422975	-0.169249	-1.19917	-1.25529	-1.36208	-0.909193	-0.872501	-0.951239	0.938768	1.03827	1.47274	0.599308	1.0162	1.93095
Ahsa1	0.537992	1.40092	1.229	0.734804	0.969815	0.995944	-1.62663	-0.700278	-1.35306	-1.24489	-0.502592	-0.959933	0.802455	0.737219	-1.24846	-0.200336	0.527414	-0.0993859
Ahsg	0.551745	0.570839	0.114777	0.0698222	0.757379	0.160479	-0.99383	-1.5873	-0.695198	-1.41223	-1.49671	-1.47774	1.05319	0.917192	1.2621	0.606431	1.07695	0.522091
Aida	-1.66504	-1.35225	-0.981147	-1.44705	-0.863656	-1.08044	0.471663	0.718507	0.418925	1.08571	1.23891	0.911054	0.24827	-0.444578	-0.0138137	0.574943	1.03963	1.14036
Aifm1	-0.616816	-1.12668	-1.28084	-1.02124	-1.82555	-0.921577	1.67721	1.14419	1.25727	1.04978	0.749186	0.952335	0.0624482	-0.133385	-0.273561	0.200648	-0.132476	0.239055
Aifm2	-1.99744	-0.0574454	-0.176222	-1.49508	-0.491605	-0.702884	0.831663	1.20104	1.39874	0.988465	1.49695	0.824598	-0.76377	-0.310574	-0.346408	0.72515	-0.732452	-0.392716
Aimp1	-0.00204605	1.41571	1.53201	0.737234	0.127224	0.985227	0.537908	0.613787	-0.775459	0.508484	0.65689	0.351056	-1.02217	-1.35735	-0.546587	-1.21704	-0.520036	-2.02484
Aip	0.299128	0.960126	0.340052	0.502062	1.10119	1.09081	-2.30269	-0.815894	-1.30712	-0.945382	-0.606581	-1.10031	0.793594	0.178778	-0.0252516	0.831424	1.28077	-0.274714
Ak1	-0.610928	-1.10696	-0.669199	-0.856361	-1.69874	-0.892175	-0.545723	-0.275893	-0.686297	0.0095718	-0.316171	0.242336	1.26554	1.11428	1.62057	1.47338	1.08189	0.850875
Ak3	-1.25961	-1.12694	-1.2894	-0.935647	-1.26419	-1.04669	1.36116	1.3586	1.10788	1.11428	1.13424	1.10481	-0.0274138	-0.0574348	0.0715506	0.205227	-0.430481	-0.0199395
Ak4	0.175008	-1.25509	-0.257707	0.442943	0.678243	-0.400338	-1.50288	-1.41517	-0.655551	-0.779607	-0.918801	-0.221189	0.571068	1.41433	1.71098	1.10806	-0.0489711	1.35466
Ak5	0.364229	-0.0999925	-0.191473	-2.53313	-0.100465	-0.407746	-0.476975	-0.503451	-1.1848	-0.525932	-0.704113	-0.312139	1.11943	1.03515	1.26492	0.99241	1.11689	1.1472
Akap1	-0.0233109	-0.407802	-0.46913	-0.738449	-0.129235	0.112733	-1.18646	-0.749468	-1.12513	-0.893689	-0.68848	-1.06666	1.63479	1.34614	1.8625	0.63588	1.30112	0.584654
Akap12	1.38639	1.31508	1.20256	1.31436	1.33622	1.2911	-0.646089	-0.964262	-0.284461	-1.1409	-0.941339	-1.14007	-0.145024	-0.516845	0.0262397	-0.893694	-0.595656	-0.603605
Akap13	-1.9767	-0.968194	-1.04448	-1.5596	-0.68407	-0.834543	1.14635	1.25373	0.670606	1.24024	1.02775	0.811141	0.192725	0.574793	0.400002	-0.527936	0.270484	0.00770439
Akap8	0.626795	-0.0265859	0.635338	0.986207	-0.576714	0.71347	-0.829644	-1.01786	-1.45342	-1.09378	-1.24005	-1.4348	1.87168	0.844017	0.177842	0.839662	0.0835452	0.894307
Akap9_(E9QQ10)	0.286807	0.106526	0.652406	0.155777	1.18102	0.621511	-1.06609	-0.755589	-1.87565	-1.14778	-1.16926	-1.10955	0.687526	-0.438692	1.7234	0.922248	0.226941	0.99846
Akap9_(Q70FJ1;Q70FJ1-2;Q70FJ1-3)	0.795246	0.944067	0.975062	-0.245197	0.824896	0.3982	-0.847676	-0.642054	-2.1508	-1.08045	-0.549453	-1.79577	-0.416437	0.61356	0.708182	0.588601	1.01266	0.867366
Akr1c13	-0.24739	-1.01765	0.460426	-0.12068	-1.58665	-0.239885	0.804786	1.14411	1.14201	1.26731	1.30366	1.46983	-1.45079	-0.873004	-0.8975	-0.175109	-0.798382	-0.185097
Akr1c14	-0.771622	-1.0351	-0.609653	-0.739038	-1.15461	-0.588467	1.23822	0.973429	1.19298	1.35339	1.26983	1.49612	-0.40977	-0.645749	0.790949	-0.582231	-0.794206	-0.984468
Akr1c19	0.930663	0.466945	1.30106	0.968609	0.0622683	0.768497	-1.6028	-1.2812	-1.54529	-1.23765	-0.852764	-1.09893	-0.255422	0.647449	0.437548	1.03538	0.416612	0.839021
Akt1	0.806634	0.545993	0.219643	0.459625	0.932985	0.310522	-1.54761	-1.48771	-1.33196	-1.33886	-1.24636	-1.07655	0.583051	0.889366	1.06316	0.641895	0.893072	0.6831
Akt2	0.934713	1.4915	0.544748	0.698722	1.55387	0.522478	-2.27925	-1.29498	-0.78196	-0.704613	-0.390387	-1.21069	0.292542	-0.218984	0.704854	-0.0513645	0.394712	-0.20592
Akt3	0.46492	0.107185	0.10483	-0.100948	0.815569	-0.726907	-1.63682	-1.07851	-1.50158	-0.822439	-0.67778	-0.811572	1.03842	0.396168	2.0744	0.631642	1.21072	0.51271
Alcam	0.321766	0.612235	0.282814	0.104673	0.746766	0.552204	-1.15785	-1.20656	-1.53997	-1.43385	-1.06599	-1.52708	0.748836	1.01908	0.879481	0.592232	1.09667	0.974549
Aldh18a1	0.720186	0.776531	0.213109	0.19335	-0.0631778	0.32491	1.39353	0.92434	1.21427	0.759992	0.580752	0.498222	-0.871591	-1.51352	-1.21448	-1.03003	-1.92341	-0.982999
Aldh1b1	-0.042732	-0.303553	0.0540216	0.0949199	-0.467256	0.0687283	-0.856941	-1.01514	-1.40823	-1.07351	-1.16808	-1.08059	1.08483	1.17102	1.39821	1.73901	0.700492	1.1048
Aldh1l2	-0.694601	-0.709118	-0.640042	-0.728257	-0.792747	-0.676519	1.40789	1.31294	1.5347	1.42402	1.20833	1.23803	-0.456942	-0.670773	-0.200657	-0.926105	-0.918357	-0.711786
Aldh2	-1.29747	-1.31982	-1.21158	-0.821286	-1.7281	-1.01781	1.35016	0.978899	1.13043	0.896842	0.897744	0.928581	-0.0197824	0.190778	0.381029	0.404111	-0.371353	0.628625
Aldh3a2	-1.18285	-1.03402	-0.897952	-1.14143	-1.221	-0.783676	1.34067	1.40001	1.08197	1.44082	1.2908	1.05337	-0.30969	-0.297191	-0.100439	-0.338317	-0.453506	0.152422
Aldh3b1	-0.324264	-0.352521	-0.124248	-0.450004	-0.346063	-0.0648294	-1.0097	-1.28184	-0.953172	-0.929004	-1.18204	-0.737503	1.2987	1.24463	1.38164	1.33518	1.16567	1.32936
Aldh5a1	-0.781053	-0.75921	-0.445761	-0.460084	-1.35498	-0.360015	1.34937	1.34261	1.67729	1.24879	1.15163	1.05553	-0.900876	-0.492258	-0.251487	-0.318676	-1.26025	-0.440567
Aldh9a1	-0.723842	-1.18112	-0.439547	-0.630768	-1.77075	-0.805835	1.12713	1.12703	1.43233	1.23278	1.33434	1.2394	-0.687339	-0.205161	-0.331118	0.0797588	-0.803713	0.00642515
Aldoart2	0.311914	0.595028	0.507342	0.512503	0.989937	0.737826	0.371423	0.511766	0.0767787	1.03797	0.866298	0.825274	-1.78157	-1.23207	-2.175	-1.15073	-0.0912077	-0.913483
Aldob	0.578896	0.473886	0.20894	-0.0329354	0.473925	0.232955	-1.40653	-1.45491	-1.63531	-1.30034	-0.928753	-0.988355	1.06982	1.13293	1.21275	0.726386	0.978486	0.65815
Aldoc	0.353294	-0.138452	0.451799	0.205107	-0.218756	0.22225	-1.19797	-1.20203	-1.67963	-1.36702	-1.03535	-0.783562	0.755247	0.781627	1.14532	1.50116	0.910085	1.29688
Alg10b	1.00016	0.935711	0.795402	1.80058	1.70977	1.48488	-0.0972974	-1.05606	-0.344766	-1.00976	-0.950568	-0.600759	-1.03256	-0.555106	-0.220185	-0.596674	-0.724553	-0.538225
Alg12	1.37011	0.36347	1.49896	1.40101	1.21604	1.39901	-0.457215	-0.635306	-0.697371	-1.00021	-0.792349	-0.706516	-1.65167	-0.816814	0.107224	-0.604662	-0.412937	0.419213
Alg13	0.290169	0.0904261	0.250009	0.0774562	0.449935	0.25675	-0.0642777	-0.0564127	-0.00486901	0.0804104	0.0142803	-0.0413551	-1.753	-1.58061	-1.92614	1.061	0.411032	2.4452
Alg14	0.65831	0.665989	0.246965	0.812884	1.36436	0.184611	-0.862002	-1.17851	-1.37302	-2.07681	-1.08983	-0.796968	-0.321904	0.350071	1.01634	1.09002	0.499903	0.809602
Alg2	-1.50758	-1.79864	-0.683391	-0.837485	-1.41008	-0.861751	0.774788	0.170367	1.47473	0.631737	-0.318314	0.181175	0.63832	1.0332	1.21795	0.89425	-0.256261	0.656991
Alg9	0.933833	0.29898	1.10006	0.590271	1.15011	1.27108	-1.07724	-1.08087	-1.14553	-1.0109	-1.0858	-1.30342	-1.17898	0.004797	0.586409	-0.144927	0.876552	1.21558
Alkbh5	0.917946	0.476885	0.686241	0.830934	0.369529	0.775366	-1.33591	-1.17297	-1.1378	-1.45746	-1.29926	-1.58433	0.302434	0.16702	1.17153	0.676425	0.772068	0.841347
Alkbh6	1.01963	1.36124	0.967891	1.06233	1.1659	0.58741	-1.30939	-1.39	-1.45118	-1.16079	-1.08885	-1.14276	0.751262	-0.00664087	0.259539	0.331935	0.0618463	-0.0193689
Alpl	0.912665	0.654012	0.553276	0.677346	0.70471	0.628247	-1.82298	-1.45797	-1.25747	-1.61228	-0.609937	-1.18906	0.698488	0.633925	0.964069	0.412093	0.730899	0.379968
Als2	-0.218577	0.25811	0.430776	-0.0711112	0.673264	0.834229	-0.971467	-1.09216	-1.36504	-1.19682	-1.42511	-1.43115	1.64259	0.879158	0.711359	0.66727	0.513454	1.16122
Alyref	1.72329	1.18914	-0.0713813	1.77209	1.73517	0.255348	-0.0569945	-0.467916	-1.15979	-0.475612	-0.547903	-0.721072	0.0765457	-0.441671	0.232032	-0.492229	-1.14178	-1.40728
Amacr	-0.399766	-1.14838	-0.703326	-0.219078	-1.22409	-0.581603	-0.427335	-0.455632	-0.862668	-0.646631	-0.507243	-0.626739	1.06301	1.45249	1.79638	1.40408	0.64043	1.44609
Ambp	-0.395303	-0.530106	-0.323897	-0.326361	-0.889237	-0.351675	-0.822567	-0.759918	-0.909358	-1.0095	-0.884041	-0.79877	1.12714	1.36833	1.60407	1.33144	1.03304	1.53671
Amer2	0.827412	-0.211825	-0.335219	-0.097252	0.28975	-0.109616	-0.635603	-1.03972	-1.5507	-1.17577	-1.56023	-0.545177	1.33207	0.875797	1.91759	0.11167	0.949424	0.95741
Amfr	-0.708844	-0.241671	-0.621275	-1.05459	-1.65444	-0.888809	1.62134	1.52596	1.79676	0.77474	0.571999	-0.722723	-0.389718	-0.303478	0.792267	-0.884338	0.351395	0.0354242
Ampd2	-0.0603709	0.0977138	0.181839	-0.28139	-0.385922	-0.0252109	0.945454	1.23602	1.43969	1.22938	1.28037	1.13082	-0.891625	-1.09105	-1.29782	-1.17748	-1.04353	-1.28688
Amph	1.60366	1.90055	1.70722	0.898276	-0.219256	0.930702	-0.633171	-0.627343	-0.911938	-0.723186	-0.52481	-0.578171	0.438628	-0.195402	-0.0946154	-0.628385	-1.02483	-1.31793
Amy1	0.527898	0.516868	0.272386	0.183134	0.640845	0.214385	-1.21945	-1.317	-1.1578	-1.32146	-1.52713	-1.34776	1.04388	1.09817	1.27202	0.79009	0.733726	0.597181
Amy2	0.149768	0.684815	-0.239731	-0.166572	0.265464	-0.171059	-1.29748	-1.0055	-0.854848	-1.11203	-1.32968	-1.56259	1.13959	1.27093	1.17096	1.19929	0.955789	0.902877
Anapc1	-0.717821	-0.303993	0.747166	-0.0735524	0.66096	0.684572	-0.903695	-1.09431	-1.48475	-1.36775	-1.13054	-0.878822	1.1305	1.67943	0.970617	0.501036	1.13829	0.442661
Anapc2	0.59174	0.485257	0.249648	-0.779108	-0.417995	-0.123028	-1.21771	-1.26316	-0.870783	-0.960007	-1.41358	-1.02248	0.90199	1.18864	1.4165	1.01813	0.988483	1.22745
Anapc4	0.663828	0.59507	0.331061	0.46695	0.782416	0.195338	-1.00396	-1.13422	-1.54744	-1.6168	-1.3523	-1.29034	1.06784	0.622642	1.02565	0.379319	1.08033	0.734604
Anapc5	0.542565	0.495877	-0.101094	-0.00303011	0.466739	-0.100996	-1.53743	-1.41904	-1.1787	-1.05737	-0.949718	-1.12812	1.30268	0.959879	1.76951	0.376759	0.94123	0.620264
Anapc7	1.24617	0.657898	0.0817612	0.489514	0.968886	0.549296	-1.02344	-1.24741	-1.15387	-1.23535	-1.23509	-1.18447	1.00678	0.810493	-1.15597	0.470438	0.987856	0.966507
Ang	-0.254428	0.537957	1.13265	0.206306	0.784228	0.704602	0.743618	1.04566	1.14366	0.664825	0.425405	0.226586	-1.77094	-1.81819	-0.369707	-1.32334	-1.25096	-0.827923
Angptl3	0.462085	0.45563	0.178615	0.137318	0.460904	0.121843	-1.01615	-1.23443	-1.33392	-0.997622	-1.27191	-1.84105	1.09622	1.04345	1.22666	0.743112	1.04293	0.726318
Ank2_(Q8C8R3-4)	-0.9159	-0.930459	-1.63096	-1.71559	-1.1602	-1.29978	0.0608585	0.491644	0.14834	0.592241	0.471313	0.0266545	1.05123	0.858482	0.927189	0.815586	1.16793	1.04142
Ank3	0.249893	-0.361401	-0.883551	-1.15292	-0.490428	-0.659018	-0.196622	-0.455683	-0.812832	-0.645736	-1.30521	-0.763399	1.37736	0.895123	2.05255	0.709036	1.1374	1.30544
Ankfy1	0.74416	0.69964	0.67729	0.400738	0.913558	0.440319	-1.50911	-1.25235	-1.41783	-1.3736	-1.20262	-1.37138	0.383646	0.663403	0.609323	0.80477	1.01911	0.770932
Ankh	1.18439	1.0488	1.13617	1.38168	1.74401	1.23673	-0.245598	-0.760658	-1.11443	-1.0484	-1.41351	-0.87467	-0.648444	-0.43577	-0.386118	-0.208913	-0.259612	-0.33565
Ankmy2	-0.440829	-0.574851	-0.535525	-0.597466	0.457426	-0.574056	-1.04076	-0.778919	-0.522985	-0.993084	-0.234743	-1.17118	0.710983	0.773779	2.16868	0.187627	1.40659	1.75931
Ankrd13a	0.643235	1.33286	1.39204	1.13802	1.32987	0.918225	-1.18134	-0.691721	-1.55225	-1.60327	-0.958113	-0.632802	-0.110412	-0.251092	0.0938929	-0.574675	0.10062	0.606906
Ankrd17	0.151869	0.730231	0.307141	-0.155969	1.04635	0.302176	-1.66749	-1.55613	-0.69374	-1.04359	-0.945986	-0.826495	-0.296348	1.26953	2.10434	0.703236	0.245399	0.325474
Ankrd27	0.226011	-0.288584	-0.053165	0.31321	0.609251	0.412737	-1.19339	-1.22748	-1.21795	-1.05957	-1.30591	-1.14051	1.18542	1.209	-0.189937	1.35152	0.916785	1.45257
Ankrd28	0.533259	0.201756	0.346201	0.26763	0.546517	0.0219654	-1.11883	-1.16157	-1.61745	-1.33339	-1.12332	-1.24484	1.09741	0.924616	1.38261	0.189976	1.35359	0.733882
Ankrd54	-1.4631	-0.370063	-1.62436	-1.90823	-0.931692	-0.0630436	0.0610131	0.736264	0.45911	0.703239	1.27839	0.938947	1.26267	0.910157	0.238744	-0.423118	0.847743	-0.652673
Anks1a	0.406696	1.47482	1.28859	-0.212006	-0.00116731	0.200732	0.593765	0.33132	0.997193	0.986617	0.560973	0.314608	-0.519855	-0.4426	-1.99365	-1.57526	-1.55313	-0.857652
Anks4b	-1.09431	-1.22991	-1.48548	-1.38991	-1.01931	-1.68936	0.301492	0.649825	0.266479	0.429434	0.405759	0.442156	1.2153	0.70223	0.931151	0.867587	1.07212	0.624753
Ano6	1.30703	0.707704	0.283945	0.934771	1.18921	0.411855	-1.02581	-1.35709	-1.4264	-1.3354	-1.54119	-1.18917	0.697373	0.626683	0.650268	0.497625	0.142707	0.425885
Anpep	-0.412482	-1.51345	-0.768765	-1.05764	-1.80824	-0.655521	0.745134	-0.282991	0.0854553	-0.212265	-0.670687	0.0629728	1.37176	0.754644	1.05617	1.67045	0.434064	1.20139
Anxa11	-1.32875	-1.47682	-0.852122	-0.948505	-1.36719	-0.928638	-0.0983887	-0.0529028	-0.0663362	-0.022777	-0.0498018	0.0659478	1.4358	0.989031	0.897087	1.22394	1.28531	1.29512
Anxa2	0.0724357	-0.333738	0.0275127	-0.186153	-0.29525	0.106242	-1.00985	-1.0305	-1.08554	-0.906376	-0.953012	-0.995214	0.587536	0.873557	0.923478	0.666701	0.743361	2.79481
Anxa3	-1.65478	-1.03736	-0.615307	-1.21847	-2.02491	-0.945323	0.41353	0.594182	0.312864	0.240856	0.447525	0.0417466	0.833317	1.19666	0.348125	0.840441	1.19391	1.03299
Anxa6_(P14824)	0.393967	0.131574	1.24023	0.581949	-0.0968322	0.686332	-1.43268	-1.11116	-1.65092	-1.25614	-1.05284	-1.01771	0.0605071	1.18659	0.865895	0.994413	0.241137	1.23569
Aoc3	0.373952	0.694505	0.0129314	-0.150956	0.653321	0.00481924	-0.956047	-1.2445	-1.06022	-1.22517	-1.58655	-1.36548	0.921622	1.29819	1.24582	0.448596	1.3536	0.581563
Aox1	-1.33004	-1.20433	-0.899063	-0.553428	-1.6851	-0.913106	-0.340384	0.116674	-0.165691	0.191047	0.0560654	0.12965	0.446177	1.15817	1.66442	1.41856	0.393273	1.51711
Ap1b1	-0.376042	-0.465233	-0.0489521	-0.493773	0.0629895	0.916745	0.689065	0.929719	2.22247	0.920464	0.525868	0.584716	-0.480896	0.0264265	-1.27128	-2.16692	-0.894414	-0.680948
Ap1g2	-0.791501	-0.13234	-0.148075	-1.1496	-1.277	-0.680434	-0.280419	-0.793549	-0.344597	-0.643477	-0.111927	-0.539447	2.19276	-0.0890451	1.73311	0.531441	1.46981	1.0543
Ap1m1	1.30254	1.33818	0.704344	1.14237	0.853585	0.880758	-1.22184	-1.17097	-0.906831	-1.34345	-1.49237	-1.35098	0.330319	0.583848	0.202789	-0.248453	0.325104	0.0710556
Ap1m2_(Q9WVP1)	0.834138	-0.60101	0.0329163	-0.118625	-0.224514	0.456534	-1.29858	-1.62047	-1.39825	-0.619751	-1.12541	-0.673928	0.872068	0.67701	1.49512	1.37512	0.775873	1.16176
Ap1s1	0.896208	1.34769	1.61652	1.34726	0.601539	1.14635	-0.78764	-0.868305	-0.936885	-0.791444	-1.23351	-0.714204	-0.579187	0.699319	-0.334884	-1.19577	-0.805461	0.592403
Ap1s2_(Q9DB50)	0.506088	0.942267	-0.0734518	0.246518	0.605459	0.424267	-1.03547	-1.59982	-0.295395	-1.48316	-1.51259	-1.46303	0.971323	1.45256	0.170198	0.298927	1.02737	0.81793
Ap2a2	0.166585	0.424025	0.101113	0.630434	1.04432	0.86839	-1.03359	-1.21707	-0.400879	-1.77121	-1.83572	-1.17341	0.854637	0.539065	-0.0119438	0.506504	1.19317	1.11558
Ap2m1	0.891736	0.44194	-0.0758227	0.365969	0.612312	0.343512	-1.19666	-0.979437	-0.712054	-1.91351	-1.49049	-1.087	1.05926	1.21992	-0.00458408	0.241941	1.40532	0.877643
Ap2s1	0.691539	0.582477	-0.123354	0.235244	0.662304	-0.0354847	-0.964425	-1.42543	-0.888234	-1.59713	-1.41384	-1.19068	0.835717	0.612796	1.02057	0.923337	1.6829	0.391694
Ap3b2	-1.0269	-0.445942	-0.573107	-1.54499	-0.990431	-0.49566	0.998013	1.04731	1.70756	1.09732	1.10914	0.972879	0.0311086	0.231534	-0.369514	-1.64891	0.450355	-0.549768
Ap3m1	0.723777	1.10858	0.941031	-0.31562	0.305153	0.388153	-1.06712	-1.07081	0.078717	-1.64596	-1.68414	-1.59377	1.11259	1.05696	0.464814	-0.170228	0.913617	0.454257
Ap3m2	0.145016	-0.457302	-0.145898	-0.73647	0.189475	-0.572082	-1.29386	-1.02625	-0.969368	-0.8315	-0.978283	-0.868245	1.55347	1.19877	1.45472	0.863355	1.25133	1.22313
Ap3s2	-1.1189	-1.2468	-1.37552	-1.22685	-1.26276	-0.99735	0.952971	0.909725	1.01558	1.17545	1.21164	1.01312	0.607244	-0.395596	0.814738	-0.441764	-0.0550236	0.420092
Ap4e1	1.07136	1.0801	0.950166	0.444421	-0.360138	1.01097	0.0864072	0.207622	-0.534542	0.476017	0.489781	0.139741	-2.59887	-1.67657	-0.704707	0.51887	0.44128	-1.04191
Ap4s1	-0.267506	0.705329	0.54549	-1.10334	-1.23357	-0.386396	-1.16147	-0.76104	-0.934635	-0.691766	-0.822133	-0.561754	1.29477	0.254336	1.79917	0.742562	1.52607	1.05588
Ap5z1	1.09634	0.817984	0.565412	-0.535601	-0.188904	0.0525397	-0.657996	-1.96474	-1.71077	-0.960757	-0.601691	-0.836555	1.33004	0.244411	1.00211	1.33492	0.231992	0.781255
Apc	-0.43766	-0.476542	-1.02893	-1.01449	-0.722139	-0.327231	-0.25803	-0.76992	-1.22733	-0.909751	-0.434721	0.0780565	1.39151	1.13969	2.18406	0.852418	1.08495	0.876039
Apex1	1.36562	0.67509	1.68283	1.60518	0.440752	1.28619	-0.557576	-0.676982	-0.678284	-0.424934	-0.636883	-0.212042	-1.14131	-0.613567	-0.572934	0.399034	-1.8399	-0.100279
Api5	1.22109	1.24456	0.812213	1.65725	1.27295	1.07144	-1.07925	-1.06525	-0.311314	-1.3564	-1.19616	-1.30379	-0.0781337	0.150563	-0.436237	-0.42888	-0.0986421	-0.0760096
Apip	0.0990781	-0.888992	0.202592	0.187769	-0.687006	-0.0452054	-1.07948	-1.04341	-1.30822	-0.914166	-0.820919	-0.556315	0.566702	0.862752	1.46186	1.94607	0.359824	1.65706
Aplp1	0.99717	0.978862	0.60372	0.539723	0.876804	0.541288	-1.07155	-1.40033	-1.32658	-1.68989	-1.38382	-1.17459	0.548366	0.504879	0.892716	0.435301	0.821331	0.306598
Apmap	0.292646	0.704849	0.429102	0.598146	0.788124	1.22762	0.972875	0.579152	1.95306	-1.47406	-0.545133	-0.71434	-0.991239	-1.20891	-0.436774	-0.463852	-1.67924	-0.0320369
Apoa1	0.480312	0.482743	0.0710153	-0.0302215	0.607401	0.17475	-1.03335	-1.41637	-1.10226	-1.33711	-1.35557	-1.42248	1.22564	1.02099	1.35377	0.681052	0.990127	0.609546
Apoa2	0.687796	0.737769	0.856783	0.616613	0.655854	0.941945	-1.23734	-1.40094	-1.25611	-1.09358	-1.22873	-1.8722	0.619819	0.493703	0.809387	0.751057	0.460199	0.457981
Apob	0.482781	0.565151	0.173151	0.0339434	0.588336	0.218496	-1.14207	-1.39947	-0.910352	-1.4389	-1.47129	-1.4034	1.15071	1.04029	1.21654	0.604826	0.993914	0.697346
Apoe	-0.715035	-0.579642	-1.31661	-1.52206	-0.998645	-0.70343	-0.294635	0.10058	-0.158053	-0.360723	-0.212207	-0.801976	1.25027	1.449	1.46365	1.21861	1.12254	1.05837
Apof	-0.680929	-1.55977	-0.699714	0.056466	-0.283828	-0.0423045	-0.746751	-1.32689	-1.13671	-0.249945	-0.378837	-0.365842	1.00645	0.781713	1.48043	1.49289	1.40738	1.24618
Apoh	0.570561	0.685697	0.410745	0.315748	0.802502	0.299371	-1.16127	-1.42217	-1.07298	-1.51071	-1.45387	-1.42938	0.992978	0.892	1.00657	0.740882	0.730285	0.60304
Apom	0.51583	0.457706	0.265558	0.30265	0.476507	0.272459	-1.39426	-1.41231	-0.934192	-1.13097	-0.944152	-1.94707	1.11283	1.0296	1.14501	0.617851	0.969472	0.597489
Apoo	-0.77819	-0.75431	-0.318052	-0.399221	-0.549541	0.128734	1.43459	1.33552	1.58468	1.14769	1.21033	1.00989	-0.609783	-0.553196	-0.538594	-0.794695	-1.61397	-0.94188
Apool	0.51463	0.222252	-0.179773	0.478911	-0.631911	0.407718	1.23547	1.04864	1.19698	1.08042	0.909425	0.795433	-0.861227	-1.17092	-0.913788	-0.90146	-1.92627	-1.30453
App	-0.486832	-0.314007	-0.33782	-0.363377	-0.363514	-0.482455	-0.728668	-0.722317	-1.16532	-1.04697	-0.901494	-1.04543	1.43523	1.17496	1.53022	1.2582	1.28377	1.27583
Appl1	-0.0228952	-0.171534	0.0959699	0.161891	0.051026	0.00993894	-1.20568	-1.11258	-1.24215	-1.39979	-1.1047	-1.02164	1.41952	1.17902	1.53967	0.958235	1.07359	0.792101
Appl2	-0.488258	-0.0763037	0.870115	-0.729562	-0.347525	0.281426	-1.52256	-1.06858	-0.553516	-0.595363	-1.19029	-1.31422	1.27674	0.969356	0.763894	1.00663	1.62473	1.09329
Aqr	0.723225	0.695262	0.462942	0.861705	0.991737	0.588487	-1.28189	-1.10811	-1.49295	-1.50813	-1.27354	-1.43475	0.255796	0.544527	0.760096	0.831611	0.869481	0.514489
Araf	-0.0430694	-0.0734902	-1.22693	-1.37355	0.27812	-0.856121	-0.794945	-0.594624	-1.20504	-0.3984	-0.209412	-0.109648	2.46925	0.889365	0.954744	1.37426	0.576361	0.343142
Arap1	0.598989	0.685539	0.251879	-0.0482986	0.737116	0.345868	-1.23921	-1.37794	-1.95059	-1.01369	-1.18169	-0.949976	1.18248	0.622489	0.769701	0.620073	1.30407	0.643184
Arcn1	-0.452358	-0.0927234	0.158921	-0.250105	-0.373866	0.126439	1.15792	1.29325	1.63022	1.18576	1.00983	1.12328	-1.0498	-0.912955	-1.25774	-1.24421	-0.94175	-1.11011
Arf1;Arf3	0.788253	1.43743	-0.160104	0.717799	1.21282	0.545924	-1.842	-0.349192	-0.657075	-2.0649	-0.855388	-0.872908	1.05085	0.385515	0.244071	0.140699	0.820107	-0.541897
Arf2	-0.276301	-0.0957129	0.295376	-0.291877	-0.577302	0.141758	1.1306	1.13347	1.00908	1.17822	1.05154	1.40117	-0.247335	-0.259249	-1.01369	-1.43401	-1.88113	-1.2646
Arf4	0.0184973	0.630839	0.239002	-0.380654	-0.0192472	0.57912	0.753246	1.09776	1.37578	1.25935	0.897915	0.855871	-0.927601	-1.24186	-1.60793	-1.46147	-0.962172	-1.10644
Arf5	0.346759	1.02862	1.49288	-0.239857	-0.0993884	1.18832	0.214803	0.630895	1.39219	-0.0276032	0.025863	0.782658	-0.712504	-0.375632	-1.07715	-1.59056	-1.07955	-1.90074
Arf6	-1.18622	-1.14887	-0.411038	-1.1137	-1.40713	-0.673063	-0.076411	-0.214501	-0.150617	-0.445617	-0.434914	-0.276518	1.29452	1.42941	1.03499	0.968987	1.07917	1.73153
Arfgap1	1.66897	0.328987	0.804765	0.918938	-0.320052	1.40138	1.03928	0.327994	-0.141805	0.340013	0.0490306	0.392889	-0.741217	-1.22557	-1.74608	-1.0384	-0.409383	-1.64975
Arfgap2	0.239572	0.701835	-0.20517	-0.626114	-0.216787	-0.722247	0.954506	1.35737	0.645987	1.15154	1.35848	1.28273	-0.501395	-1.38574	-0.800524	-1.50802	-0.19844	-1.52759
Arfgap3	-0.447229	-0.466836	-0.272029	-0.90267	-0.841482	-0.6397	1.33077	1.48686	1.32205	1.35537	1.26739	1.34476	-0.547325	-0.721947	-0.764002	-0.997543	-0.579337	-0.927104
Arfgef1	0.778198	0.683329	0.363679	0.628784	1.87559	0.604435	-1.12079	-1.23682	-1.17619	-1.56778	-1.13556	-0.935741	0.866179	1.10016	0.266939	-0.4236	-0.244161	0.673352
Arfgef3	-1.79019	-1.15386	-1.03112	-1.60122	-1.30227	-0.984743	0.907041	0.564779	0.572212	0.308548	0.717774	0.446905	0.515318	1.04282	0.991464	0.365641	0.269151	1.16176
Arfip1	0.438457	0.48451	0.821612	-0.298094	-0.828791	0.679269	0.333533	0.898879	-0.318903	1.11649	0.995967	1.22972	-0.739665	0.1366	-0.0672629	-1.67552	-0.775834	-2.43096
Arg1	0.135523	0.189388	0.196883	0.219981	0.140159	0.127356	-1.1464	-1.14956	-1.44433	-1.35152	-1.25752	-1.21706	0.974351	1.2277	1.11364	1.10342	0.991995	1.14601
Arglu1	0.0238656	0.566384	0.303972	-0.667468	-1.45042	-0.788535	-0.305477	-0.394347	-1.03143	-1.04415	-0.46457	-1.48618	1.12701	1.51833	0.888721	1.65993	1.14269	0.401674
Arhgap1	-2.04822	-1.1853	-0.341869	-1.12058	-1.73067	0.173325	0.418931	0.0497871	0.805973	1.26966	1.0817	1.50363	0.717259	0.48046	-0.257372	-0.361344	0.129095	0.415522
Arhgap12	-0.492031	-0.26328	-0.24356	0.189972	-0.27234	0.357853	-1.11676	-1.47363	-1.5725	-0.414693	-0.568492	-0.648029	0.732976	0.868692	2.25577	0.383876	0.655298	1.62087
Arhgap17	0.74642	0.715202	0.51117	-0.035672	1.09522	0.493196	-1.56498	-1.30298	-1.33957	-1.33314	-1.20866	-1.22538	0.855045	0.635244	0.894674	0.389628	1.00461	0.669972
Arhgap18	-0.209932	-0.414692	-0.396322	-0.86182	-0.395298	-0.0848305	-0.703986	-1.03192	-0.88594	-0.75835	-1.29245	-0.730779	1.52927	1.42365	1.57828	0.764587	1.46222	1.00832
Arhgap21	0.151211	0.116989	-0.964522	-0.506328	0.471885	-0.892116	-1.24182	-1.03981	-0.875191	-0.842508	-0.501947	-1.0676	1.1774	1.2619	1.28193	0.757607	0.914035	1.79889
Arhgap32	0.364007	0.437598	0.106887	0.313691	0.877671	0.39174	-1.27788	-1.26122	-1.46126	-1.2115	-1.43407	-1.26291	1.1438	0.737825	0.943946	0.803909	1.19071	0.597055
Arhgap35	0.670409	-0.236823	-0.862598	-0.585826	-0.183158	-1.1068	-0.574858	-1.27278	-0.835773	-0.743624	-0.962284	-0.501026	0.699753	1.0604	1.87485	0.876088	1.71008	0.97397
Arhgap36	-0.409578	0.153746	-1.78795	-0.564482	-0.0445299	-0.486511	-0.736193	-0.120954	-0.871174	-1.00235	-0.794827	-0.768124	1.49184	1.23207	1.37628	1.39623	1.12684	0.809652
Arhgap39	0.702571	0.221281	0.291313	0.308446	0.204317	0.335219	-0.807543	-1.44098	-1.25973	-1.59295	-1.39899	-1.27645	1.08665	0.746664	1.3035	0.715309	0.96563	0.895739
Arhgap5	0.777092	0.101943	-0.459689	0.0291864	0.691458	-0.137562	-1.28275	-1.28627	-1.4434	-1.26531	-1.02531	-0.777614	1.617	0.821286	1.40228	0.576489	1.01572	0.645459
Arhgap6	0.985599	1.28554	1.05603	0.737602	0.707078	1.02899	-1.37102	-1.20271	-1.62848	-1.00857	-1.21033	-1.05262	0.778445	0.187179	0.572878	-0.590128	0.432243	0.292263
Arhgef1	0.615062	0.666405	0.659755	-0.0172195	1.09713	0.284897	-1.8847	-1.22592	-1.24314	-1.103	-1.02061	-1.16647	1.34936	1.11711	0.811294	0.0583724	0.555374	0.446295
Arhgef11	0.273457	1.29358	0.600925	0.127029	1.00084	-0.0311879	-1.50471	-1.17036	-2.00066	-1.07042	-0.479639	-1.21519	0.903648	0.613196	1.10462	0.671029	0.696134	0.187717
Arhgef12	-1.29405	-0.958109	-1.54478	-1.5384	-0.562524	-1.18681	0.0500156	-0.0307984	-0.0312794	0.271577	0.113406	0.126907	1.12696	1.04363	1.53843	0.484176	1.22689	1.16476
Arhgef17	1.04461	0.820269	0.576532	0.155156	0.67747	0.309288	-1.15273	-1.31116	-2.01482	-1.49912	-1.02715	-0.836928	0.99275	0.530383	0.801762	0.768452	0.449361	0.715872
Arhgef18	0.755585	0.412859	0.350072	-0.071995	0.114771	0.075895	-1.35449	-1.24941	-1.46693	-1.22389	-1.04074	-1.04098	1.1085	1.9344	0.397066	0.700755	0.762442	0.836085
Arhgef2	1.17178	1.4982	0.581989	0.254349	1.37385	0.81804	-1.47118	-1.2277	-1.1345	-0.622033	-1.40997	-1.3	0.347422	0.578065	-0.518102	0.232923	0.787062	0.0398169
Arhgef5	0.50509	0.39637	0.466915	0.0353055	0.495828	-0.414336	-1.14862	-0.81089	-1.09873	-1.18215	-1.26155	-1.49887	0.234646	1.47844	1.72133	0.602298	0.0794949	1.39943
Arid1a	0.418412	0.845777	0.314553	0.54853	1.15971	0.54977	-0.987373	-1.12873	-1.65146	-1.47209	-1.27602	-1.46734	0.480095	0.635221	0.949229	0.470981	1.01017	0.600566
Arid1b	0.342149	0.70783	0.299829	0.342888	0.437027	0.289394	-1.25896	-1.07762	-1.53942	-1.27054	-1.28077	-1.41539	0.744979	0.924219	1.56435	0.828216	0.513374	0.848429
Arid2	1.52921	0.794511	0.451928	0.697425	0.42209	0.257508	-1.57752	-1.55465	-1.41879	-1.03905	-1.15418	-0.872788	0.69099	0.581884	1.1574	0.911258	-0.00790432	0.130681
Arid4b	1.05813	0.916666	-0.206595	0.316177	0.908818	0.299855	-1.09663	-1.04763	-1.27763	-1.40033	-0.871776	-1.02529	-0.084002	-0.348266	0.330602	0.216258	2.16032	1.15133
Arih1	0.317517	0.0937421	-0.0049981	-0.2194	0.207447	-0.111431	-1.51778	-1.01706	-1.47312	-0.72828	-1.04069	-0.75581	0.355216	1.28196	1.85772	0.581451	0.320902	1.85261
Arl10	0.367282	-0.0264008	0.101436	-0.110458	0.227005	0.292553	-1.07313	-1.31517	-1.01161	-1.32606	-1.48284	-1.19196	1.34381	1.21929	1.08168	0.699364	1.24237	0.962818
Arl3	1.14721	1.17097	1.30919	0.859637	0.71486	1.07871	-1.58519	-1.32886	-1.40395	-1.05779	-1.11323	-0.965604	0.737718	0.295311	0.0143364	0.079735	-0.0297091	0.0766362
Arl5a	0.0248495	-0.362121	0.409715	0.122628	-0.0326502	0.325699	1.22777	0.737006	1.8626	0.845984	0.874921	0.873224	-0.783829	-1.3508	-1.33293	-1.49868	-1.45359	-0.489797
Arl6	0.841126	0.887872	1.08345	0.342652	1.81181	0.629828	-1.30838	-1.18043	-1.22286	-1.06032	-1.13856	-1.296	0.798659	0.419806	0.799622	-0.307669	0.32352	-0.424124
Arl6ip4	1.3282	0.624509	0.638247	0.969216	0.10613	0.548118	-1.42269	-1.11296	-1.89854	-1.053	-1.32271	-1.0083	0.907411	0.460287	0.734497	0.578718	0.695666	0.227192
Arl6ip5	-0.55838	-0.187837	-0.559958	-0.171747	-0.422257	0.00995259	1.33756	1.23649	1.01269	1.3889	1.30184	1.25392	-0.919734	-0.663075	-1.84819	-0.629218	-1.14034	-0.44062
Arl8b	-1.3045	-1.09253	-1.47814	-1.13969	-1.18176	-1.53983	0.908394	0.835036	1.42992	1.08764	0.801568	0.413762	0.622059	0.55113	-0.0578718	0.483522	0.0633309	0.597957
Armc1	0.283295	-0.0958233	0.279792	-0.00538676	-0.58896	0.307617	0.540086	0.14959	0.506304	-2.13231	-1.95744	-1.84616	0.710692	0.173486	0.872487	1.12468	0.659566	1.0185
Armc10	-1.01298	-0.357304	-0.0657284	-0.77447	-1.21834	0.494026	1.33068	1.08283	1.6751	1.5433	1.18325	0.33101	-1.00659	-0.877172	-0.951868	-0.748808	-0.775595	0.14866
Armc6	1.52981	1.14365	1.55166	0.368374	1.47232	1.34267	-1.28509	-1.06543	-0.740587	-0.2756	-0.284199	-0.932625	0.413586	-0.412919	-0.966084	-0.771989	-0.459708	-0.627839
Armc8	0.72531	1.32969	0.768457	0.443826	0.927109	0.16015	-0.667698	-1.58911	-1.81609	-1.50928	-0.619472	-1.26305	0.429429	0.739191	0.686532	-0.267127	0.567483	0.954656
Armc9	0.76924	0.619632	2.42451623847084e-05	0.0082193	0.705986	0.437701	-2.28112	-1.23233	-1.27885	-0.858793	-0.632465	-0.879339	0.489609	0.654831	1.82381	0.516603	0.849277	0.287957
Armcx2	0.90807	0.646245	0.0637933	0.626739	0.460982	0.70841	-0.55531	-1.46326	-1.86762	-0.898606	-1.56948	-1.3295	0.787465	0.636103	1.15886	1.04824	0.328505	0.310362
Armcx3	-1.20748	-1.02221	-0.716511	-0.022189	-1.92739	0.118739	2.20914	0.899603	1.35869	0.655398	0.273728	1.15913	-0.29717	-0.257316	0.0693375	-0.414656	-0.716153	-0.162686
Arnt	0.530013	0.348934	-0.000121279	0.510229	0.439317	0.265003	-1.60974	-1.28443	-1.174	-1.33543	-1.3435	-1.08603	0.868824	1.14824	1.24678	0.919266	0.745354	0.811304
Arpc1a	0.773891	0.672437	0.165992	0.445476	0.592281	0.128621	-1.47416	-1.36142	-0.708501	-1.64747	-1.3603	-1.30045	0.998471	1.17646	0.548328	0.680995	0.962066	0.707284
Arpc1b	0.251538	-0.0514057	0.168572	0.194625	0.307128	-0.267266	-1.40165	-1.2659	-1.09886	-1.22324	-1.35807	-0.829687	0.606063	1.33856	1.04268	1.00136	0.901047	1.68449
Arpc2_(Q9CVB6)	-0.0411627	0.15195	1.65896	0.643458	-0.12137	0.705308	-1.38775	-1.179	-0.486392	-1.67482	-1.50178	-1.0737	0.454957	1.16808	0.619034	0.652177	0.428311	0.983744
Arpc4	0.509766	0.740016	0.484009	0.610812	0.493968	0.304364	-1.41378	-1.35705	-0.394133	-1.77017	-1.39143	-1.49992	0.84224	1.14209	0.472949	0.61301	0.904121	0.709129
Arpc5	0.395584	-0.00210602	1.43206	0.823969	0.409132	1.06948	-1.12438	-1.01746	-2.38388	-1.23447	-0.829411	-0.65674	0.197123	0.226125	1.10069	0.48709	0.44077	0.666409
Arpc5l	-0.35435	-0.847857	0.160761	-1.19438	-1.27344	-0.571898	-1.27835	-0.141526	-1.42891	-0.195452	0.620824	-0.0473944	1.34949	1.43211	0.000904194	1.1645	1.37841	1.22657
Arrb2	0.74908	0.700557	0.509494	0.684961	0.750078	0.797177	-0.551418	-0.584559	-0.519095	-0.319887	-0.30384	-0.335273	0.752308	1.70321	0.801994	-2.05481	-0.84113	-1.93885
Arsa	-0.0408149	-0.479296	-0.542694	0.621254	-0.948392	-0.202765	1.49874	1.21098	1.1787	0.668977	1.11435	0.924541	-2.02397	-1.30985	-0.426438	0.113729	-1.21412	-0.142928
Arsb	0.598564	0.00816864	0.345047	0.906744	-0.327262	0.548244	1.01343	0.882583	1.01471	0.713572	0.795307	0.85218	-1.86485	-1.49672	-0.696899	-0.553737	-1.7744	-0.964678
Arsk	0.901813	0.906585	1.03688	1.28632	1.08989	1.16491	0.133354	-0.0856749	-0.374328	-0.109707	-0.286374	-0.123633	-1.93605	-1.078	-1.21829	0.267516	-1.81445	0.239235
Arvcf	0.594216	0.416759	0.0347392	0.141305	0.753425	0.0704576	-1.20938	-1.32757	-1.51511	-1.2875	-1.22096	-1.19986	0.970012	0.897126	1.30567	1.08464	0.622011	0.870013
Arx	1.22076	1.06933	1.1871	1.25667	1.17838	1.25542	-1.09235	-0.193962	-1.43518	-1.20461	-1.19662	-1.09903	-0.772796	0.337743	-0.367195	-0.1154	-0.307314	0.279053
Asah1	-0.0617609	-0.0657957	0.0833838	0.133425	-0.250643	0.241185	1.27855	1.24635	1.13829	1.06169	1.12905	1.16694	-1.29451	-1.17175	-1.24632	-0.960161	-1.46623	-0.961681
Asap1	-0.465857	0.322315	-0.940395	-0.21139	0.0942792	-0.758923	-1.4424	-0.6325	-0.598468	-0.932388	-0.754376	-1.18091	1.17319	1.32899	1.49056	1.07377	1.29719	1.1373
Ascc3	0.582371	0.368525	-0.114876	-0.294425	0.906824	-0.981669	-1.0003	-1.27238	-1.1182	-1.0989	-1.12598	-0.921103	0.988452	1.45793	0.535694	0.701266	1.79159	0.595181
Ash2l	0.748127	0.466688	0.334453	0.557319	1.07215	0.944658	-1.11117	-1.06772	-1.77727	-1.30367	-1.19845	-1.42746	0.442964	0.938816	1.16593	0.149502	0.643648	0.421484
Asna1	-0.12978	0.394187	0.49055	-0.189914	0.10299	0.131906	0.504907	1.27343	0.859991	1.24635	1.39904	1.17521	-1.30838	-1.07616	-1.56947	-1.25198	-1.08646	-0.966433
Asns	-0.738836	-0.897201	0.0414728	-0.24914	-1.0672	-0.630602	1.06782	1.09724	1.3236	1.34291	1.36545	1.5729	-0.743821	-0.643721	-0.99083	0.0382511	-1.14057	-0.747707
Asph	-0.364515	-0.166864	-0.283848	-0.11662	-0.0773684	-0.150753	-0.971361	-1.09248	-1.11391	-0.962143	-1.18209	-1.10543	1.39035	1.49348	1.42573	1.01817	1.06819	1.19145
Aspscr1	0.426099	0.166888	0.644253	0.260832	-0.022267	-0.544715	-1.72385	-0.691364	-1.60068	-0.80481	-0.678452	-0.854477	1.36084	0.734453	2.19421	0.144076	0.0229729	0.965996
Asrgl1	1.24496	0.676413	1.73591	1.42862	0.793068	1.52167	-0.854407	-1.30423	-0.59945	-1.2175	-0.866965	-0.656668	-0.272214	-0.278473	-0.640037	0.391223	-0.88019	-0.221741
Ass1	0.0119125	-0.224872	-0.914156	-0.599997	-0.392961	-0.397408	-0.848175	-0.866749	-0.98998	-1.10267	-0.77042	-0.768464	1.32001	1.53016	1.63996	1.24722	1.0796	1.04699
Asun	0.138658	0.502859	-0.685908	-0.250466	0.636859	0.230815	-1.10198	-0.446346	-1.91054	-1.07537	-0.736735	-1.4838	0.993168	0.861208	0.76016	1.30989	0.811548	1.44599
Atad3	-0.424706	-0.0620914	-0.0770344	-0.011823	-0.0817559	0.0688146	1.57327	1.19837	1.20256	1.1354	1.30426	0.780788	-1.19299	-1.17785	-1.15862	-0.560315	-1.58083	-0.935457
Atf2	0.951362	1.45927	0.471955	0.0435225	1.36704	0.358653	-1.09679	-0.621555	-1.44061	-1.17709	-0.922935	-1.62915	0.20745	0.555492	0.171026	0.520638	1.44674	-0.665018
Atg16l1	-0.00710483	0.347325	-0.364756	-0.192883	0.707672	0.209239	0.670181	1.2757	1.03863	0.0212404	1.57704	0.740941	-0.200142	-1.20272	0.301972	-1.61802	-1.25364	-2.05068
Atg2a	1.04246	1.40048	0.891502	0.507044	1.61564	0.145625	-1.19646	-0.626844	-1.97684	-1.05438	-0.981836	-0.882848	-0.589495	-0.158003	0.259777	0.0564346	0.632098	0.915642
Atg3	0.148555	0.921815	0.170638	0.531446	1.01258	0.921217	-0.279211	0.138796	0.695327	1.29075	0.641988	0.849413	-0.185797	-0.757855	-1.45858	-1.99482	-0.907643	-1.73862
Atg5	-0.900921	-0.574232	-0.0570619	-0.411477	-0.109862	-1.00487	1.11607	1.55092	0.919398	1.46388	1.48468	1.15163	-0.811171	-1.26978	-0.0621802	-1.05876	-0.915821	-0.510446
Atg7	1.00587	0.723881	0.373368	0.287402	1.4033	0.144756	-1.55779	-1.56341	-1.334	-1.21348	-0.906988	-1.13031	1.08135	0.564483	0.764326	0.213797	0.930274	0.213173
Atl2	-0.732135	-0.441977	-0.66129	-1.03709	-1.55845	-0.685365	1.4674	1.39459	1.20733	1.35997	1.37994	0.737839	-0.556486	-0.461245	-0.0534744	-0.822466	-0.841852	0.304771
Atl3	1.02472	1.34141	0.722674	1.03222	1.42839	1.33494	-0.917665	-0.593379	-0.6344	-1.20227	-1.23764	-1.60177	-0.290197	0.429072	0.096804	-0.0312125	-1.12751	0.225811
Atm	-0.324047	-0.523487	-1.15429	-0.593981	0.537241	-0.78082	-0.957177	-0.896297	-1.036	-0.709085	-0.0963116	-0.817022	1.4486	0.468909	1.30189	0.994567	1.83442	1.30288
Atoh7	-0.222903	-1.37266	-1.2272	-1.01536	-0.532954	-0.930375	1.34142	1.31531	1.21263	1.33566	1.30145	1.22172	-0.81775	-0.563288	-0.225763	-0.493041	0.0311656	-0.35806
Atp11a	0.570207	0.421167	0.331337	0.895626	1.65522	1.20136	-0.837554	-0.492392	-2.34873	-0.90502	-0.93366	-1.39834	-0.311822	0.223095	0.764295	0.345235	0.176107	0.64386
Atp11b	0.757738	0.678533	-0.189219	0.390839	1.22529	0.285197	-1.0616	-1.32954	-1.38511	-1.26011	-1.26345	-1.38861	0.844368	0.967268	1.33287	0.238159	0.82055	0.336822
Atp13a1	-0.212735	-0.359256	-0.34942	-0.414281	-0.360118	0.0253239	1.24496	1.31244	1.39489	1.54691	1.33495	0.900915	-1.07605	-1.1695	-0.895347	-0.869229	-1.06988	-0.984562
Atp1a1	-0.860217	-1.06924	-1.02764	-0.517097	-1.27205	-0.668457	0.205235	-0.575141	-0.234695	-0.534589	-0.729234	-0.420507	1.51033	1.52028	1.47841	1.15974	0.780171	1.2547
Atp1b1	-0.917726	-1.41949	-0.964909	-0.878577	-1.45017	-1.09661	0.48149	-0.161399	0.144807	-0.0654442	-0.521478	0.0633229	1.34175	0.99484	1.67564	1.15022	0.401843	1.22188
Atp1b3	1.00379	1.30072	1.11593	1.11604	1.38769	1.09758	-1.3388	-1.037	-0.668931	-1.27693	-1.04677	-1.57081	-0.0648038	-0.0594795	0.133547	0.265297	-0.251619	-0.105455
Atp2a2	-0.881338	-0.817898	-0.676172	-0.724269	-0.86057	-0.630505	1.35185	1.45173	1.48398	1.35937	1.351	1.17523	-0.703267	-0.529639	-0.547946	-0.642753	-0.783127	-0.375683
Atp2a3_(Q64518)	-0.601832	-0.484431	-0.263577	-0.608895	-0.598273	-0.40093	1.37951	1.40356	1.42885	1.36122	1.32043	1.20961	-0.958971	-0.816037	-0.828187	-0.968573	-0.892734	-0.680744
Atp2b1	-0.203741	-0.1898	-0.559125	-0.504403	-0.13943	-0.0301217	0.0237502	-0.515418	-0.33896	-1.47115	-1.4631	-1.48556	1.53524	1.65263	1.7213	0.512876	0.913935	0.541089
Atp2b2	-1.20639	-1.01834	-0.0115698	-0.389714	-0.471023	-0.112957	-0.56064	-0.535985	-0.793264	-0.682409	-0.658305	-0.841214	1.10422	1.86964	1.75382	1.62828	0.00862106	0.917228
Atp2b4	-0.00873465	-0.449772	-0.962769	-0.353492	0.218156	-0.0280048	-0.327745	-0.812654	-1.35647	-1.28116	-0.946473	-1.09743	1.50086	1.36512	1.33834	0.965113	1.05988	1.17725
Atp2c1	-0.997481	-0.998866	-1.08996	-1.53831	-1.4703	-1.14063	1.27103	1.2382	1.44329	0.937532	1.14033	0.677415	-0.0418959	-0.00247272	0.251025	0.0978814	0.00959671	0.213613
Atp5a1_(Q03265)	-0.273388	-0.135926	-0.478841	-0.27656	-0.767497	-0.122433	1.51211	1.35015	1.65156	1.2355	1.01585	0.921255	-0.535964	-0.801818	-1.12991	-0.780416	-1.41086	-0.972815
Atp5b	-0.0122752	0.151555	-0.260074	-0.00398582	-0.8064	-0.173249	1.38127	1.37098	1.0457	1.23043	1.25783	0.953863	-0.668917	-0.73538	-1.27026	-0.49112	-1.69552	-1.27445
Atp5c1	0.481	-0.0122769	0.73379	0.410355	-0.364129	0.810664	1.0265	0.641845	2.14227	0.246798	0.279423	-0.0698955	-1.06998	-1.80975	-0.91692	-0.106655	-1.86927	-0.553766
Atp5d	-0.105306	-0.81337	-0.227075	0.183691	-1.05875	-0.204707	1.74796	1.43186	-0.00412432	1.40598	1.12898	1.28241	-0.398633	-1.19645	-0.600619	-0.204684	-1.55965	-0.807522
Atp5e	-0.278351	-0.2308	0.185619	-0.0296725	-0.757072	0.217199	1.12332	1.00468	2.39192	0.864629	1.03894	0.480711	-1.21806	-1.10262	-1.0022	-0.788395	-1.0782	-0.821645
Atp5f1	0.841949	0.232392	0.327934	0.886844	0.846584	0.856888	1.09842	0.0120763	2.35947	-0.811317	-1.06594	-0.146254	-1.00512	-0.892148	-1.08489	-0.399435	-1.17575	-0.881702
Atp5h	0.0628549	-0.0117091	-0.245928	0.301873	-0.288276	0.194921	1.30855	1.17103	1.20673	1.14252	1.0018	0.95175	-0.767394	-1.10984	-0.973336	-0.673179	-2.07961	-1.19275
Atp5i	-0.115262	-0.124399	-0.405295	-0.114895	-0.926585	-0.278369	1.26097	1.16866	2.29468	1.05804	0.874946	0.62708	-0.746814	-1.35327	-0.957054	-0.331222	-1.16393	-0.767275
Atp5j	0.47268	-0.250841	-0.44058	0.850623	-0.773405	0.575351	1.68452	1.17735	0.533295	1.09165	0.481069	0.8254	-0.257669	-1.18042	-1.92455	-0.485818	-1.07634	-1.30231
Atp5j2	0.021176	0.0710781	-0.247698	0.297259	-0.121644	0.27829	1.60181	1.6277	1.05122	0.948203	0.333542	1.0288	-0.730387	-1.13254	-1.64457	-1.02177	-1.10006	-1.26042
Atp5o	-0.251164	0.576356	-1.08095	-0.357824	-0.00905276	-0.308154	0.928334	1.40178	2.1299	0.768811	0.990282	0.476135	-0.365875	-0.292231	-1.67463	-0.732572	-0.908435	-1.29071
Atp5s	-0.682246	-0.0619894	0.142623	-0.375757	-0.12671	0.429719	1.26931	1.41389	1.26014	0.860156	1.10358	0.949739	-1.52536	-0.759881	-1.77816	-0.459881	-1.30738	-0.351786
Atp6ap1	-0.895381	-0.696359	-1.09747	-1.04008	-1.43462	-0.927686	0.132038	0.101624	-0.63237	-0.124147	-0.490075	-0.154314	0.887628	0.508323	1.35375	1.74877	1.54517	1.2152
Atp6ap2	-1.43458	-1.24662	-1.33422	-1.16361	-1.78541	-1.08492	1.03052	0.740027	0.371453	0.604631	0.543113	0.438304	0.942765	0.824265	0.808787	0.651711	0.399388	0.694408
Atp6v0a1	-1.46569	-1.16471	-2.23062	-0.330556	-0.37385	-0.388004	1.8559	1.27748	0.474076	0.955973	0.331877	0.974	-0.214466	-0.268076	0.0220579	0.496727	-0.465942	0.513816
Atp6v0a2	-0.0290925	-0.473584	0.175819	0.272484	0.938671	0.0801592	0.862113	1.06429	1.42976	0.83223	0.474078	0.920632	-2.21053	-0.580773	-1.58782	-0.445081	-0.283267	-1.44009
Atp6v0c	-0.22772	0.0706141	-0.567882	0.096192	-0.149845	-1.04073	1.52265	1.54558	1.47932	0.60513	0.386547	1.3077	-0.691844	0.0534261	-0.433589	-1.88985	-1.1031	-0.962613
Atp6v0d1	-0.870334	-0.465844	-0.319816	-0.943978	-0.798866	-0.00696844	1.13385	1.10578	2.24223	1.00835	0.587926	0.872509	-1.333	-0.884634	-1.13695	-0.0424	-0.733234	0.585383
Atp6v1a	-1.09069	-1.05561	-0.675064	-0.884767	-1.36661	-0.83629	1.28829	1.36774	1.3209	1.23723	1.36118	1.25149	-0.152143	-0.32188	-0.393066	-0.306918	-0.454127	-0.289679
Atp6v1b2	-1.01544	-1.12642	-0.632455	-0.894669	-1.41228	-0.685658	1.30938	1.19722	1.51051	1.31878	1.19591	1.26856	-0.367492	-0.505878	-0.171807	-0.266367	-0.554485	-0.167399
Atp6v1c1	-0.990991	-0.936492	-1.04357	-0.969425	-1.29291	-0.883782	1.30473	1.20705	1.48332	1.24095	1.32748	1.21915	-0.126456	-0.351006	-0.41253	-0.226555	-0.274983	-0.273989
Atp6v1d	-0.927984	-0.908945	-0.533548	-1.03867	-1.73064	-1.04587	1.227	1.19915	1.35713	1.21942	1.35677	1.11781	-0.457822	-0.198218	-0.346923	-0.345668	0.0885134	-0.0315123
Atp6v1e1	-1.05283	-0.528658	-0.874601	-1.13278	-1.28483	-1.21013	1.1832	1.5911	1.17003	1.21332	1.44392	1.05986	-0.36838	-0.332874	-0.284604	-0.217042	-0.079972	-0.294722
Atp6v1f	-1.08741	-0.816076	-1.1728	-0.845908	-1.14316	-0.920957	1.09642	1.46234	1.16766	1.3456	1.48657	1.16087	0.0105139	-0.547236	-0.402616	-0.0631728	-0.140829	-0.589821
Atp6v1g1	-0.6743	-0.998506	-0.497347	-0.786704	-1.13781	-0.759406	1.22828	1.39787	1.23258	1.41671	1.47538	1.28101	-0.627821	-0.841223	-0.755378	-0.188115	-0.341277	-0.423937
Atp6v1h	-1.03141	-0.897007	-0.928767	-0.945517	-1.69028	-1.00276	1.23079	1.11174	1.58125	1.14871	0.980887	1.20179	-0.140129	0.0294038	-0.0533372	-0.662601	0.221543	-0.154297
Atp7a	-0.0658584	0.0685343	-0.385079	-0.164224	0.335941	-0.23947	-0.722698	-1.27277	-0.416917	-1.10274	-1.56205	-1.48015	0.743976	1.07429	1.44664	1.34104	1.19169	1.20984
Atp8a1	-1.45028	-1.4967	-1.46649	-1.3148	-1.19661	-1.22274	0.958614	0.457412	0.772604	0.871884	0.452757	0.643384	0.475898	0.746116	0.633151	0.664939	0.597104	0.873745
Atp8b1	-0.340037	-0.556922	-0.313067	-0.261224	-0.105872	0.21782	1.44175	0.981775	0.739445	1.80162	1.12388	1.32957	-1.1374	-1.06527	-1.41299	-1.02359	-0.748983	-0.670503
Atp9b_(P98195;P98195-2)	0.064557	0.000570142	-0.857884	0.656691	0.479113	0.0410331	-0.945552	-1.43213	-0.542607	-0.885699	-1.35734	-0.717997	0.757031	0.431741	2.72707	0.828608	0.533253	0.219548
Atpaf2	0.169368	-0.158841	0.406532	0.133985	-0.313641	0.803256	-0.668248	-1.61888	-0.772846	-1.00425	-1.1054	-1.18979	2.04844	0.259257	1.61955	0.72766	-0.400372	1.06421
Atpif1_(E9PV44)	-0.233075	-0.301011	-0.43641	0.566285	-1.07198	-0.282089	1.16369	1.33767	0.163086	1.31657	1.45346	1.14442	-0.701717	-1.12099	-2.06641	0.0654247	-0.865373	-0.131543
Atr	0.795027	0.277745	-0.0274147	0.517635	-0.0326207	0.365645	-1.27458	-1.49406	-1.33755	-1.16834	-1.29445	-1.09062	0.521061	0.700753	1.39664	1.06784	1.05316	1.02413
Atrx	0.7548	0.46724	0.0218987	0.446386	0.527392	0.0165103	-1.05722	-1.39652	-1.32814	-1.35315	-1.41115	-1.2954	1.05131	1.10925	0.713262	0.7465	1.10666	0.880369
Atxn2l	-0.414051	-1.16869	-1.19009	-1.15302	-1.54877	-1.30686	1.41786	1.14837	0.210008	1.37792	0.961204	0.948572	0.543193	-0.561391	0.873854	0.206754	-0.0331754	-0.311679
Auh	-0.415822	-0.838957	-0.666838	-0.337754	-0.960024	-0.407298	1.43648	1.15056	1.29214	1.4748	1.40883	1.26666	-0.820995	-0.686905	-0.933497	-0.249081	-1.09119	-0.621107
Aup1	0.766171	0.903608	-0.47356	0.633058	-0.144883	0.593446	-1.38033	-0.806088	-1.86618	-0.36368	-0.483584	-1.43618	1.81037	0.440455	1.30198	-0.421413	0.0402029	0.886596
Aven	-2.03499	-0.632422	0.161643	-1.50364	-1.53597	-0.889535	0.330647	1.04628	1.70654	0.588042	0.731406	0.45726	0.67583	1.07722	-0.236425	-0.286792	0.186848	0.158064
Avl9	-0.682657	-0.907683	-1.23661	-0.277551	-0.642008	-0.564336	-0.548475	-1.14947	-0.0723292	-0.530023	-0.740798	-0.428936	1.4908	1.50688	1.55883	0.785902	1.54965	0.888804
Azi2	0.358189	-0.618346	-0.753183	0.268978	0.381666	0.425629	-0.394553	0.268094	0.205263	-0.737605	-1.41288	-0.832796	-1.2258	-0.218993	-1.00595	2.04772	1.63032	1.61424
B2m	-1.23751	-0.983453	-1.0019	0.685066	1.0068	0.73115	-0.75275	-0.434888	-0.586597	1.18574	1.20703	0.968908	-1.51232	-1.00735	-0.937098	0.849103	1.01289	0.807171
B3galnt1	0.396747	0.314941	0.032063	-0.0867362	0.683885	-0.0624376	-1.04198	-1.03818	-1.53051	-1.03382	-1.0855	-1.05812	0.616675	0.611275	2.52736	0.22968	0.892732	0.631921
B3galt5	-1.27992	0.169699	-0.24833	-2.07713	-1.29356	-1.9927	0.399436	0.26528	0.234976	0.171582	0.130519	0.152055	0.901203	0.718326	1.18387	0.705665	0.963898	0.895119
B3galt6	-1.24214	-0.780378	-0.383053	-1.34337	-0.791838	-0.40998	1.51525	1.75844	1.47623	1.07418	1.16542	0.692199	-0.681663	-0.471535	-0.571024	-0.552478	-0.473712	0.0194468
B3gat3	-0.781041	-0.811981	0.055687	-1.07721	-0.850588	-1.06268	0.0770049	-0.866334	-1.19316	-0.391372	0.0577316	0.925622	1.73014	0.609471	2.37225	0.322882	0.57213	0.311444
B3GNT2	-0.21538	-0.157204	-0.464028	-0.73677	-0.366415	-0.470087	-0.598904	-0.719969	-0.905555	-0.921895	-1.11391	-1.09191	1.47547	1.04887	2.00876	1.08891	1.22442	0.915598
B4galt1	0.388552	0.114286	-0.607736	-0.502291	0.359342	-0.230893	-0.830487	-1.08489	-1.07989	-0.836678	-1.16324	-1.13584	1.25607	1.14392	2.28761	0.220139	0.991361	0.710665
B4galt3	0.284605	-0.043419	0.0751969	0.281096	0.36994	0.586571	-1.15553	-1.3537	-1.41642	-1.11022	-1.36852	-1.29434	0.740045	1.03254	1.104	1.10308	1.04004	1.12503
B4galt5	-0.307354	0.0960636	-0.682924	-0.849544	0.432514	-0.106769	-0.53052	-1.16596	-0.816241	-0.72645	-0.887612	-1.20144	1.43188	1.68274	1.91767	0.112549	1.34351	0.257883
B4galt7	-1.40754	-1.30315	-0.0404754	-1.2864	-1.39827	-1.18182	0.486284	-0.133785	0.81399	0.635098	-0.0256734	0.0182949	1.66656	0.354057	0.749266	1.359	1.19544	-0.500884
B4gat1	-0.00384827	-0.310123	-0.652444	-0.73893	-0.21806	-0.665578	-0.60137	-0.823466	-0.886481	-0.727634	-0.95774	-1.0722	1.67792	1.31553	1.96048	0.695036	1.25861	0.750301
B9d1	0.749752	0.724423	0.259291	0.207589	0.228069	0.79503	-1.15893	-0.846652	-1.94166	-1.13273	-1.37986	-1.13367	0.315332	0.313127	1.57503	0.980643	0.979738	0.465471
B9d2	0.531085	0.670711	0.789299	0.687031	1.04985	0.717156	-1.21408	-1.11102	-1.08639	-1.57862	-1.47561	-1.40597	-0.0864358	0.232872	0.923308	1.19869	0.587258	0.570862
Bace2	-0.547986	-0.457914	-0.348709	-0.39864	-0.476439	-0.560692	1.36532	1.32272	1.32464	1.27928	1.26347	1.2415	-0.606058	-1.35908	-0.762241	-1.40394	-0.871249	-0.00397663
Bad	1.45852	1.23009	0.49235	1.16645	1.3863	0.565925	-0.979545	-0.500415	-0.809365	-1.94907	-1.10545	-0.92507	0.643432	-0.349687	0.545051	0.251304	-0.912696	-0.208128
Bag1	0.734476	0.892152	0.673482	0.658063	0.606971	0.420631	-1.89762	-1.55376	-1.16365	-1.14796	-1.07544	-1.21158	0.48573	0.779491	0.922673	0.811785	0.549579	0.51498
Bag2	-0.919438	-0.465799	-0.449036	-0.813563	-0.747048	-0.600776	1.33837	1.34306	1.59711	1.55061	1.22324	1.02977	-0.820997	-0.487351	-0.450196	-0.952944	-0.486846	-0.888169
Bag3	0.344845	0.143825	0.571781	0.170252	-0.00810694	0.316726	-1.46407	-1.15687	-1.73622	-1.01613	-1.01764	-1.21024	1.17509	0.625219	1.13755	0.872936	1.20788	1.04318
Bag6	1.13476	1.4998	1.28156	1.20813	1.27205	1.20374	-1.07776	-0.571657	-1.29369	-1.09522	-0.260273	-1.12957	-0.0677731	-0.0515975	-0.94274	-0.664649	0.0529716	-0.498081
Baiap2l1	0.923908	0.703126	0.931395	0.763661	0.247142	0.95591	-1.14819	-1.54588	-1.27395	-1.52641	-1.32371	-1.19158	0.882193	0.730463	0.822702	0.216678	0.491248	0.341302
Baiap3_(Q80TT2)	-0.313758	-0.0765467	-0.702521	0.0747629	0.0862702	-0.599438	-0.59779	-1.30649	-0.877203	-1.08573	-1.27606	-0.823091	1.17825	1.52032	1.13189	0.953178	1.62091	1.09304
Bap18	0.748583	0.767728	0.809004	0.897732	1.22484	1.00275	-1.62925	-1.22109	-1.50335	-1.06805	-1.27454	-1.0225	0.169046	-0.179658	0.986533	0.597512	0.48039	0.214304
Basp1	0.773971	0.554912	0.503082	0.805742	0.56039	0.592307	-1.15448	-1.50251	-1.56621	-1.143	-1.55095	-1.24581	0.806635	0.629668	0.817627	0.773005	0.672331	0.673295
Bax	1.14486	1.71097	0.968697	0.715115	1.1656	1.50115	-0.778085	-0.416004	-1.67399	-0.75394	-1.14439	-1.1412	0.275246	-0.0428643	-0.262748	-0.0604851	-0.432081	-0.775856
Baz1b	0.328581	0.611132	0.0991471	0.416779	1.12085	0.2067	-0.904319	-1.31018	-1.46674	-1.3683	-1.46582	-1.33832	0.816566	1.23083	0.894842	0.543411	0.743814	0.84102
Baz2a	0.98296	1.14116	0.792415	0.673962	0.899055	0.739262	-0.388656	-0.694889	-0.484257	-0.470893	-0.228819	-0.338694	-2.69474	0.159268	-1.62867	0.104745	0.55314	0.883659
Bbs1	0.468402	0.337237	-0.284312	-0.0594621	0.907235	0.0274044	-1.03081	-1.22625	-1.06422	-1.50164	-1.32863	-1.24165	1.01886	1.02722	1.51428	0.515245	0.982033	0.939055
Bbs2	0.467337	0.197314	-0.115577	0.167902	0.577505	0.241168	-1.24991	-1.39658	-1.05891	-1.44884	-1.37573	-1.13933	1.00214	0.918132	1.24609	0.828811	0.991376	1.1471
Bbs4	0.924156	0.0970244	-0.943615	-0.0215095	1.01712	0.219194	-1.57529	-1.14298	-1.16341	-0.843436	-0.72064	-1.30964	0.48984	1.37651	1.45309	0.968756	0.904396	0.270434
Bbs5	-0.116855	-0.277518	0.170657	-0.0690864	0.771723	0.22785	-0.953765	-0.983132	-1.10248	-1.11816	-1.24226	-1.62105	1.73035	0.978481	0.296412	1.10907	1.21415	0.985596
Bbs7	0.0720399	0.466478	-0.0333389	-0.0545671	0.650188	0.0152374	-1.52267	-0.900412	-1.16984	-1.13533	-1.47788	-1.19562	1.10976	0.805639	1.46801	0.727937	1.1877	0.986674
Bbs9	0.362533	-0.133444	-0.102127	0.48343	0.0268672	0.160754	-0.818834	-1.21084	-1.36621	-1.10841	-1.26748	-1.42638	1.45585	0.604793	1.69108	0.921307	0.968376	0.75873
BC017158	-1.29425	-0.840276	-0.471046	-0.509694	-0.791004	-0.150748	1.61964	0.913705	1.6098	1.15114	1.11632	0.994068	-1.12194	-0.469782	0.16242	-0.600013	-1.41578	0.0974306
BC017643	-0.255719	0.0213568	-1.1411	0.535085	-0.848637	0.134224	-0.685494	-1.30338	-0.286012	-0.965464	-1.11229	-1.01485	1.58358	0.502163	1.84058	1.1083	0.953594	0.934068
BC026585_(A0A0A6YXW5)	1.29123	0.915142	-0.597913	0.359804	0.799074	0.292554	-1.25201	-1.38924	-0.318915	-1.24318	-1.63406	-1.33152	0.42202	0.547239	1.46128	0.858275	0.482346	0.337873
Bcap31	-1.46062	-0.461242	-1.17642	-0.919419	-0.730076	-0.364644	1.34764	1.59791	1.74496	0.841282	0.470105	0.858732	-0.370135	-0.499723	0.135417	-1.11817	-0.660984	0.76539
Bcar1	0.153648	0.584627	0.667232	0.10385	0.370533	0.260322	-1.43986	-1.05662	-0.952801	-1.23285	-0.938019	-1.07083	0.828636	1.08994	2.52593	-0.176939	0.101175	0.182033
Bcas2	0.807981	1.17972	-0.165749	0.768485	1.07775	0.0554317	-1.1111	-0.310613	-0.654565	-1.84967	-1.59681	-1.4104	0.618209	0.610612	0.515525	-0.144282	1.55179	0.0576923
Bcat2	-0.692945	-0.943797	-0.444642	-0.24124	-1.30841	-0.583618	1.41989	1.23654	1.2822	1.33322	1.32683	1.42117	-0.680622	-0.451655	-0.777255	-0.532099	-0.893495	-0.470073
Bcdin3d	0.563307	1.1815	0.64277	0.923688	1.7072	0.647534	-0.793544	-0.913114	-0.979322	-0.883032	-0.670115	-0.880076	-0.520881	-1.37511	-1.11956	0.588079	0.3359	1.54477
Bckdha_(P50136)	-0.992674	-1.41512	-1.49791	-1.04463	-1.56257	-1.29316	1.4117	1.09017	0.293147	0.59359	0.799684	0.850175	0.709442	0.353184	0.36221	0.40705	0.137354	0.798367
Bckdha_(Q3U3J1)	-0.878936	-0.527155	-1.24402	-0.580948	-0.37002	-0.725338	0.0670636	-0.2463	-1.61189	-0.612318	-0.529344	-0.295578	0.785389	1.53443	1.32758	1.59765	1.01005	1.29968
Bckdhb	-0.745201	-1.41062	-0.863905	-1.29991	-1.4465	-0.788554	1.3958	1.05648	0.44722	1.18109	1.15295	1.18003	-0.599877	-0.847442	0.269088	0.709016	0.10024	0.510093
Bckdk	-0.385657	0.113779	-0.658762	-1.01683	-1.32514	-0.637259	1.2754	1.45524	1.46127	1.24415	1.35744	1.00406	-0.70835	-0.50774	-0.667191	-0.581775	-0.278413	-1.14423
Bcl10	0.339217	0.339999	0.162498	-0.526415	-0.981472	-0.163666	-1.50873	-0.832355	-1.31983	-0.85157	-0.739851	-0.748464	1.55607	1.16492	1.23609	0.633182	1.71814	0.522244
Bcl2l1	1.04592	1.28878	1.07466	1.22603	1.11315	1.56713	-1.12994	-1.33399	-1.79626	-0.687333	-0.760576	-0.555027	-0.190672	-0.149469	-0.0411428	-0.0612223	-0.301782	-0.308266
Bcl2l13	0.082609	-0.899556	0.248645	-0.00813363	-0.942937	-0.0206345	1.52513	1.06084	0.973249	1.30171	1.10005	1.10498	-0.186699	-0.72578	-0.557433	-1.77553	-1.34416	-0.936347
Bclaf1_(Q8K019;Q8K019-2)	1.23253	1.1856	0.697578	1.25516	1.17367	0.907843	-0.827653	-1.10677	-1.4127	-1.38077	-1.34483	-1.25552	0.618083	-0.0210042	-0.121393	0.463499	-0.0186695	-0.0446594
Bco1	0.141828	-0.438412	-0.0352766	-0.53187	0.483435	-0.946558	-1.04645	-1.48467	-0.383079	-0.656455	-1.05938	-1.19896	1.27223	1.38751	1.61423	0.84769	1.0127	1.02149
Bcr	-0.335362	-1.00722	-2.8237	-0.87535	-0.475324	-0.442773	0.172289	-0.154494	-0.608472	0.281158	0.44007	0.752442	0.762072	0.202921	0.801984	1.01607	1.65717	0.636521
Bdh1	-0.41752	-0.661357	-0.187985	-0.392872	-0.613539	-0.193632	1.41066	1.34354	1.3113	1.25902	1.29516	1.32791	-1.04791	-1.03732	-0.9675	-0.624703	-1.14437	-0.658886
Becn1	-0.213007	-0.415869	-1.076	-1.02429	0.89186	-0.400498	0.577798	0.665209	0.328959	1.62122	1.67475	1.16618	-1.15215	-0.310752	-1.97087	-0.375236	0.502339	-0.489636
Bet1	0.145859	0.706797	1.202	-0.481356	-0.0806771	0.0600367	0.497717	1.17316	0.258286	1.2876	0.829246	0.139032	-2.61092	-1.14626	-1.1964	-0.507434	0.524576	-0.801264
Bet1l	0.29555	-0.242251	-0.234603	-0.942313	-1.07522	-0.466128	1.50626	1.18331	0.951044	1.41173	1.10069	0.966382	-1.49268	-1.72524	-0.0193665	-0.601985	-0.493538	-0.121647
Bex2	-0.375651	-0.485835	-0.617268	-0.891668	-1.89638	-1.12815	0.0673827	0.0994033	-0.464034	-0.83243	-0.472202	-0.306091	1.34186	1.20522	1.69396	1.20217	1.07355	0.786167
Bhmt	0.531101	0.540117	0.344419	-0.213324	0.579	0.108356	-1.30021	-1.41414	-1.10797	-1.44576	-1.12873	-1.27725	1.0507	1.23312	1.27086	0.560017	0.999619	0.670081
Bid	-0.135926	0.647281	0.548427	0.483288	0.905695	0.921557	-2.14134	-1.04743	-1.71997	-1.0099	-0.42684	-1.06783	0.903841	0.312332	1.25039	0.315003	0.668251	0.593158
Bin1	-1.42733	-1.253	-0.55442	-0.68572	-0.9213	-0.139074	1.21858	1.43579	0.982348	1.04817	1.39548	1.52181	0.0208761	-0.733712	-0.398705	-0.361838	-0.134632	-1.01332
Birc6	0.495511	0.780974	0.326647	-0.306813	0.54713	0.0814745	-1.04479	-1.25531	-1.65328	-1.3332	-1.01425	-0.798227	1.06759	0.960533	1.74438	0.232413	-0.104946	1.27416
Bles03	0.430225	0.151355	1.46684	1.62884	1.03455	1.75819	-1.30637	-0.96414	-1.12679	-0.405392	-0.690078	-0.214446	-0.150073	-0.41922	0.451259	-0.0406818	-1.68046	0.0763998
Bloc1s3	0.0108532	0.0742814	-0.472256	-1.72954	-0.528763	-1.23928	-0.785183	-0.754223	-0.826766	-0.462938	-0.0557688	-0.100164	1.53748	0.643129	1.98409	1.30862	1.18127	0.215173
Bloc1s4	-0.38039	-0.324211	-0.918559	-0.999316	-1.6577	-0.942213	-0.395774	0.140108	1.01687	1.27906	1.29777	1.21101	-0.00139909	-0.963507	-0.599774	1.98849	0.154264	0.095284
Bloc1s5	-0.00702512	0.046834	-0.141285	-0.757206	-0.0884593	-1.29334	-1.15153	-0.150834	-0.723421	-1.22977	-0.124489	-1.15109	1.88489	0.722846	1.95935	1.20572	0.756273	0.24253
Bloc1s6	0.33774	0.587438	-0.130934	-0.0980882	-2.05821	0.70636	-1.05489	-0.600723	-1.31809	-0.911619	-0.987313	-0.604685	1.04118	1.15542	0.81668	1.23702	1.00393	0.878793
Blvrb	0.300476	0.26325	0.201843	0.0370454	0.520602	0.110999	-1.38388	-1.30316	-1.27391	-1.21651	-1.2753	-1.193	1.03132	1.11315	1.47434	0.73991	0.992891	0.859936
Bmp1	-0.798364	-0.862578	-0.969196	-1.21044	-1.14176	-1.23017	1.36858	1.26603	1.38402	1.17841	1.11564	1.13127	0.153706	0.103589	0.161093	-0.688333	-0.261259	-0.700246
Bmp3	-0.600267	0.732438	-0.913513	-0.669672	-0.633862	-0.658762	-0.345011	-1.11663	-0.874344	-1.19871	-0.787516	-0.499379	1.31016	1.24893	1.31022	1.23458	1.2045	1.25683
Bms1	0.718594	0.381041	-0.0737762	0.220141	0.760233	-0.075095	-1.0598	-1.34226	-1.39247	-0.961783	-1.72264	-0.978917	0.896006	0.88941	1.58698	0.463274	1.18427	0.506782
Bnip1	-1.01049	-0.126717	-0.153574	-0.514648	-0.404485	-0.106797	1.44858	1.34334	1.28888	1.302	1.24721	0.955356	-1.17101	-0.669111	-0.0201197	-0.905525	-1.24183	-1.26107
Bnip3	-0.275544	1.49272	0.422236	0.503413	0.183104	0.861209	0.146863	0.180366	0.267337	0.76833	0.580462	0.494595	-0.482179	-1.93694	-2.79755	-0.0758135	-0.566221	0.233618
Bnip3l	0.766589	0.902361	0.663392	0.593375	1.04549	0.940404	-1.44957	-1.08324	-1.35413	-1.28629	-1.02493	-1.61409	-0.0327418	0.41532	0.654579	0.641481	0.0410567	1.18094
Bod1	1.15791	1.14399	0.981063	0.856803	1.19296	0.806178	-1.37778	-1.46817	-1.6444	-0.756	-0.80322	-1.15383	0.849909	-0.029426	-0.486551	0.54378	0.0626002	0.124203
Bod1l	1.20506	0.898293	0.424849	0.706123	0.509078	0.0425209	-1.36742	-1.3506	-1.19872	-1.44412	-1.06001	-1.52848	0.420635	0.768036	0.630891	0.942794	0.911947	0.489125
Bola2	1.33082	1.32805	1.72767	0.856707	0.583029	0.960306	-1.65297	-0.86731	-1.18704	-1.11609	-0.917475	-0.839387	-0.210042	-0.15237	0.439572	0.352932	-0.643084	0.00667067
Bop1	1.49846	1.36235	0.632168	0.761109	0.730305	0.547204	-0.947487	-0.785487	-1.60198	-1.46517	-0.941332	-1.26082	0.653733	-0.200642	1.26969	-0.517921	0.138907	0.126916
Bpnt1_(D3Z0E6)	0.397156	0.322691	0.22597	0.457601	0.311139	0.388982	0.451834	0.730013	1.54952	0.857104	0.925194	0.687156	-1.48577	-1.28792	-1.52366	-1.73997	-1.34441	0.0773631
Bpnt1_(Q9Z0S1)	-0.143581	-0.467028	0.227414	-0.224763	-0.296557	0.081567	0.610353	1.24089	1.45468	1.38464	1.33246	1.27586	-1.30846	-1.00185	-0.95307	-1.15697	-1.29245	-0.763149
Bptf	0.382824	0.445071	0.356833	-0.00605265	0.614281	-0.0523331	-1.03624	-1.06317	-1.74732	-1.15213	-1.24526	-1.24522	0.92421	1.10814	1.52329	0.342085	0.586858	1.26413
Braf	0.586172	1.08199	-0.776001	-0.46505	0.410334	-0.296535	-1.44744	-0.913525	-1.24757	-0.980633	-1.03228	-0.844075	1.30268	1.15728	1.36878	0.254294	1.42823	0.413353
Brap	0.7689	0.446029	-0.153623	-0.00365817	0.601401	0.135602	-1.12236	-1.30933	-1.36496	-1.55581	-1.10176	-1.1048	1.51589	0.805781	1.19246	0.567622	0.900496	0.782137
Brat1	0.923097	1.02708	1.34414	0.817298	0.683341	1.86708	-0.606004	0.127643	-0.44445	-0.446647	-0.360736	-0.365448	0.457663	-1.42128	0.320915	-1.62382	-1.09007	-1.2098
Brd2	1.01477	0.700077	0.26137	0.428114	0.576264	-0.162186	-1.43465	-0.836202	-1.91589	-0.901573	-0.625346	-1.13624	0.71013	0.779263	-0.814863	1.59533	1.07424	0.687389
Brd3	0.376987	0.346032	0.0873912	0.274892	0.61137	0.0240124	-1.18814	-0.9062	-1.50731	-1.39815	-1.45256	-1.15885	0.927006	1.13858	1.58581	0.743268	0.633299	0.862562
Brd4	0.56128	0.679995	0.287863	0.673991	1.21085	0.639104	-1.22823	-0.908695	-1.70785	-1.51448	-1.00421	-1.5928	0.527028	0.796169	0.901628	0.623799	0.686917	0.367637
Brd7	0.665438	0.976241	0.0577531	0.986423	1.19901	1.30163	-0.820363	-0.999238	-2.04577	-1.15255	-1.32666	-1.14111	0.41766	0.178468	0.860225	0.308252	0.087644	0.44695
Brd8	1.14606	0.689372	-0.207042	0.419452	1.28057	0.190315	-1.09592	-1.06852	-1.12128	-1.23172	-1.12847	-1.15398	0.546356	0.212174	2.24389	-0.223011	0.109514	0.392239
Bri3bp	-0.0341152	0.726922	0.60454	0.0211015	0.171755	0.249146	-1.0311	-0.979263	-1.15469	-1.15566	-1.04371	-1.43096	-0.783486	1.25322	1.72234	1.25788	0.518362	1.08773
Brix1	1.05077	0.878656	0.208048	0.955874	1.07398	0.55752	-1.04675	-1.61018	-1.961	-0.986055	-1.18883	-1.02255	0.457428	0.546922	0.442764	0.81632	0.524663	0.302409
Brms1l	0.833371	0.550912	0.45744	0.0695658	1.1782	0.00403831	-0.751827	-1.14355	-2.37637	-1.08241	-0.941266	-0.987016	0.166503	1.18559	0.330313	0.628445	1.21004	0.668034
Brpf3	-1.56553	-1.36043	-1.43081	-1.3714	-0.293774	-1.20593	0.324815	-0.079856	-0.131526	0.310632	0.245413	0.221693	1.19033	0.844467	1.16099	1.27845	1.0862	0.776275
Bsg	0.965048	0.648686	0.773303	0.486543	1.44547	0.272868	-1.10124	-0.944964	-1.82719	-1.30412	-1.30671	-1.36127	0.674196	0.2635	0.700879	0.729365	0.395885	0.489748
Bsn	-0.188471	0.0448794	-0.510026	0.162258	0.316356	-0.722896	-1.06238	-1.12827	-1.44338	-0.640538	-0.51483	-1.21387	1.1403	1.6129	0.617425	1.02707	1.94022	0.563244
Bst2	-1.15874	-1.93039	-0.263639	0.170452	0.650733	0.587299	-0.692646	-0.595426	-0.424027	0.820273	1.04686	0.436375	-1.69804	-0.581295	-0.105477	0.895735	1.51485	1.32711
Btaf1	0.604395	0.945886	0.582926	0.801068	0.611977	0.763518	-1.33677	-1.47462	-1.26962	-1.06887	-1.52054	-1.22324	1.1841	0.405925	1.10259	-0.000159045	0.225566	0.66586
Btf3	-0.0271043	-0.139843	-0.145148	-0.0374876	0.249143	-0.0574116	-1.08673	-0.790117	-0.897912	-1.37418	-0.968393	-1.42065	1.68013	0.31415	1.90069	0.910574	1.32335	0.566931
Btf3l4	0.359531	0.507319	0.878507	-0.00104829	-0.640742	-0.211298	0.841221	0.972178	0.517024	1.03892	1.23641	1.15442	-1.07666	-2.09808	-1.51523	-0.524014	-0.295376	-1.14309
Bub3	1.31807	0.57325	1.35447	1.70245	0.283958	1.04182	-0.740543	-0.909665	-0.980251	-1.62641	-1.59209	-0.822453	-0.381574	0.328434	0.15325	0.654746	-0.368992	0.0115207
Bud31_(E0CX20)	0.617569	0.320589	0.970959	1.60755	0.512611	1.51755	-0.0693345	0.182605	-0.357916	0.356407	0.625582	0.438099	-0.76423	-1.03157	-2.35093	-0.57343	-1.13975	-0.862353
Bysl	1.26654	2.16902	0.882034	0.341374	1.83404	0.579305	-0.791525	-0.694939	-1.26858	-0.632483	-0.157449	-0.790825	0.00221553	-0.656618	-0.49529	-1.22494	0.0263672	-0.388253
Bzw1	-0.682258	-0.508948	-0.56199	-1.17821	-1.21251	-0.919166	1.11059	1.23677	1.85025	1.24129	1.28325	1.09472	-0.897863	-0.279463	-0.555787	-0.432863	-0.0382432	-0.549593
C1galt1	0.476332	0.50532	0.484865	0.530888	0.527039	0.686916	0.974158	0.877929	0.720911	0.775103	0.775248	0.737533	-1.19207	-1.29113	-0.957192	-1.34187	-1.80173	-1.48824
C1galt1c1	0.0821739	0.520889	0.990261	0.669286	0.560268	1.01414	0.709703	0.30338	1.17914	0.331635	0.0989832	0.342734	-1.36816	-1.214	0.429966	-2.35671	-1.22592	-1.06777
C1qbp	-0.589792	-0.421363	-0.139122	-1.02714	-1.7222	-0.648732	1.42626	1.55378	0.845153	1.1462	1.44332	1.14554	-0.591238	-0.461605	-0.604147	-0.00447825	-1.06379	-0.286639
C1qtnf3	0.633268	0.557631	0.301895	0.228845	0.639902	0.288437	-1.12243	-1.41552	-1.12431	-1.37365	-1.52595	-1.41364	0.968304	1.07467	0.970103	0.669205	1.02019	0.623044
C1ra	0.00251673	-0.339523	-0.378886	-0.103815	0.291944	0.192594	-0.536785	-2.2905	-1.75816	-0.396587	-0.66246	-0.463907	0.73606	0.955343	0.971773	1.28288	1.18684	1.31068
C2	-1.3326	-0.314616	-1.50233	-0.268998	-0.0293103	-0.163148	0.186215	-0.562244	-1.71786	-0.273019	-0.653758	-0.440409	0.997065	0.875055	1.41775	1.46217	1.4529	0.867132
C2cd2l	-0.440477	-0.67692	-0.407555	-1.15771	-1.00669	-0.794041	1.41964	1.5104	1.0753	1.3836	1.3829	1.18549	-0.667612	-0.427169	-0.102666	-1.00081	-0.467051	-0.808625
C2cd5	0.838297	0.856545	0.285481	0.643683	1.20563	0.6687	-1.2513	-1.2472	-0.960247	-1.80297	-1.54896	-1.16029	0.631695	0.77453	0.499537	0.640956	0.60349	0.322423
C3	0.445096	0.498915	0.214989	0.147703	0.588955	0.210507	-1.09018	-1.45641	-0.864582	-1.37295	-1.50421	-1.50803	0.984887	1.03887	1.21899	0.656178	1.0452	0.74607
C4b	0.511573	0.531047	0.236943	0.201081	0.6054	0.224435	-1.06614	-1.48777	-0.84311	-1.49005	-1.42645	-1.51362	1.03207	0.971641	1.22161	0.623336	0.999164	0.668837
C7	0.749404	0.672501	0.474958	0.410892	0.701562	0.424706	-1.11735	-1.73156	-1.76808	-1.39829	-1.06436	-0.930464	0.823827	0.573905	0.986484	0.652011	0.786548	0.753302
C8a	0.547145	0.549756	0.258985	0.0857003	0.633472	0.144921	-1.30709	-1.53717	-0.93365	-1.51565	-1.05404	-1.48798	0.973236	0.925321	1.14856	0.777325	0.947736	0.843407
C8b	1.1238	0.889343	1.16291	1.10271	0.884623	1.1865	-0.887057	-1.42184	-1.33156	-1.31249	-1.57177	-0.987869	0.158994	0.0436479	0.49159	0.100606	-0.0285589	0.396427
Ca15	-1.20932	-1.37792	-1.30963	-0.526022	1.41558	1.25293	0.763991	0.837742	0.679644	0.75419	0.95798	0.693153	-1.03075	-0.888057	-0.187442	0.947183	-0.927337	-0.84591
Ca2	0.269049	0.332768	0.0238874	0.0388548	0.433055	0.000845516	-1.9474	-1.034	-0.718251	-1.43916	-1.1205	-0.938493	0.680211	1.00413	1.51016	0.618757	0.759053	1.52703
Ca8	-0.699487	-0.351592	0.0889724	-0.243219	-0.318163	0.209755	-1.09462	-0.965051	-1.25802	-1.00616	-0.883674	-0.985943	0.902994	1.25179	1.30787	1.13344	1.25243	1.65867
Cab39	0.198155	0.129507	-0.193207	-0.426798	0.0289048	-0.426197	-1.4869	-1.25119	-1.32634	-0.939308	-0.839078	-0.48835	0.826833	1.37783	1.88838	0.667571	1.00025	1.25993
Cab39l	0.213504	-1.07681	-0.767795	-0.944062	-0.0661837	-1.05978	-1.19116	-0.78494	-0.655399	-0.467444	-0.438887	-0.243494	0.60184	1.31502	1.61402	1.76925	0.943539	1.23879
Cabin1	0.933506	0.271268	0.0267174	-0.301823	-0.420392	0.0262297	-1.11162	-0.73791	-0.946533	-1.32364	-0.927875	-1.17333	0.781355	-0.206938	2.1561	1.71525	0.38812	0.85152
Cacfd1	-0.877391	-0.273865	0.261493	-0.668487	-0.150142	0.12679	0.960408	1.2468	1.3706	1.46319	1.15201	0.73621	-2.2091	-0.475659	-0.908877	-0.618627	-0.93926	-0.196104
Cachd1	-0.0931147	-0.0865203	0.774685	0.609611	-0.210898	0.613704	0.411585	0.58393	0.604103	1.18001	1.19263	1.17636	-1.58163	-1.92414	-1.50835	-0.39171	-1.37263	0.0223738
Cacna2d1	-0.0250702	0.34844	-0.188817	-0.47404	-0.167166	-0.22336	-0.613325	-0.495677	-1.25896	-1.49497	-1.22584	-1.34878	1.09668	1.28625	1.40674	0.931167	1.42301	1.02371
Cacna2d2	0.0623655	-1.39832	-0.342702	-0.104683	-0.135035	-0.36156	-0.466804	-1.06859	-0.808321	-0.749446	-0.884372	-1.32332	1.17777	1.29912	1.46642	1.26657	1.09808	1.27281
Cacnb2	0.146325	0.29114	-0.271826	-0.473256	-6.39196e-06	-0.689494	-0.676533	-0.945795	-1.23628	-1.28945	-0.983139	-1.15814	1.44127	1.39401	0.952321	0.908114	1.57945	1.01128
Cacnb3	0.584273	0.370783	0.262928	0.0855393	0.323044	-0.0483896	-1.07922	-1.35021	-1.3726	-1.27083	-1.23838	-1.31607	0.831583	1.36945	1.32941	0.599937	0.800342	1.11841
Cactin	0.701461	0.790331	0.320936	0.701265	0.973349	0.158397	-1.2096	-1.14199	-1.51817	-1.34022	-1.32258	-1.3033	0.260793	1.42021	0.13905	0.693509	0.906139	0.770423
Cad	-0.374624	-0.480618	-0.229353	-0.437881	-0.563894	-0.489684	1.2932	1.2126	1.24657	1.35655	1.39496	1.53176	-0.899214	-0.793577	-0.879398	-1.02681	-0.915913	-0.944693
Cadm1	0.300144	0.506707	0.297054	0.143354	0.542472	0.321135	-1.42595	-1.16185	-1.31224	-1.35739	-1.23693	-1.4148	0.914476	1.03591	1.02041	0.833425	1.12784	0.86625
Cadps	0.607624	0.603016	0.63131	0.587824	0.555663	0.634491	0.751566	0.770131	0.773821	0.732776	0.72755	0.814447	-1.18542	-1.37879	-1.57059	-1.22404	-1.56687	-1.2645
Cadps2	0.135392	-1.09452	-0.331141	-0.73182	-0.225359	-0.363777	-0.474213	-1.05979	-0.943721	-0.92318	-0.806713	-0.74959	0.736394	1.23931	2.02729	0.818292	1.2718	1.47535
Calb1	0.992093	0.653025	1.04665	1.07775	0.376846	0.92079	-1.26227	-1.38604	-1.41482	-1.4839	-1.34147	-1.09826	0.166822	0.537572	0.397098	0.760728	0.584859	0.472538
Cald1	0.667201	0.647872	0.579745	0.509619	0.583927	0.557179	-1.50343	-1.41619	-1.06334	-1.3109	-1.47679	-1.3449	0.890951	0.755744	1.0694	0.476554	0.911028	0.466347
Calr	-0.147866	-0.34312	0.102641	0.0608761	-0.647287	-0.0187609	1.29454	1.36428	0.955824	1.24864	1.29375	1.19884	-1.387	-1.10121	-0.970435	-0.558046	-1.46036	-0.885314
Calu_(G3UYI3;Q6XLQ8)	-0.667823	0.0680815	-1.1891	-1.61774	-0.326709	-0.817934	1.23706	1.24011	0.836856	1.27959	1.11281	1.12639	-1.50759	0.324991	0.430772	-0.948814	0.0230259	-0.60397
Calu_(O35887)	-0.976211	-1.0163	-0.796313	-0.77649	-0.704773	-0.651832	1.41555	1.45682	0.93396	1.2808	1.30353	1.30443	-0.312288	-0.7955	0.603765	-0.701133	-0.790874	-0.777155
Camk1	0.32532	0.426613	0.438048	0.172328	0.347638	0.351603	-1.37992	-1.32327	-1.38421	-1.4096	-1.17292	-1.25121	0.969933	0.906445	0.963695	1.08805	1.02215	0.909307
Camk2b_(P28652)	0.736168	1.30099	1.16721	0.725871	1.38299	1.27906	-1.06579	-1.05156	-0.752536	-1.45466	-1.44915	-1.38598	0.446978	0.228188	-0.288592	0.0148677	0.212305	-0.0463585
Camk2g	0.482743	0.702244	0.233688	0.901816	0.518973	0.232171	-1.38533	-1.01574	-1.57851	-1.21576	-1.5704	-0.944973	0.429955	0.487801	0.746307	0.335384	1.65659	0.983037
Camk2n1	1.46311	0.648306	0.636071	0.83561	0.357813	0.537023	-1.08721	-1.14363	-1.43104	-1.46506	-1.35622	-1.29047	1.3223	0.379862	0.744091	0.309533	0.416486	0.123413
Camkmt	0.661779	1.42545	0.73339	0.250219	1.4218	1.07768	-1.53628	-1.01059	-1.63836	-0.885824	-0.67279	-1.18921	0.446306	-0.416835	1.02775	0.319347	0.492218	-0.506046
Camlg	0.362111	1.08296	0.552595	0.946533	0.891306	-0.0314289	-1.40178	-0.821666	-0.55579	-1.01908	-1.50237	-1.97649	0.399853	0.842193	1.27356	1.01798	0.0670537	-0.127537
Camsap1	0.621301	0.91186	0.4496	0.29385	1.03822	0.2888	-1.47717	-1.33889	-1.4341	-1.20076	-1.37436	-1.25374	0.850241	0.651526	0.851322	0.595302	0.706666	0.820327
Camsap2	0.0554959	-0.0510522	-0.23709	-0.553098	-0.0227113	-0.732269	-0.853858	-0.924965	-1.14472	-0.900271	-0.937691	-0.9684	1.57709	0.698374	2.11402	0.817028	1.4389	0.625215
Camsap3	-0.301697	-0.0260191	0.0868572	-0.377511	1.64034	0.186131	-0.79833	-0.848594	-0.881883	-0.875055	-1.24429	-0.671731	2.04667	1.04193	1.62332	0.0231892	-1.02862	0.405299
Cand1	0.648049	0.480967	1.24415	0.873726	0.489605	1.53161	-0.245445	-0.15208	1.31074	-0.0579294	0.606167	0.120737	-1.32597	-0.69549	-1.77484	-1.5483	-1.16656	-0.339118
Cand2	0.811204	1.01701	1.13983	0.71685	0.773578	0.897589	-1.39271	-1.22785	-1.5094	-1.21855	-1.28091	-1.32846	0.0629064	0.635812	0.36009	0.211299	0.614489	0.717228
Cant1	-1.28074	-0.86862	-1.24573	-1.31029	-1.18489	-1.13544	1.03552	1.08825	1.2043	1.38604	1.32511	0.751621	-0.567924	0.161274	0.295344	0.197776	-0.248736	0.397126
Canx	-0.56744	-0.114388	-0.411897	-0.251546	-0.454341	-0.276216	1.71722	1.61075	0.737583	1.37921	1.04447	1.22236	-0.947357	-0.912478	-1.01282	-0.842232	-1.32405	-0.596835
Cap1	1.10912	0.747629	1.316	1.27443	0.618994	1.26242	-0.209823	-0.314113	0.834391	-0.299779	-0.0620415	-0.026018	-0.983101	-1.04314	-0.619218	-0.534985	-2.40303	-0.667743
Cap2	0.456592	0.461159	0.733279	0.322705	0.741286	0.436908	-0.739091	-1.80301	-1.37627	-1.25777	-1.1058	-0.628614	-0.0857227	1.28063	1.53395	0.84104	0.983176	-0.794441
Capn1	-0.208953	-0.0501089	0.024163	-0.437872	0.337171	0.231455	-1.42407	-1.22593	-0.959612	-1.20909	-0.878232	-1.07265	1.04847	0.925526	0.770334	0.817436	1.48768	1.8243
Capn2	0.402195	1.60603	1.61691	0.717202	1.47177	1.35603	-0.930621	-0.101804	-0.567891	-0.0429568	0.301811	-0.199815	-0.971354	-1.07563	-0.756844	-1.44625	-0.886841	-0.491933
Capn5	-0.494935	-0.666099	-0.2099	-0.251309	-0.00765706	0.0234382	-0.871817	-1.0438	-0.996696	-0.869793	-1.07818	-1.21957	1.26956	1.21971	1.38097	1.2739	1.0549	1.48728
Capn7	-0.170102	-0.0108477	0.662571	-0.268947	0.123468	0.010357	-0.912866	-0.930799	-1.62991	-1.14347	-0.770282	-1.1826	0.610324	1.51015	2.19927	0.407092	0.667373	0.829224
Caprin1	0.0840416	1.00659	0.158162	0.928524	-0.324278	0.697473	1.1924	0.710396	0.127983	0.980924	0.974667	0.935644	-0.783487	-1.25912	-1.40138	-1.03961	-1.66722	-1.32172
Capza1_(P47753)	-0.517397	-0.0930284	0.434502	-0.125541	-0.597902	-0.0533193	-1.12761	-0.617244	-1.39884	-0.993658	-1.01261	-1.10757	0.858806	1.03959	1.66096	1.20567	0.841922	1.60328
Capza1_(Q5RKN9)	-0.253597	0.456547	0.270867	-0.914926	0.467859	-1.0212	-0.443011	-0.806282	-2.0212	-0.917953	-0.444545	-0.822505	0.963032	1.46136	1.45086	0.823238	0.36233	1.38913
Capza2	0.0458996	-0.042972	0.58285	0.00696637	-0.0253422	0.407071	-1.52544	-0.824211	-1.49635	-1.35989	-0.900346	-1.1576	0.534365	0.916158	1.03143	1.58346	1.30634	0.917607
Capzb	-1.3283	-0.968935	0.183118	-0.871289	-1.74099	-0.548283	0.885367	1.05361	1.16841	1.0786	1.27631	1.38862	-0.868832	-0.42604	-0.300434	-0.30144	-0.555224	0.875724
Carhsp1	0.479079	0.32323	0.686808	-0.185085	-0.174366	-0.0406537	-1.47797	-1.06708	-1.67371	-1.0644	-1.00929	-0.584691	1.42229	0.938413	1.93955	0.5056	0.722152	0.260125
Carm1	1.15117	1.09289	1.15495	1.3339	1.10293	1.35	-1.15267	-1.06069	-1.32737	-0.671059	-1.07573	-1.29391	0.208454	-0.139413	0.140418	-0.844738	0.146301	-0.115445
Cars	-1.01623	-1.02959	-0.749334	-1.2146	-1.18948	-1.11495	1.01339	1.35286	1.23852	1.37447	1.41424	1.26173	-0.227518	-0.301573	-0.152694	-0.157417	-0.35923	-0.142596
Casc3	0.827312	0.830344	0.572276	0.808542	0.864991	0.353693	-1.24871	-1.3539	-1.66978	-0.98954	-1.59339	-1.06776	0.451591	0.625051	0.0556278	1.18569	0.775905	0.572063
Casc4	-0.847339	-0.757061	-0.833965	-1.15179	-1.04535	-0.898521	1.39018	1.36699	1.38593	1.46553	1.22522	1.13815	-0.665198	-0.517009	-0.383449	-0.371542	-0.252918	-0.24785
Cask	0.787994	0.993717	0.884518	0.815473	0.722157	0.876162	-1.29278	-1.3062	-1.41752	-1.17057	-1.48047	-1.44888	0.521587	0.38424	0.55721	0.708718	0.45094	0.413709
Caskin2	0.362074	0.373662	0.107832	-0.177916	0.371392	0.194638	-1.10263	-1.03398	-1.61459	-1.18294	-1.46135	-1.07946	1.02725	1.00355	1.61018	0.894584	0.902932	0.804764
Casp2	0.170828	-0.0776061	-0.430721	-0.102603	0.299918	0.203016	-2.20936	-0.662024	-1.02774	-0.567612	-0.474053	-1.03692	1.71015	0.819031	1.48108	-0.0164992	0.25166	1.66945
Casp6	-0.170548	-0.462252	1.10067	0.529783	-0.709053	0.701733	-1.27797	-1.2051	-1.07791	-1.1337	-1.23142	-0.602528	-0.116147	0.854369	1.61744	0.93026	0.906761	1.34561
Casp7	-0.307807	-0.00758538	0.197943	0.934934	0.339424	1.1803	-1.61265	-1.89908	-1.87036	-0.118267	0.261227	-0.115314	0.109752	0.0813098	-0.660208	1.13638	1.47126	0.878738
Casp8	-0.134287	-0.524682	0.467236	-0.068159	-0.385918	0.515258	-1.37812	-1.07421	-1.37749	-0.833767	-1.25585	-0.835742	0.908454	0.986371	1.40087	0.96106	1.25199	1.377
Casr	-0.936076	-1.26246	-0.858941	-1.18468	-1.26355	-1.12444	0.267459	0.0876336	0.0861347	-0.3991	-0.357235	-0.365653	1.13029	1.49493	1.1942	1.07708	1.26759	1.14681
Cast	-0.479052	-1.65511	-0.946839	-0.86906	-1.55171	-1.39304	-0.0677864	-0.00382923	0.0610088	0.152329	0.131655	-0.0871047	1.20035	0.531365	1.19941	1.45191	1.18171	1.14379
Cat	0.22415	-0.0813446	-0.239271	-0.584608	-0.963825	-0.541566	-1.05327	-0.911405	-1.00106	-0.73198	-0.911835	-0.858902	0.953169	1.07361	1.50582	1.10172	1.21847	1.80212
Cbfb	0.595458	0.967559	1.26773	1.02281	0.555839	1.0034	-1.32859	-1.52497	-1.67817	-1.31596	-1.26235	-0.69774	0.241639	0.388193	0.491192	0.565529	0.360484	0.347944
Cbl	0.816961	0.47152	-0.347859	0.0605391	0.292694	0.838227	-0.970278	-1.36916	-1.42015	-1.60551	-1.06243	-0.892173	1.23552	1.55534	0.763746	0.000826569	0.839638	0.792542
Cbll1	1.08066	0.930871	0.794096	1.158	0.905289	0.825627	-1.31853	-1.22117	-2.00398	-0.962099	-1.18423	-0.911766	0.849433	0.228554	0.22542	0.347797	0.362015	-0.105986
Cbr3	-0.923145	-1.40199	-0.818911	-1.35556	-0.811643	-1.2934	0.941055	1.13879	1.29797	1.37236	1.28082	1.26359	-0.193106	-0.0480743	0.326905	-0.328464	-0.237445	-0.209759
Cbs	0.673986	0.679974	0.738811	0.452303	0.469754	0.614919	0.658578	0.623284	0.834504	0.861022	0.612128	0.831996	-1.40864	-1.97586	-1.22844	-1.35592	-1.00107	-1.08133
Cbwd1	0.586326	0.806152	0.535372	0.844431	1.2464	0.865441	-1.45722	-1.61319	-1.68563	-1.09322	-0.906049	-0.762271	1.33988	0.518281	0.678114	0.106998	-0.053037	0.0432155
Cbx3	0.482522	-0.023699	0.609874	0.65377	-0.647119	0.764734	-0.907333	-0.787124	-2.29025	-0.953763	-1.24639	-0.76351	0.948377	0.626503	1.34395	1.17183	0.16212	0.855503
Cbx4	0.975454	0.680567	0.397425	-0.0361438	0.322345	0.158935	-1.04857	-1.22145	-0.634741	-1.70781	-0.929328	-1.01482	0.534806	-0.706125	0.134136	1.42575	2.0743	0.595256
Cbx5	0.464149	0.550869	0.889505	1.14989	0.518858	0.809116	-0.915748	-0.832584	-1.68508	-1.5802	-1.34706	-1.33616	0.393179	1.00957	1.09596	0.623724	-0.214752	0.406758
Cbx8	1.45014	0.503894	0.730009	0.847132	0.716457	1.10489	-0.545327	-1.11433	-1.36778	-1.28332	-0.987085	-1.16533	-0.456377	-1.16295	0.864382	1.29192	0.0339495	0.539734
Cc2d1a	-0.206143	0.425942	0.105834	-0.45694	-0.265008	0.230034	-1.86892	-0.963319	-1.03177	-0.741729	-0.72232	-1.10106	0.301286	1.30177	1.21286	0.604405	1.61013	1.56495
Cc2d1b	-0.0943808	-0.470624	-0.802771	-1.16431	-0.518686	-0.818101	-0.915815	-0.360105	-0.106456	-0.658552	-0.725236	-0.216295	2.73776	1.5016	0.48704	0.586832	1.17555	0.362548
Cc2d2a	0.433615	0.5698	0.342281	0.100702	-1.3398	0.249993	-1.16469	-0.983255	-1.19757	-0.863325	-1.19092	-0.808871	0.498526	0.79964	1.56254	0.358066	2.02458	0.608677
Ccar1	0.938757	1.81497	0.665751	1.26536	0.403977	0.497211	0.436236	0.286654	-1.20222	-2.25897	-1.14212	-1.05917	0.0782885	0.57826	-0.684906	0.103512	-0.505985	-0.215606
Ccar2	1.10296	0.719194	0.387088	0.776544	0.389574	0.339317	-0.896419	-1.35777	-0.98432	-1.70234	-1.65142	-1.27389	0.541792	1.04958	0.2432	1.07289	0.663012	0.580995
Ccdc101	-1.41599	-1.32049	-1.35108	0.342879	0.876107	0.432152	0.553184	0.915651	0.827602	0.554608	0.148884	0.546882	1.37108	1.40805	-0.727456	-0.717699	-1.25032	-1.19404
Ccdc109b	0.451962	0.534982	0.86346	1.00799	1.34385	1.01221	-1.21284	-1.24016	-1.12258	-0.774671	-1.0515	-2.18598	0.657216	0.162167	0.602054	0.240334	0.228544	0.482966
Ccdc112	-1.64553	-0.0450113	-0.853367	-0.15559	-1.99212	-0.118282	-0.478215	-0.187626	-0.341304	-0.385501	-0.326707	-0.489371	1.10132	1.18322	1.46866	0.807498	0.884435	1.57349
Ccdc12	0.879252	1.00707	0.161613	0.724399	0.353141	0.799133	-1.12845	-1.33994	-1.9587	-0.770544	-0.413454	-1.40624	-0.236694	-0.504997	1.27184	0.682163	1.15122	0.729204
Ccdc124	0.520464	-0.154739	-0.372599	0.209015	-0.621876	-0.383709	-0.603185	-0.629578	-0.974215	-0.861709	-0.754544	-0.543838	1.92773	1.17682	2.51853	0.23778	0.337787	-1.02814
Ccdc126	-0.921503	-0.991042	-1.5962	-0.884782	-0.855878	-1.49731	0.23634	-0.418378	-0.483829	-0.185646	0.84698	1.00001	0.220409	0.66635	0.943059	1.57264	1.30305	1.04573
Ccdc148	-1.06873	-0.656579	-1.61993	-0.235086	-0.592528	-0.695689	1.37696	1.2123	0.751503	1.3483	1.36046	1.22553	-0.812445	0.609001	-0.243537	-1.11662	-0.665095	-0.177823
Ccdc167	-0.36758	0.0898646	-0.550459	-1.65569	-0.833498	-1.52928	1.65797	1.05249	-0.180653	1.2818	1.20617	1.10663	-0.729913	-0.605602	0.207425	0.413276	0.523382	-1.08633
Ccdc22	-1.70306	-1.25288	-1.07511	-1.72658	-0.924711	-0.601897	0.0160291	0.00815413	-0.164981	0.680431	0.18983	0.935765	0.724551	0.811987	0.525247	0.933908	1.3048	1.31852
Ccdc28a	-2.27317	-1.2597	-0.812556	-0.609457	-0.157904	-1.38099	0.410711	0.457807	-0.262213	0.698678	0.305018	-0.19743	1.52162	0.491522	0.401207	0.120867	0.925569	1.62042
Ccdc43	0.326876	0.292486	0.456084	-0.631975	-1.08522	-1.00351	-1.02765	-0.555425	-1.56713	-0.398582	0.174609	-0.44469	2.30549	0.69271	0.757792	0.413251	1.74956	-0.454674
Ccdc47	-1.03361	-0.445894	-1.31905	-1.14569	0.373257	-1.68846	1.10041	1.9132	0.618101	1.15967	1.3442	0.449473	-0.443009	0.545458	-0.398579	-0.490324	-0.120052	-0.419098
Ccdc51	-1.21589	-0.650733	-0.928667	-1.11092	-0.769919	-0.955007	0.680901	1.18524	1.66597	1.50931	1.6374	1.04467	-0.288115	-0.512803	-0.193452	-0.280426	-0.352784	-0.464771
Ccdc53	-0.117368	-1.80934	0.661047	-0.781158	-0.650133	-1.75608	1.18559	1.18199	1.28936	1.03232	0.853567	0.973249	-0.155554	-1.11162	-0.183203	-0.768723	-0.0886876	0.244753
Ccdc6	-1.48415	-1.03747	-0.688329	-0.788081	-1.06489	-0.74408	1.00678	1.33725	1.15163	1.40868	1.54361	1.27989	-0.545554	-0.325314	-0.535553	-0.0493829	-0.186239	-0.27881
Ccdc88a	0.760143	0.249751	0.224995	0.462709	0.548675	0.29421	-1.35355	-1.37471	-1.47283	-1.24097	-1.02272	-1.37815	0.50388	1.11533	0.966297	0.864697	0.458987	1.39324
Ccdc9	1.52456	1.42236	0.768503	1.09979	0.246921	0.500198	-1.33135	-0.688075	-1.00245	-1.23195	-0.517029	-1.8796	0.905365	-0.561972	0.751101	-0.427643	0.185205	0.236066
Ccdc90b	-0.987619	-0.317243	-1.68263	-1.21986	-1.47061	-1.35212	0.9676	1.05421	0.136237	0.437324	0.946145	-0.152769	1.34202	1.04572	0.863149	0.836008	-0.22684	-0.218729
Ccdc92	0.167282	0.817477	0.199681	0.284271	0.320211	0.0282261	-1.43095	-1.17943	-1.8119	-1.0975	-1.08237	-0.805089	0.773342	0.654403	1.7521	0.424961	0.784734	1.20055
Ccdc93_(Q7TQK5)	-1.07805	-0.296086	-0.724322	-0.441308	0.245456	-0.997147	-0.691664	-0.539101	-0.769047	-0.620643	-0.585322	-0.999364	1.66983	0.937399	1.67166	0.832817	1.85964	0.525252
Ccnd2	1.23205	1.28395	0.924112	0.729485	1.01502	0.72135	-0.293283	-0.12388	0.0295347	-0.392944	-0.0600602	-0.152164	-0.490174	0.415793	0.339032	-1.52981	-2.56258	-1.08544
Ccnk	1.20891	0.954951	0.775752	0.906609	0.426227	0.858493	-1.19738	-1.17272	-1.85139	-1.10219	-1.16174	-1.37023	0.231283	0.0950492	0.659865	0.837622	0.440246	0.460642
Ccnl1_(F6WST0;F6WYR6;F7BER3;F7BI63)	-0.706808	0.960098	0.47364	0.190306	-0.774036	-0.758343	-1.15686	-1.17495	-0.741466	-0.561733	-0.995786	-1.15307	0.369668	1.11649	0.447812	1.46407	1.43571	1.56526
Ccnl1_(Q52KE7)	0.737096	0.770336	1.04546	0.931956	0.606528	0.720465	-1.25878	-1.46016	-1.70625	-1.23248	-0.883673	-1.14877	0.684781	0.896372	0.692067	0.0197766	-0.357124	0.942389
Ccnl2	1.15095	1.22798	0.691288	1.03915	1.32311	0.91304	-1.08645	-1.18417	-1.10116	-1.05173	-0.946063	-1.75952	0.547572	0.0850193	0.466609	-0.306662	0.50262	-0.511598
Ccny	0.278197	-0.0428141	-0.0859766	0.0533067	0.983604	0.130246	-0.826663	-1.32069	-0.645422	-0.777724	-1.77477	-1.63476	0.789446	0.507104	0.24312	1.22591	1.36639	1.53149
Ccpg1	-0.752498	-0.56201	0.305697	-0.547015	-1.43309	-0.304488	1.67126	1.04333	1.01753	1.61145	0.950035	1.00977	-1.13606	-0.722562	-0.192472	-0.122361	-1.46216	-0.374357
Ccs	1.45492	1.40877	1.73553	1.1551	0.219616	0.979453	-1.14889	-1.21427	-1.0341	-0.959424	-0.924453	-0.640908	-0.414025	-0.699626	-0.255977	0.492256	-0.584167	0.430198
Cct2	-0.100876	0.884693	1.63303	0.533219	0.667077	0.892886	-0.0247825	1.12983	0.182758	0.361649	0.811277	0.496608	-1.42953	-0.705916	-1.22972	-1.42039	-1.33659	-1.34523
Cct3	-0.0870588	0.645168	1.12426	0.0386689	0.342511	0.533078	0.5085	0.954455	0.856299	0.831678	1.10525	0.84676	-1.09489	-0.885246	-1.73734	-1.52345	-1.10282	-1.35583
Cct4	1.28504	0.827219	1.66165	0.932103	1.29017	1.45137	-0.648084	-0.496507	0.612441	-0.671968	-0.352091	-0.438842	-1.05222	-0.708724	-1.08196	-1.38769	-0.638031	-0.583878
Cct5	0.587417	0.816894	1.51247	0.552233	0.901509	1.15391	-0.153091	0.735655	0.612158	0.140436	0.501097	0.136697	-1.23933	-0.64962	-1.51927	-1.39826	-1.64568	-1.04522
Cct6a	0.90338	1.87793	1.01797	0.246953	1.35106	1.04298	-1.0484	-0.0986625	0.881186	-0.325502	0.0831409	-0.658165	-0.42519	-0.328553	-1.65914	-1.31054	-0.418488	-1.13196
Cct7	0.989489	1.18111	1.86609	0.0913063	0.522548	1.55315	-1.17279	-0.647936	0.355204	-1.43673	-0.806226	-0.719123	0.60813	0.270286	-0.369828	-1.55342	-0.229554	-0.501713
Cct8_(P42932)	0.841834	1.44983	1.52939	0.968378	1.15763	1.23538	-0.78406	-0.613998	0.888484	-0.985681	-0.452929	-0.791454	-0.35241	-0.517924	-1.3079	-1.10213	-0.0971826	-1.06527
Cd151	0.290591	0.381071	0.109893	0.237641	0.611629	0.112557	-0.969133	-1.41296	-1.21824	-1.27647	-1.44063	-1.43044	0.870318	1.10928	1.27488	0.997981	0.864693	0.887341
Cd164l2	0.21738	-0.158857	-1.15021	-0.271581	0.0299729	-1.10008	-0.667213	-1.28095	-0.65482	-0.969564	-1.09418	-0.16711	0.5916	1.33598	1.81701	1.30915	1.24768	0.965797
Cd200	0.235018	0.367842	0.326959	0.305562	0.381863	0.376388	-1.26585	-1.4088	-1.33732	-1.35227	-1.36243	-1.13992	1.03621	1.08259	1.04418	1.06435	1.08638	0.559256
Cd2ap	0.383145	-0.42196	0.131292	-0.450572	-1.23051	-0.45442	-0.957223	-1.06318	-1.54462	-0.520721	-0.703568	-0.224537	1.96766	1.02338	1.05657	1.25003	1.29181	0.467433
Cd47_(Q61735)	-0.863825	-0.988549	-1.81031	-0.370672	-0.154565	-0.551756	-0.325717	-0.814406	-0.100017	-0.339438	-0.366864	-0.795367	1.3675	1.43535	0.952756	0.75047	1.33922	1.63619
Cd63	-0.462246	-0.930204	-0.400295	0.275502	0.105307	-0.0386275	1.35866	1.26889	1.39298	1.14399	1.08634	1.23268	-0.958603	-1.29305	-0.695813	-0.927286	-1.03632	-1.1219
Cd74	-0.598583	-0.27768	0.233269	0.166101	0.496805	0.265325	-1.37308	-1.06816	-1.57637	-0.0420657	-0.0508469	-1.09354	-0.412093	-0.357143	0.555688	1.50694	1.86322	1.7622
Cd81	0.360079	0.586245	0.583951	0.704499	0.74095	0.625958	-1.0329	-1.60302	-1.74408	-1.42433	-1.13913	-1.13436	0.638643	0.727788	0.874734	0.725911	0.543877	0.965185
Cd9	1.10588	0.990151	1.15861	1.22341	1.04056	1.29315	0.0855276	-0.239296	-0.0387359	-0.254747	0.047062	-0.226288	-2.20593	-1.03521	-0.413269	-1.18392	-0.125418	-1.22154
Cd93	0.629156	0.777849	0.445613	0.111632	0.787253	0.294262	-1.12458	-1.54949	-1.06941	-1.33408	-1.22206	-1.60057	0.949572	1.24365	0.953183	0.490507	0.831006	0.38651
Cd99	0.912297	1.01629	0.624155	0.701354	1.54863	1.16922	-1.20758	-1.14508	-1.68587	-1.29426	-0.87789	-1.36188	0.0496208	0.206251	0.565876	0.324116	0.261001	0.193742
Cda	-1.04246	-1.44681	-0.522734	-1.11578	-1.68518	-0.941779	0.875095	1.23369	1.17076	1.15576	1.3718	1.1412	-0.511413	-0.0798668	-0.139665	0.269921	0.116711	0.150729
Cdc16	0.370861	0.843298	0.328734	0.150123	0.796931	0.495316	-1.16538	-1.22603	-0.702199	-1.63443	-1.2535	-1.76402	0.637332	0.967478	1.334	0.397951	0.974604	0.448931
Cdc23	0.613029	0.676156	-0.0595415	0.539422	1.07977	0.604576	-1.39838	-1.23562	-1.14746	-1.30112	-1.22993	-1.49007	0.944616	1.22378	1.10435	0.29761	0.629058	0.149755
Cdc40	0.612748	0.581313	0.0362488	0.7057	0.822954	0.409409	-1.06306	-1.34816	-1.32677	-1.35157	-1.53286	-1.34264	1.00898	0.957754	1.14317	0.728199	0.37094	0.587643
Cdc42	-1.22633	-1.20641	-0.167781	-1.69719	-1.76341	-0.640973	0.61158	1.03558	1.72777	1.00715	0.689959	0.813058	-0.174583	0.0192103	-0.00230796	0.11857	-0.127443	0.983545
Cdc42bpa	0.147329	0.197169	-0.0376056	0.284292	0.378026	0.127654	-0.780337	-1.15731	-1.41015	-1.29088	-1.388	-1.37614	0.981927	1.19478	1.67642	0.680392	1.02543	0.746999
Cdc42bpb	0.241584	0.393276	0.00742039	0.124801	0.838916	0.37389	-1.17775	-1.41795	-1.38761	-1.11357	-1.3853	-1.23709	1.02232	0.831341	1.25167	0.453978	1.212	0.968072
Cdc42bpg	1.21738	1.11479	1.12541	0.239347	0.281564	1.15169	-1.41712	-1.15693	-1.78854	-0.457932	-1.24536	-0.680969	0.654782	0.872521	0.870162	-0.60629	0.384856	-0.559361
Cdc5l	0.89119	1.24236	0.264494	1.60605	1.27594	1.09216	-0.627087	-0.417616	-1.7219	-1.13342	-1.20251	-1.54057	-0.281905	0.295775	-0.338112	0.173295	-0.0676559	0.489514
Cdc73	1.10715	0.888063	0.645182	0.70551	0.649903	0.488686	-0.554945	-1.47991	-1.43433	-1.59368	-1.38586	-1.40373	0.257511	0.253453	0.621174	0.38191	0.779837	1.07409
Cdh1	-1.72435	-1.12726	-1.54754	-0.982705	-1.01241	-1.01343	0.491288	0.929561	0.518	0.870633	1.09322	0.548687	-0.306134	-0.252785	1.10174	0.835991	0.341098	1.23639
Cdh11	0.473222	0.470211	0.278324	0.0921002	0.534553	0.218944	-1.15164	-1.51413	-1.1853	-1.30436	-1.40192	-1.27386	1.08783	1.00035	1.31719	0.677642	0.965199	0.715654
Cdh13	0.450582	0.449742	0.173299	0.111875	0.553545	0.102537	-1.0772	-0.982075	-1.10993	-1.93397	-0.914934	-1.5602	1.10775	1.08396	1.33831	0.651119	0.918922	0.636662
Cdh2	-0.367627	-0.310461	-0.562632	-0.644319	-0.506802	-0.666361	-0.706857	-0.776136	-1.0234	-0.864579	-0.871374	-0.800922	1.44764	1.30833	1.56984	1.35696	1.20429	1.21442
Cdh23	0.944006	0.722757	0.285815	0.829574	1.70499	0.822331	-1.13588	-2.04555	-1.38342	-1.35093	-0.601518	-0.798286	0.555189	-0.0452095	0.454333	0.122219	0.642069	0.277509
Cdh5	0.407821	0.492216	0.370185	0.109566	0.458346	0.269828	-1.11466	-1.35655	-1.17073	-1.40423	-1.40934	-1.39483	1.10544	0.923841	1.33135	0.667629	0.997992	0.716129
Cdh6	0.451459	0.5453	0.259535	0.0298209	0.509087	0.186783	-1.15251	-1.37056	-1.0982	-1.38024	-1.39464	-1.39772	1.12142	1.03912	1.26577	0.657382	1.03002	0.698168
Cdipt	-0.456477	-0.323604	-0.436675	-0.0992965	-0.268521	-0.555547	1.58008	1.35685	1.41746	0.992895	1.02805	1.4204	-0.801665	-0.581098	-1.07311	-1.38048	-0.964494	-0.854766
Cdk11b	0.992453	1.52267	1.13714	0.7828	1.57887	1.10534	-1.23476	-0.754874	-1.42985	-1.07483	-0.734338	-1.42048	-0.171062	-0.223339	-0.114743	-0.28367	0.16005	0.162628
Cdk12	0.734624	0.431535	-0.195431	-0.00349632	0.835341	0.398258	-1.29713	-1.24292	-1.31702	-1.08094	-1.23133	-1.38682	0.481218	0.888554	1.6845	0.498727	0.703424	1.09888
Cdk13	0.173386	0.531319	0.756316	0.785306	1.33989	1.13508	-0.904225	-1.11514	-1.58862	-1.35076	-1.07051	-1.60027	0.635244	0.525659	1.02623	0.750387	0.0200771	-0.0493731
Cdk16	-0.00723919	-0.822933	0.0965498	-0.925009	0.133543	-0.212761	-0.823207	-0.83138	-0.841263	-0.75041	-1.06198	-0.771579	2.54351	1.21487	0.303313	0.581942	1.46951	0.704523
Cdk4	0.936451	0.139735	0.77815	0.361454	1.08268	0.567242	-1.60302	-1.38167	-1.64801	-0.377749	-0.451502	-0.36448	-0.654399	0.725362	-1.32996	1.01525	1.01382	1.19065
Cdk5	-0.34571	0.494649	1.13021	-0.484983	0.0557409	0.428236	-1.71927	-0.805761	-1.83078	-0.681101	-0.439885	-0.938307	0.30507	1.80661	0.123666	0.569481	1.28029	1.05185
Cdk5rap3	-0.600527	-0.343732	-0.159916	-0.298755	-0.414911	-0.201182	1.37221	1.34964	1.41419	1.34872	1.23884	1.11502	-1.12868	-0.844415	-0.730794	-1.17519	-1.20195	-0.738587
Cdk7	0.794675	0.775103	0.440876	0.871938	0.694988	1.42404	-1.4885	-1.21888	-1.04602	-1.38283	-1.55084	-1.26925	0.419377	0.758485	0.363956	0.507899	0.569315	0.335655
Cdk9	0.740425	1.24087	0.618249	0.35507	0.804175	0.733786	-0.195128	-1.19112	-1.55221	-1.22952	-1.98459	-1.3408	0.909605	0.629653	0.492005	0.326853	-0.0817868	0.724468
Cdkl5	0.175175	0.595724	1.02486	1.05523	0.421077	0.202238	-1.17449	-0.883422	-1.30534	-1.16483	-1.32778	-1.38529	0.0801269	0.980439	1.96759	-0.20392	0.520176	0.42244
Cdkn1b	1.75572	0.258589	1.29477	1.28727	-0.756762	1.31762	-1.27755	-0.948305	-1.45723	-0.777399	-1.07979	-0.55454	-0.0694342	-0.673077	0.200649	0.844751	0.493965	0.140745
Cdkn2aip	1.23534	1.12992	0.866495	0.554797	0.882255	0.546601	-0.997415	-1.10543	-1.55404	-1.30369	-1.6538	-1.22042	0.264499	0.498706	0.211981	0.733562	0.762833	0.14781
Cdkn2c	1.60594	1.14823	1.43487	1.12162	0.491443	1.01832	-0.13868	-0.237291	-0.0820461	0.129481	-0.228075	0.279251	-0.994954	-1.31313	-0.639342	-0.572957	-1.15179	-1.87089
Cdsn	0.166766	-0.417194	-0.103557	-0.494275	-0.00110297	0.422175	-1.47717	-1.04371	-1.34035	-0.238897	-0.34722	-1.15392	0.644406	0.962079	0.838816	0.754303	0.154829	2.67402
Cebpz	-0.183021	0.963953	1.20605	0.303414	1.06576	0.680677	-1.51816	-0.924569	-1.40759	-0.48088	-1.51213	-1.17025	0.264257	-0.596427	0.602512	1.02525	0.288113	1.39305
Cela1	-0.493223	0.142269	-0.928061	-0.783859	-0.107505	-0.83939	-0.939869	-0.83637	-0.906251	-0.581684	-1.14674	-0.432125	1.26731	1.23041	1.38887	1.37787	1.25467	1.33368
Cela2a	-0.866764	0.395783	-0.995035	-0.794818	-0.867357	-0.568198	-0.330813	-0.484022	-0.926991	-0.744829	-0.629649	-0.965872	1.07756	1.50349	1.2971	1.11674	1.5947	1.18897
Cela3b	-0.967223	0.322587	-0.49278	-0.294172	-0.343356	-0.685311	-0.529284	-1.29983	-0.628643	-0.99697	-0.788727	-1.01202	1.17076	1.50972	1.3845	1.078	1.2894	1.28336
Celf1	0.603266	1.3084	1.63825	1.49536	0.41793	1.57538	-0.292446	0.0232377	-0.0760839	-1.30534	-0.999932	-0.516389	-0.56728	-0.249075	-0.641244	-0.528152	-1.78945	-0.0964294
Celf3	0.495219	0.649979	0.631824	0.0381083	-0.500942	0.267	-1.01212	-1.10088	-0.667631	-1.3507	-1.92068	-1.21153	0.767395	0.939693	0.835953	0.999119	1.56352	0.576679
Celf4	1.11229	0.27064	-1.38383	1.50583	1.02716	0.793043	-1.035	-1.22877	-1.6877	-1.0822	-0.712237	-0.730698	0.47549	0.52486	-0.00457243	0.962107	0.741329	0.45226
Celf6	0.130501	0.488564	0.821737	0.33295	0.20492	0.304258	-0.851464	-1.11365	-1.78415	-1.52533	-1.23958	-1.19257	0.559182	1.04635	1.16134	1.21474	0.963963	0.478243
Cenpa	-1.03711	1.40261	0.592474	1.13124	1.16496	0.640003	-0.978963	-1.36972	-1.23131	-0.937859	-1.11572	-1.29058	0.774688	0.919348	-0.251019	0.356232	0.500364	0.730335
Cenph	0.318114	0.414715	0.295351	-0.368838	0.269547	-0.122886	-1.32153	-1.52348	-1.03196	-0.669955	-0.97368	-1.67506	1.11995	0.963092	1.49135	0.932523	1.06935	0.813395
Cenpv	0.584335	0.265248	0.440348	0.781891	0.860666	1.01483	-0.832158	-1.4368	-0.541289	-1.64947	-1.89654	-1.35083	0.830825	0.520894	0.237393	1.09182	0.420821	0.658013
Cep120	0.471024	0.656548	0.0316675	0.531899	1.1177	0.162923	-0.81862	-1.04014	-1.57297	-0.873195	-1.35273	-1.30329	1.56272	-0.283091	1.37608	1.12246	-0.429365	0.640373
Cep131	0.406055	0.284388	-0.0637766	-0.24565	0.638409	-0.0971576	-0.944114	-1.04758	-1.98714	-0.972108	-1.0163	-1.13592	1.363	0.74753	1.50857	1.14548	0.535354	0.880965
Cep164	-0.0416323	-0.423745	-1.23673	0.607201	0.718642	0.778642	-1.07891	-0.66729	-0.998629	-1.08704	-1.34835	-0.624016	0.614176	1.63951	1.4064	1.4068	0.769045	-0.434084
Cep170	-0.078851	-0.58493	-1.18534	-0.764782	-1.04492	-1.00609	-0.567493	0.121685	-1.30123	-0.00849204	-0.311671	-0.277634	0.712723	1.19762	2.33478	0.555752	1.42954	0.779333
Cep170b	-0.944091	-0.566418	-1.76222	-1.23865	-0.341462	-1.81448	0.0918686	0.766821	-0.157095	-0.187956	0.388436	-0.103621	1.08329	0.774542	1.39889	0.77673	1.58971	0.245716
Cep41	0.851461	0.751455	-0.176199	0.380527	0.274069	0.406186	-1.27571	-1.6283	-0.787048	-1.14494	-1.37509	-1.53932	0.901493	0.529691	1.15869	0.921239	0.930723	0.82106
Cep68	0.159808	0.801192	0.617592	1.10565	1.29956	1.84503	-1.88846	-1.66172	0.017282	0.0753467	0.362228	-0.631944	-0.242384	-0.0243053	0.178218	-0.12956	-1.60877	-0.274757
Cep97	0.447831	0.484336	0.456018	0.324761	0.690167	0.194948	-1.22345	-1.1512	-1.6147	-1.23351	-1.16084	-1.42434	0.98592	0.608705	1.65834	0.537072	0.60813	0.8118
Cept1	-0.304149	-0.151714	0.0886655	-0.0231446	-0.122577	0.286607	0.95453	0.87849	0.835731	1.14601	0.8972	0.827197	-1.16209	-0.860284	-3.06379	-0.0972327	-0.288182	0.15873
Cer1	0.468113	0.0457075	0.464891	-1.11443	-0.713045	-0.115073	-1.49599	-0.926609	-0.835208	-0.0939296	-1.15012	-1.36745	1.19408	1.20986	1.18381	1.10019	1.09501	1.05019
Cers2	-0.2645	0.17491	0.214606	-0.017796	0.214925	-0.0670922	-0.748155	-0.765942	-1.80679	-1.22295	-1.00762	-1.34954	0.696774	1.1104	1.73175	1.27351	1.05665	0.776864
Cers6	-0.366691	0.814035	0.805915	-0.260132	0.226105	0.537645	1.38914	1.29591	0.599301	0.725988	0.663787	0.639958	-0.639832	-1.09055	-1.99543	-1.3461	-1.45204	-0.547008
Cetn2	-1.46334	-0.867621	-0.606832	-0.841821	-1.18545	-1.49167	0.77563	0.748261	-1.25383	0.261736	0.0878852	0.188886	1.52942	0.317881	1.29347	0.813348	1.26138	0.432665
Cfap20	1.10131	0.600463	0.217647	0.668856	0.530699	0.335492	-1.05645	-1.58313	-0.657251	-1.66297	-1.63524	-1.28753	0.899046	0.8224	0.464047	0.767375	0.670404	0.804835
Cfap36	0.702983	0.657584	0.88443	0.690717	-0.583416	0.283534	-0.904674	-0.663053	-1.69005	-1.3909	-0.885212	-0.759355	0.322018	1.63253	1.58348	0.240976	0.845419	-0.967009
Cfb	0.809056	0.711117	0.397454	0.535866	0.817288	0.399049	-0.962401	-1.37963	-1.09474	-1.52413	-1.60836	-1.43115	1.10799	0.890415	0.97013	0.426683	0.457005	0.478362
Cfdp1	0.78745	1.06381	0.5028	0.947652	0.53672	0.44453	-1.21087	-1.49889	-1.5267	-1.42859	-1.08795	-1.26148	0.860755	0.157718	0.723704	0.95931	0.592203	0.437823
Cggbp1	0.381435	0.252338	0.216233	0.583973	0.459363	0.497413	-1.5649	-1.08934	-1.40923	-1.4314	-1.17892	-1.26816	1.00493	0.719338	0.981427	1.13104	0.992523	0.721943
Cgn_(D3YUW7;E9QMC1)	-0.669093	0.0910255	-0.276854	-1.45722	-1.76105	-0.559234	-0.509356	-0.290823	-0.155167	0.146786	-0.134329	-0.51116	1.36974	1.3388	-0.693049	1.96821	0.934481	1.16829
Cgn_(P59242)	0.856926	0.88295	0.81658	0.531218	0.102709	0.709158	-1.15342	-1.1404	-1.27663	-1.36144	-1.3286	-1.77257	0.813632	0.865626	0.834264	0.426772	0.618248	0.574974
Cgref1	0.154702	-1.05766	-0.624996	-0.0677799	-1.79224	-0.235447	-0.470893	-0.641915	-0.910603	-0.478575	-0.446018	-0.344175	2.06345	1.59394	0.859831	0.647388	1.46513	0.285867
Champ1	0.578068	0.318157	-0.0684416	0.763015	1.45254	0.495545	-0.669226	-1.25074	-1.49044	-1.21724	-1.64895	-1.29817	0.684296	0.451608	1.39638	0.67417	0.212091	0.617359
Chchd1	-1.02359	-1.01382	-0.34008	-0.223227	-2.35228	-0.924293	-0.112441	0.112359	-0.5817	0.115238	-0.0800351	-0.247579	1.24085	0.768699	1.41734	1.10883	1.44012	0.695611
Chchd10	-0.136328	-1.48715	-0.684253	-1.04826	-1.23423	-1.41458	0.871924	1.38001	1.29026	1.02818	1.27795	0.781242	0.520696	0.013763	0.160537	-1.30619	-0.156733	0.143169
Chchd2	-0.619527	-0.539455	0.107862	-0.165744	-0.859045	0.20709	1.12293	1.31018	1.30039	1.3503	1.43406	1.01112	-1.01834	-1.20783	-0.708931	-0.641707	-1.46242	-0.620932
Chchd3_(D3Z0L4)	-0.620569	-0.25903	-1.01676	-0.375765	-0.284582	-0.411966	1.18695	1.69656	0.96701	1.39904	1.27384	1.17856	-0.646928	-0.839719	-0.6205	-0.230847	-1.69772	-0.697577
Chchd3_(Q9CRB9)	-0.472522	-0.632628	-0.643168	-0.383169	-0.921401	-0.320418	1.47559	1.4103	1.69549	1.20576	1.13931	0.949606	-0.525911	-1.28907	-0.699648	-0.50992	-1.18035	-0.297847
Chchd6	-1.13991	-1.17895	-0.878876	-0.74746	-0.908987	-0.272344	0.755673	1.58538	1.87532	0.84104	1.73153	0.373749	-0.157173	-0.0104198	-0.0888143	-0.369172	-1.18942	-0.221151
Chd1l	0.315724	0.256388	-0.133537	-0.0275999	-0.186385	0.247471	-1.01172	-0.752343	-1.82977	-0.976886	-1.47176	-1.07702	1.05223	1.12788	1.36549	1.21653	0.921271	0.96404
Chd2	1.02316	0.540779	0.220512	0.63791	0.844908	0.331839	-1.15353	-1.09256	-1.51908	-1.20799	-1.43591	-1.0418	1.14287	1.42368	-0.62034	0.547577	0.639735	0.718235
Chd4	0.702294	1.10885	0.0441977	0.589629	0.914912	0.259313	-1.19122	-0.977366	-1.55433	-1.51146	-1.32155	-1.35262	0.436655	1.14735	0.565293	0.646561	0.826089	0.667409
Chd8	0.625816	0.524937	0.418505	0.423934	0.865211	0.541584	-0.830895	-1.06647	-1.51567	-1.60581	-1.77539	-1.17306	1.16637	0.553265	0.631184	0.71939	0.773071	0.724039
Chdh	0.478285	0.161025	-0.570364	0.303751	-0.136294	0.5383	-1.53537	-0.460267	-1.64517	-1.8421	0.0864836	-1.12995	0.718373	0.668421	1.48188	0.659359	1.12028	1.10336
Chga	-0.332424	-1.15318	-0.908132	0.0811162	-1.81371	-0.886273	1.91265	1.20823	0.443005	0.858026	0.870192	1.34915	-0.121398	-0.69605	0.196232	0.497027	-0.98562	-0.518843
Chgb	-0.97077	-1.12798	-0.892787	-0.64103	-1.35824	-0.850698	-0.275171	-0.325592	-0.434627	-0.336374	-0.345629	-0.260639	1.12526	1.24546	1.46702	1.48207	1.0962	1.40353
Chic1	-1.0211	-1.51027	-1.56692	-1.08212	-0.775134	-1.51905	1.32779	0.746871	1.53112	0.726922	0.228719	0.640941	0.177071	0.40558	0.192004	0.809772	-0.080475	0.768271
Chid1	0.811811	1.15587	0.836851	1.03334	1.06021	1.11796	-1.20205	-1.0768	-1.40829	-1.45553	-1.44342	-1.21166	0.208717	0.385398	0.427268	0.38062	0.107857	0.271843
Chka	-1.13503	-2.41802	-1.28708	-0.522072	-1.35348	-0.43198	-0.00162692	0.346487	0.224048	0.346969	0.375647	0.168106	1.02445	1.01305	0.984272	0.719867	0.962201	0.984188
Chkb	0.743145	0.69686	1.16593	0.491932	0.60669	0.859061	-1.31037	-1.44739	-1.78051	-1.36805	-1.0648	-0.899705	0.340846	0.166375	0.506593	0.970477	0.31485	1.00806
Chm	-0.824929	-1.1479	-0.274666	-0.711294	0.346607	-1.1139	-0.851155	-0.796483	-0.10617	-0.71714	-0.34417	-0.584739	0.29301	0.765517	0.980233	1.1745	2.11133	1.80134
Chmp3	-0.785817	-0.263592	-0.842914	-0.578324	0.275765	-0.271502	0.296659	0.438056	0.725172	0.146511	0.483506	0.379803	1.81535	0.839768	1.5076	-1.4112	-0.41475	-2.34008
Chmp4b	0.0537287	-0.361158	-0.243504	-0.316477	-0.381343	-0.0719487	-2.05467	-0.795542	-0.426061	-0.843709	-0.407087	-0.709804	1.28259	0.531964	1.13269	0.654097	2.51027	0.445962
Chmp4c	-0.276664	-0.489645	-1.05916	-0.866326	-1.38494	-1.45549	-0.244572	-0.0275412	-0.457585	-0.446707	-0.232805	-0.332037	0.88358	0.532735	1.32933	1.05343	2.02343	1.45097
Chmp6	-0.229907	-0.512208	-0.380701	-1.15169	-2.6955	-0.815441	1.13854	0.592279	0.475315	0.848627	0.427446	0.581022	0.554599	0.469005	1.11513	0.22393	-1.35536	0.714918
Chp1	-0.962049	0.126174	-1.23239	-0.481131	0.403852	-0.254767	-1.04201	-0.596263	-0.50896	-0.989946	-0.510025	-1.09136	2.12298	0.874556	1.07465	1.08092	0.555929	1.42985
Chrd	1.2426	-0.0430034	-0.601736	-0.715478	0.29991	-1.43076	-0.902421	-0.711242	-1.08934	-0.690767	-0.995725	-0.810914	0.401994	0.803697	1.58022	1.10775	1.36025	1.19496
Chst11	-2.70678	-0.324343	-0.336882	-1.44298	-1.62562	-0.535742	0.810961	0.731489	0.870336	0.669719	0.677364	0.690569	0.324168	0.289242	0.547757	0.488461	0.45258	0.4197
Chst12	-0.321593	-0.722521	-0.550579	-1.26801	-1.71824	-1.22084	0.92291	0.40139	-0.0342643	0.179451	-0.0865753	-0.0888625	1.97977	-0.0149202	2.15774	-0.145546	0.598173	-0.0674827
Chst14	0.0936855	-0.25409	-0.394556	0.0691143	-0.0848807	-0.0835654	-0.971301	-1.08884	-1.09913	-1.24955	-1.19892	-1.09252	1.28318	1.20897	1.5953	1.14227	1.00254	1.12229
Chst3	0.57398	0.551721	0.331262	0.198354	0.556249	0.330352	-0.735735	-1.41296	-0.878236	-1.73339	-1.49239	-1.55829	0.91462	0.966996	1.11327	0.532117	0.965296	0.776784
Chuk	0.213221	0.899362	0.487366	-0.946409	0.165125	0.0923306	-1.18038	-1.50339	-1.01208	-1.34683	-0.839153	-1.07904	0.458574	1.44951	1.1141	0.935924	1.0549	1.03687
Ciapin1	0.576899	0.937148	1.28928	0.251061	0.248888	0.442931	-1.74221	-1.31001	-1.45142	-1.03741	-1.06725	-1.13687	1.21306	0.477269	0.387777	0.389396	0.401156	1.1303
Cic	0.129597	0.0775749	-0.0580911	-0.150856	-0.0707966	-0.17001	-1.1074	-0.729265	-1.15142	-0.956296	-0.973739	-1.15436	0.721472	1.17344	2.68661	0.10562	1.11925	0.508675
Cilp	0.0641849	0.114703	-0.1355	-0.0775449	0.126351	-0.0158358	-1.30633	-0.0930213	-1.91134	-0.391857	-1.24727	-1.44684	0.964067	0.793171	1.30451	0.579407	0.798152	1.881
Cisd1	-0.872586	0.163955	0.330528	-0.612983	-0.968805	0.339835	1.25655	2.12743	1.09995	0.787626	1.09376	-0.184026	-0.896811	-0.0612739	-0.464384	-0.362662	-1.88745	-0.888646
Cisd2	-1.51861	-0.605182	-0.547787	-1.2463	-0.970917	-0.909612	0.976567	1.48516	1.25514	1.49727	1.46555	0.797248	-0.692647	0.0115451	-0.328109	-0.333607	-0.475216	0.139501
Cisd3	-0.138878	0.0720838	1.12672	0.542424	0.505722	1.37197	0.294809	0.770017	0.519265	0.853482	0.771455	0.177412	-2.14362	-1.36403	-0.349553	-0.900122	-1.87825	-0.230902
Ckap4	0.0288709	0.381452	0.247672	-0.120976	0.135825	0.264734	1.05605	1.16937	1.3397	1.17883	0.980138	0.723659	-1.60728	-1.06117	-1.03799	-1.51682	-1.31862	-0.843429
Ckb	-0.348094	-0.661659	-0.169893	-0.413074	-0.993782	-0.473702	1.39039	1.29643	1.32486	1.24981	1.28173	1.446	-0.926404	-0.896643	-0.61662	-0.714419	-1.23142	-0.543513
Clasp1	-0.0422745	-0.161907	-0.320515	-0.65901	0.221289	-0.455389	-0.801429	-0.924016	-1.44999	-0.935989	-0.935057	-1.06689	1.27927	1.40566	1.50722	0.868419	1.21118	1.25942
Clasp2_(Q8BRT1)	-0.416805	0.45729	-0.0485919	-0.647921	0.568905	0.318061	-1.11929	-1.07839	-1.17996	-0.883537	-1.19754	-1.10714	1.58306	1.20125	1.24876	0.158685	1.65954	0.483621
Clcn3	-0.258088	-0.722872	-0.166943	0.230404	0.227367	0.349549	-0.477924	-1.00001	-1.5771	-0.843643	-1.48842	-0.484008	0.626376	1.49459	1.75483	1.02152	-0.255509	1.56988
Clcn5	-0.624847	-0.79301	-0.0731431	0.200877	-0.516278	0.0133913	-0.510813	-0.852747	-0.819692	-1.01967	-1.53344	-0.973823	1.3567	1.47963	1.45393	1.23442	0.841167	1.13735
Clcn6	0.619478	0.764379	-0.137248	-0.157936	0.281303	0.0747834	-1.25944	-0.99437	-1.55666	-1.16337	-0.957999	-1.19948	0.361772	1.96428	0.842757	1.27373	0.845269	0.398748
Cldn7	-0.712741	-0.0918042	-1.45906	-1.29291	-0.827658	-1.18121	1.16285	1.03285	1.35777	0.983038	1.01862	0.805268	0.904804	0.841571	-0.219596	-0.366763	-1.16075	-0.794278
Clec11a	0.463884	0.437993	0.149859	0.208646	0.665198	0.376035	-0.989458	-1.88413	-1.09239	-1.75829	-0.30469	-1.41005	1.11553	0.968289	1.36852	0.621866	0.675395	0.3878
Clic4	0.572122	0.738569	1.08885	0.227668	0.453416	0.558382	-0.0410303	0.763978	0.891604	0.906286	0.808357	0.70318	-1.79348	-1.85728	-1.48142	-0.863192	-0.758836	-0.91717
Clic5	-0.230282	0.221983	-0.835952	-0.034614	1.00154	-0.886329	-1.2192	-1.49555	-1.43015	-0.292892	-0.356568	-0.523294	1.53825	1.02351	-0.207546	1.34042	1.03194	1.35474
Clint1_(Q99KN9)	0.893696	1.08885	-0.25319	0.619565	0.774424	0.744346	0.537166	1.32524	-0.727975	0.874446	0.696217	0.577127	-0.725173	-1.32823	-1.17938	-1.01388	-1.04335	-1.85991
Clip1	1.3571	0.97162	2.36623	0.497904	-0.323529	0.97915	-0.487138	-0.0112621	-1.30939	-0.581588	-0.0363539	-0.0746153	0.269556	-0.993946	0.625772	-0.950225	-1.21421	-1.08508
Clip2	0.678662	0.846535	0.911351	0.282499	-0.134587	0.604277	-1.31328	-1.28352	-1.60897	-1.31117	-1.13079	-1.2031	0.382764	0.485288	0.958359	1.20462	0.958989	0.672078
Clk3	0.621262	0.810102	-0.192637	0.57233	1.34699	0.910832	-1.28105	-1.04958	-1.46322	-0.916257	-0.820455	-1.06073	-0.646151	0.832369	-0.85741	0.716265	1.22463	1.25271
Clmn	-0.0954701	-0.720355	-0.210621	-0.780019	0.21833	-1.30746	0.382669	-1.72162	-0.106333	-1.18782	-1.09125	-0.349083	1.2002	1.13703	1.45753	1.07421	1.04859	1.05148
Clns1a	1.20045	1.67069	0.918054	0.342944	1.0909	1.26027	-0.880931	0.46493	0.532116	-0.651903	0.157077	-0.714369	-1.13025	0.171531	-1.01431	-1.3678	-0.531272	-1.51814
Clp1	0.414568	0.659794	0.408364	0.641259	0.68049	0.420439	-1.38941	-0.948517	-1.71199	-1.33401	-1.27015	-1.37517	0.6848	0.713558	0.475861	0.80475	0.964514	1.16084
Clpp	-0.469373	-0.470665	-0.775883	-0.481442	-1.12982	-0.783323	1.15778	1.34052	1.89092	1.14413	1.39354	0.91134	-0.728531	-0.845699	-0.598384	0.110052	-0.969008	-0.696153
Clps	-0.47767	1.21412	-0.786693	-0.53992	-0.292578	0.0868726	-1.2047	-0.685208	-1.11897	-0.644341	-0.815572	-1.50152	1.19646	0.966116	1.29658	0.897458	1.07839	1.33118
Clptm1l	-0.195061	-0.623071	-0.819065	-0.0627485	-0.360156	-0.633635	1.43148	1.07209	1.53218	1.27703	0.932466	1.13136	-0.477743	-0.354275	-0.105207	-1.88701	-0.488605	-1.37003
Clstn1	-0.536984	-0.67794	-1.53835	-1.60729	-0.775381	-1.30988	0.343775	0.11935	-0.313961	-0.303801	0.013616	-0.241544	1.1963	1.08061	1.88569	0.679755	1.07785	0.908178
Clstn3	0.348433	0.0766722	-0.255799	0.0214114	0.141597	-0.263819	-0.561174	-1.03887	-1.74982	-0.969104	-1.46396	-0.995377	1.61325	1.10914	1.46636	0.98464	0.934394	0.602028
Clta_(B1AWE0;Q6PFA2)	-0.813423	-0.374387	0.656489	-0.113986	-2.03777	0.0200587	1.1679	1.2301	1.09547	0.941486	0.910741	1.15848	-0.275747	0.0374459	-0.532868	-0.586329	-1.82352	-0.660133
Clta_(O08585)	-0.598259	-0.836945	-0.117184	-0.195038	-1.70278	-0.281847	1.42293	1.29942	1.21915	1.17698	1.27607	1.23443	-0.459576	-0.786902	-0.810414	-0.23888	-1.21761	-0.383545
Cltb	-0.0230602	-0.0975212	0.483178	0.31675	-1.00364	0.305341	1.09707	1.05831	1.56723	0.975844	0.868417	1.10222	-0.910681	-1.2498	-1.01985	-0.752947	-1.64607	-1.07081
Clu	-0.450323	-0.53501	-0.383202	-0.383219	-0.764841	-0.386981	-0.873218	-0.811902	-0.91967	-0.767918	-0.861392	-0.964622	1.35534	1.34525	1.42783	1.36323	1.27911	1.33153
Cluh	0.791703	0.894331	0.819429	-0.843622	-0.582246	-0.951948	-1.36514	-1.19348	-1.76339	-0.0392974	-0.808655	-0.590615	1.23014	0.927525	0.859941	0.609736	1.15635	0.849236
Clybl	0.0737204	-0.586338	-1.2037	-1.20287	-0.815614	-1.06248	0.0485254	-0.404029	-0.0750839	-0.233314	-0.477542	-0.314988	1.52215	0.712906	2.61082	0.93071	0.865614	-0.388492
Cmas	1.37793	1.00626	1.08016	0.703256	0.539271	0.0926603	0.712516	0.189016	0.657684	0.22477	-0.159681	0.772002	-0.998741	-0.396902	-0.692081	-1.45311	-1.99331	-1.6617
Cmbl	-0.220808	-0.43098	0.507776	0.0439977	-0.706181	0.224244	0.896072	1.17333	1.20601	1.24848	1.24348	1.26933	-1.62846	-0.909436	-0.855127	-0.797002	-1.44586	-0.818871
Cmip	0.481845	1.02045	0.463844	-0.92755	-1.1951	0.136419	-0.4594	-0.877464	-0.626934	-1.03781	-1.46713	-1.31779	1.51409	1.25128	0.0448198	0.973674	1.08215	0.940608
Cmpk2	-1.68819	-1.83298	-1.14013	-0.453236	-1.06232	-0.471151	0.330785	0.293325	0.272675	1.22128	1.3584	1.00776	-0.657237	0.0309056	-0.0720614	1.10051	0.644981	1.11669
Cmtm4	-0.811664	-0.684188	-1.09431	-1.52293	-1.42391	-1.27656	0.15599	0.395655	-0.23623	-0.00655802	-0.150895	-0.0922342	1.00846	1.48797	1.56223	1.28832	0.943914	0.456947
Cmtm6	-0.0442258	0.245139	0.88146	1.31497	1.53172	1.42768	-0.946877	-0.523811	-1.09543	-0.0731741	-0.144106	-0.030502	-0.732538	-2.21812	-1.08927	0.914388	0.278344	0.304354
Cmtr1	0.850851	0.474227	0.35752	0.927862	1.36509	0.652558	-1.62024	-1.28956	-1.97198	-0.943457	-0.780412	-1.08146	0.365912	0.337629	0.517751	0.372203	1.04835	0.417162
Cndp2	0.109575	-0.41612	0.651483	0.354863	-0.945036	0.227206	0.80753	0.987768	0.929598	1.04611	1.24059	1.30329	-1.78378	-1.00129	-1.1549	-0.350996	-1.65201	-0.353878
Cnih4	-0.149168	0.0687945	-0.100724	-1.00089	-0.914837	-1.88351	1.25636	1.29626	0.885556	0.962873	1.35115	1.28414	-1.19091	0.253686	-0.0595544	-1.03053	-0.679545	-0.349151
Cnksr3	0.973964	0.628821	0.550019	0.757549	1.65267	0.965797	0.339323	0.576073	0.423338	0.165025	0.350864	0.344366	-0.913141	-1.34522	-1.47345	-1.50797	-1.10853	-1.3795
Cnn3	-1.57183	-1.59554	-0.912829	-0.941712	-1.8302	-1.06218	0.530806	0.488298	0.30581	0.563501	0.511277	0.981072	1.0661	0.698676	0.708721	0.928388	0.539951	0.591685
Cnnm3	0.102381	1.79622	-0.332949	0.816316	1.00541	1.05362	-1.3958	-1.01438	-1.09659	-1.17986	-1.00947	-1.25929	-0.20701	0.689409	1.32451	0.392655	-0.168237	0.48307
Cnot1	0.59525	0.608718	0.4379	0.0141147	0.797909	0.646254	-1.24423	-1.29435	-1.39061	-1.32603	-1.34835	-1.32496	0.835918	1.04761	0.659981	0.195936	1.25385	0.835086
Cnot10	0.875974	0.455729	-0.534321	0.279663	1.27671	-0.0419506	-0.949727	-2.11943	-1.26021	-0.776962	-1.0255	-0.925599	1.47367	0.921079	0.382099	0.567994	0.881483	0.519282
Cnot11	0.795219	0.373696	0.691897	0.623785	-0.971192	1.06603	-1.13285	-1.40412	-1.94358	-0.869133	-0.863673	-0.706936	1.00736	0.341559	1.55563	0.524106	0.406909	0.50529
Cnot3	0.323498	1.02141	0.39371	-0.518814	-0.311609	0.201536	-0.283543	-0.619803	-0.036116	-1.20498	-1.45422	-1.07644	1.17705	0.739384	2.72291	-0.853305	-0.110649	-0.110028
Cnot6l	0.466262	0.447094	0.403636	0.632213	1.00245	0.528534	-1.30696	-1.4882	-1.2761	-1.38483	-1.25089	-1.39683	0.8955	0.444354	0.998123	0.796128	0.822672	0.666848
Cnot7	0.400704	0.315889	0.582057	-0.588593	0.196404	1.47654	-1.01591	-1.19153	-1.24325	-0.739099	-1.04586	-0.779321	1.08689	1.75559	1.65833	-0.416657	-0.614334	0.162156
Cnp	0.0822537	-0.0168471	-0.386548	-0.0127789	0.514347	0.0265873	-1.22226	-1.3947	-1.59994	-0.69812	-1.0408	-0.957511	1.02934	0.806077	1.68542	0.770292	1.08139	1.33381
Cnpy2	-0.0986911	0.0141361	0.906573	0.0981642	-0.819032	0.488275	1.1079	1.38844	0.899943	1.08999	1.14772	0.598581	-1.34896	-1.29945	-0.823433	-0.881687	-1.68714	-0.781334
Cnpy3	-0.921678	-1.13074	-0.41332	-1.06885	-1.4364	-0.957637	1.20015	1.52718	1.21313	1.26816	1.26227	0.924769	-0.026802	-0.299239	0.459472	-0.448653	-0.340036	-0.811773
Cnpy4	0.421124	0.570383	0.614277	0.0411413	0.0111335	0.372239	-1.50802	-1.30016	-1.16236	-1.16005	-1.09886	-1.58139	0.838106	0.933645	0.995269	1.11345	0.936221	0.963853
Cnrip1	1.20224	1.17303	1.19148	0.368894	0.545249	0.770394	-1.37586	-1.10549	-0.985212	-0.855549	-1.21431	-0.891982	-0.867937	0.44993	-0.948768	0.879688	0.270987	1.39321
Cntfr	-0.749236	-1.546	-0.987839	-2.28724	-0.506296	-0.867284	0.904515	1.15651	0.929027	0.720586	0.911897	0.737686	0.501465	-0.414425	1.13015	-0.153175	0.433091	0.0865723
Cntn1	0.164579	-0.401778	-0.564952	-0.689446	0.315892	-0.580791	-0.627613	-1.0031	-0.832616	-1.07349	-1.07222	-0.935964	1.18487	1.18321	2.14348	0.622426	1.37836	0.789146
Coa3	-0.0873313	0.671487	-0.898831	0.0959424	0.905828	0.128777	1.08602	1.04002	-0.117843	1.31842	1.45872	0.844273	-0.640277	-0.683754	-1.12338	-0.847589	-1.90142	-1.24905
Coa7	-0.278031	-1.0905	-0.798227	-0.691047	-1.35002	-0.516218	0.749249	1.45448	1.57393	1.25324	1.60889	0.816008	-1.10516	-0.907946	-0.695445	-0.113415	-0.00106262	0.0912724
Coasy	1.25033	1.50284	0.332775	-0.400985	-1.18861	-0.506474	-1.58023	-0.654756	-1.5597	-0.0906656	0.98757	-0.0990004	1.62801	1.28872	-0.314543	0.0992541	-0.0123609	-0.682172
Cobll1	-0.676367	-1.56949	-1.34845	-0.941843	-1.28871	-0.860777	0.157841	-0.160087	0.0595418	-0.105278	-0.364985	0.117302	1.63873	0.817798	1.5491	1.00166	1.15186	0.822162
Cog1	0.145935	0.429085	-0.0162853	0.188981	0.981281	0.28313	0.726363	1.20278	1.11197	1.02741	0.873019	0.726411	-1.16102	-1.08299	-1.27631	-1.13774	-1.2382	-1.78381
Cog2	0.070336	0.129805	0.393771	-0.894946	-0.493269	0.0346923	0.738886	1.13451	1.21519	1.51986	1.27754	0.979394	-1.21651	-0.883172	-0.302922	-1.87246	-1.044	-0.786716
Cog3_(Q8CI04)	-0.666206	-0.415016	0.197741	-1.4995	-0.956673	-0.13734	1.0341	1.25559	1.57536	1.43739	1.06599	0.894596	-0.224342	-1.39486	-0.0376185	-0.477324	-0.355643	-1.29623
Cog4	-0.102282	-0.311773	0.245051	-0.373344	-0.3417	0.361782	0.784824	1.13438	1.87778	1.22858	1.00645	0.729087	-1.08318	-0.325867	-0.910579	-1.61593	-1.69484	-0.608429
Cog5	-0.28957	0.0225734	0.280656	-0.260891	0.175552	0.424989	0.84539	1.07867	1.27157	1.32723	1.13851	1.12564	-1.09924	-1.22014	-1.10693	-1.45598	-1.39906	-0.858987
Cog6_(Q8R3I3)	1.42207	1.60091	1.1882	0.524825	1.43285	0.745428	-0.379161	-0.0973636	0.968586	-0.529123	-0.43897	-1.13841	-0.673575	-1.23878	-0.959459	-1.20598	-0.338268	-0.883792
Cog7	-0.225154	0.435868	0.300031	-0.564017	-0.293846	0.197809	0.864206	1.08746	1.59726	1.0743	1.11951	0.969937	-1.69881	-1.24948	-0.547831	-1.45668	-1.14493	-0.465622
Col12a1	0.760254	0.418433	0.251499	-0.0837104	0.469937	-0.541941	-0.890609	-1.58028	-1.4183	-1.01362	-0.959007	-1.46373	0.998285	0.991754	1.3008	0.787123	1.11327	0.859837
Col15a1	0.455855	0.308968	-0.0552186	0.193884	0.611673	0.187288	-0.977202	-1.63797	-1.43662	-1.58843	-0.952255	-0.968139	1.16332	1.08167	1.24746	0.712491	1.16145	0.491778
Col18a1	0.478014	0.576227	0.21283	0.119029	0.599479	0.218618	-0.976561	-1.79274	-1.00975	-1.41418	-0.883633	-1.64361	1.02719	0.972663	1.1961	0.688684	0.997732	0.633913
Col1a1	0.469959	0.515802	0.304342	-0.0437219	0.360248	0.085126	-1.32929	-1.56614	-1.15961	-0.518864	-1.65831	-1.31692	0.968457	0.999465	1.31284	0.655742	1.07937	0.8415
Col1a2	0.498913	0.280743	0.302582	0.0967302	0.218654	0.113294	-1.71082	-1.53055	-1.35614	0.242189	-1.92779	-0.663725	0.958634	0.758798	1.31553	0.650548	0.911652	0.840753
Col2a1	0.457183	0.393204	0.279106	0.0900024	0.511871	0.147138	-1.97824	-1.5074	-0.449478	-1.03671	-1.0725	-1.46899	0.898937	1.00371	1.24627	0.674716	1.03192	0.779266
Col3a1	0.470603	0.600919	0.304084	0.15635	0.557398	0.13208	-0.652171	-1.39944	-0.833911	-1.74948	-1.28383	-1.74122	1.02341	1.01572	1.15267	0.612071	0.947597	0.68715
Col4a3bp	-1.60192	-0.61982	-0.161101	-0.480883	0.0487885	-0.287428	-1.17973	-0.418575	-0.896557	-0.775454	-0.752496	-0.452491	1.61359	1.35561	1.54702	1.08076	0.982261	0.998423
Col5a1	0.366285	0.424739	0.158193	0.00403957	0.568792	0.0351226	-0.95955	-1.35634	-1.32452	-1.25557	-1.17103	-1.55584	0.905713	1.1087	1.38668	0.74205	1.16291	0.759626
Col6a1	0.491712	0.532827	0.337152	0.296801	0.570033	0.292874	-0.642033	-0.794963	-0.81933	-1.78245	-1.92351	-1.67161	0.897406	0.944128	1.04625	0.644096	0.88944	0.691187
Col6a2	0.481768	0.301962	0.249489	0.167539	0.391729	-0.174697	-1.37824	-0.760711	-1.01384	-1.37642	-1.39895	-1.61319	1.07204	1.08721	1.29292	0.747365	1.08429	0.839729
Col6a3	0.466994	0.481439	0.221217	0.157522	0.613384	0.249312	-1.03154	-1.10047	-0.833708	-1.75576	-1.19958	-1.79764	1.04867	0.953045	1.17484	0.650015	1.01695	0.685319
Col9a1	0.495282	0.298586	0.0446424	0.131389	0.475232	0.233867	-1.17829	-1.45006	-1.71989	-1.03092	-0.539581	-1.60356	1.04647	1.00167	1.40846	0.738982	0.876443	0.771277
Colec10	0.570173	0.609265	0.360469	0.235679	0.476489	0.263867	-1.22348	-1.52417	-1.54836	-1.39755	-1.11357	-1.15782	1.01317	0.956852	1.06935	0.662717	0.97284	0.774081
Colgalt1	0.580194	0.901997	1.62369	0.808708	0.207327	1.51372	-0.627215	-1.15718	-0.690618	-1.6103	-1.55079	-1.41068	-0.13882	0.277537	0.280931	0.906966	-0.0722716	0.15681
Commd1	0.717176	-0.334586	0.387537	-0.739897	-1.40895	-1.1786	-0.473056	-0.577895	-0.374182	-1.02686	-0.841951	-0.321397	1.0587	1.08073	1.69256	1.93594	0.816407	-0.411681
Commd10	-0.248273	-0.62035	-0.979479	-1.73065	-1.18655	-2.11107	-0.523704	0.444193	-0.00519618	0.865861	0.902956	0.655824	1.26793	0.69971	0.95382	0.625747	0.930437	0.0587947
Commd4	-1.69003	-0.332778	-0.247764	-1.60874	-1.09425	-0.813084	-0.584137	0.0174753	0.379911	0.330525	0.399316	-1.03843	1.35387	1.41265	1.12816	0.133686	0.997093	1.25653
Commd5	-1.82517	-0.650981	-0.492935	-1.17462	-1.29108	-0.643266	0.317586	1.04325	1.18657	1.32328	1.31791	1.2688	-0.26771	0.348595	0.281467	-1.09927	-0.209717	0.567285
Commd6	-1.23129	-0.33773	-1.37963	-1.50344	-0.394319	-1.83893	0.375201	0.55565	0.633952	0.284025	0.677408	0.341326	1.13616	-0.139813	-0.527512	1.53139	0.372119	1.44543
Commd7	-1.66011	-1.33402	-0.385606	-1.40759	-1.75453	-0.698998	0.663787	0.626256	0.966023	0.834833	1.03283	0.397308	0.625702	-0.376307	0.558715	0.393088	0.078515	1.44011
Commd9	-0.0741872	1.04732	1.05512	0.387923	0.0895089	-0.270036	-0.894942	0.186433	-0.28073	-1.01359	-0.20434	-0.0558329	0.929685	1.1944	1.86633	-0.375955	-2.12303	-1.46407
Comp	0.503005	0.538661	0.240122	0.0928234	0.547073	0.144816	-1.05578	-1.41902	-1.07492	-1.335	-1.44904	-1.47343	1.05389	1.03458	1.26637	0.63058	0.951125	0.804136
Comt	-1.1642	-1.31663	-0.625766	-1.09628	-1.19547	-0.877384	1.03611	1.06738	1.97232	0.944933	0.940782	1.00082	0.142453	-0.182537	0.570715	-0.459252	-0.802546	0.0445349
Copa	-0.00373112	0.00347636	-0.154452	-0.112656	0.0653753	-0.117949	1.1468	1.11141	1.45887	1.20172	1.00736	1.26766	-0.82108	-0.969321	-1.34746	-1.42778	-0.968702	-1.33953
Copb1	-0.448756	-0.346992	0.155536	-0.319811	-0.501638	0.00951769	1.19249	1.34313	1.4285	1.28752	1.24057	1.14679	-1.15777	-0.869849	-1.08367	-1.23662	-1.04198	-0.796976
Copb2	0.190703	0.294808	-0.0070176	-0.0261327	0.054122	0.109345	0.99795	1.23302	1.92746	0.700964	0.77481	0.853636	-0.886995	-0.920383	-1.26117	-1.54092	-1.02344	-1.47076
Cope	-0.191822	-0.139628	0.366526	-0.333399	-0.855744	0.0504312	1.19749	1.27486	1.2916	1.32149	1.20113	1.12101	-0.791637	-0.921917	-1.27514	-1.21485	-1.10427	-0.996142
Copg1	-0.312171	-0.163163	0.376385	-0.25177	-0.270637	0.0937844	1.1672	1.13565	1.68137	1.16836	0.960218	1.12742	-1.11679	-1.05727	-1.17827	-1.27118	-1.05231	-1.03682
Copg2	-0.65827	-0.891754	-0.896555	-2.52773	-1.00521	-0.806325	-0.254511	0.290373	1.14411	1.03487	0.853389	0.307798	0.194318	0.911989	0.761337	-0.421222	1.05767	0.905731
Cops3	-0.0230729	-0.0438888	0.425144	-0.0888144	-0.56693	-0.0283594	0.676392	1.12499	0.574296	0.81183	1.47792	1.68968	-0.933342	-0.270327	-0.693778	-2.20037	-1.51485	-0.416519
Cops4_(D3YV99;D3Z1R9)	-0.700376	-0.492001	0.13004	0.556728	-0.527574	-0.0861118	1.21564	1.05163	0.823677	0.929141	1.18511	1.28069	-0.0302386	-0.26826	-0.40803	-0.935304	-1.39674	-2.32802
Cops6	0.224994	1.15935	1.76588	0.100986	-0.158627	-0.0648875	-1.50097	-1.20924	-0.450265	-1.50552	-0.743402	-0.940936	0.589389	1.52494	-0.85206	0.759119	0.690415	0.610831
Copz1	-0.299688	-0.151785	-0.384495	-0.751575	-0.418409	-0.458236	1.16851	1.33285	1.64325	1.49251	1.31128	0.733923	-0.701036	-0.874723	-0.361445	-1.56485	-0.581388	-1.13469
Copz2	0.207268	0.158537	0.388853	0.0303687	-0.205462	0.153999	1.00515	1.09222	1.37403	1.14499	1.01945	0.993258	-1.11167	-1.21334	-1.56959	-1.19569	-0.909556	-1.3628
Coq3	0.204072	0.109039	0.0945133	0.259283	0.648655	0.365906	-0.815497	-0.922253	-1.44466	-1.65101	-0.94331	-1.69712	0.897622	1.20226	1.12434	1.03623	1.24275	0.289163
Coq5	0.329883	0.570618	-0.262439	0.739429	1.35803	0.639302	-1.3229	-0.622499	-1.75929	-1.3975	-0.583675	-1.3142	0.706439	0.616094	1.63229	0.922491	-0.220205	-0.0318721
Coq6	-0.61084	-0.588014	-0.887673	-0.663097	-0.176736	-0.222379	-0.897707	-0.489592	-0.470979	-0.427331	-0.337883	-0.930105	1.05731	2.29206	1.28518	2.05898	-0.370384	0.379196
Coq9	-0.729192	-0.0483539	-0.329388	-0.105644	-1.01419	0.0462497	1.59056	1.66249	1.24386	0.530783	1.16814	0.887988	-0.281474	-0.275571	-1.04223	-0.708559	-1.97896	-0.616504
Coro1a	0.569393	0.52174	0.233824	0.1818	0.609951	0.316351	-1.48427	-0.910677	-1.55936	-0.938385	-1.83586	-1.08677	0.870677	0.976716	1.15044	0.693199	0.872921	0.818313
Coro1b	-0.789257	-0.121973	0.38101	-0.443369	0.120351	0.103454	0.65767	1.38029	1.55214	0.938909	1.35928	1.02225	-1.57308	-1.57555	-1.17806	-0.654203	-0.642041	-0.537808
Coro1c	0.964286	1.18839	1.58417	0.607231	1.5104	1.31452	-1.42838	-1.0097	0.0490161	-1.44311	-0.658908	-1.14029	-0.328792	-0.513089	0.194683	-0.677481	-0.116322	-0.0966239
Coro7	-0.881602	-1.07839	-0.354341	-1.32476	-1.1894	-0.690984	0.689067	1.22246	1.64607	1.28882	1.36822	1.38581	0.0943632	-0.638934	-0.628393	-0.479207	-0.111144	-0.31765
Cotl1	0.93401	0.260347	1.29106	1.8647	-0.146498	1.16795	-0.422573	0.0210143	0.486569	0.0779453	0.306339	0.427022	-2.0855	-1.06999	-0.799213	-0.39564	-1.5522	-0.365348
Cox20	-0.947555	-1.2439	-0.926192	-0.941091	-1.54032	-1.17267	0.479697	1.07878	0.625718	0.662561	0.680281	0.238406	-0.909661	-0.221151	0.944945	1.65859	0.20844	1.32513
Cox4i1	-0.65695	-0.50856	-0.809228	-0.575417	-0.818055	-0.626597	1.33439	1.61224	1.52264	1.2409	1.3247	1.12629	-0.492161	-0.632739	-0.660569	-0.692404	-0.935425	-0.753051
Cox5a	-0.565732	-0.582296	-0.721057	-0.544853	-0.911906	-0.600947	1.32183	1.514	1.04277	1.5292	1.43451	1.31077	-0.74722	-0.645656	-0.502167	-0.710991	-0.959524	-0.660744
Cox5b	-0.557361	-0.756879	-0.751728	-0.467651	-0.593768	-0.585806	1.25212	1.61087	1.69674	1.20888	1.21044	1.08052	-0.464206	-0.456485	-0.607211	-1.13969	-0.85629	-0.822501
Cox6a1	-0.871242	0.167285	-1.11439	-0.731817	-0.627357	-0.818077	1.17047	1.79523	1.8335	0.026725	1.48488	-0.0148097	0.295859	-0.182428	0.363529	-1.035	-1.30142	-0.440948
Cox6b1	-0.768146	-0.717636	-0.259186	-0.426138	-0.965013	-0.250445	1.3789	1.42263	1.28187	1.31999	1.27596	1.25629	-0.848123	-1.01812	-0.342506	-0.532297	-1.31877	-0.489262
Cox6c	-0.533131	-0.59194	-0.849084	-0.513869	-0.440634	-0.323929	1.36725	1.35102	1.53433	1.28952	1.41114	0.990747	-0.765117	-1.41109	-1.01188	-0.338749	-0.623408	-0.541175
Cox7a1	-1.11653	-1.34406	-1.44954	-1.05748	-1.51562	-1.52845	0.401766	0.593589	0.345753	0.560485	0.641924	0.236871	0.93824	0.623428	1.06359	0.929258	0.771105	0.905668
Cox7a2	-0.667208	-0.289148	-0.61089	-0.28802	-0.867503	-0.578803	1.48398	1.49684	1.13033	1.32692	1.26559	1.31288	-0.556761	-0.439866	-0.871992	-0.626387	-1.09056	-1.1294
Cox7a2l	-1.02067	-0.150089	-0.446431	-1.17081	-1.75707	-0.396935	1.30224	1.40946	1.58848	0.687885	1.19185	0.61253	-1.06449	-0.123025	0.332916	-1.12831	0.295614	-0.163142
Cox7b	-0.874217	-1.01484	-1.6213	-0.759497	-0.511871	-0.87403	1.21665	1.46061	1.25712	1.25104	1.36102	1.19859	-0.506632	-0.354186	-0.544485	-0.0101022	-0.438491	-0.235386
Cox7c_(P17665)	0.368003	0.651175	0.13561	0.434869	0.218288	0.499457	-1.92244	0.0883172	-1.03522	-0.816748	-0.974029	-2.26421	0.734673	0.60624	0.653124	1.3153	0.154045	1.15354
Cp	0.499059	0.474369	0.232082	0.16538	0.436993	-0.0921165	-0.946962	-1.89675	-0.63709	-1.26533	-1.2054	-1.51319	1.15078	1.25091	1.17162	0.610689	1.04886	0.51608
Cpa1	-0.446098	0.378735	-0.810866	1.22217	-0.704107	-0.474917	-0.302881	-0.760533	-1.05673	-1.56379	-1.05686	-1.02581	0.81644	1.1974	1.22451	1.06239	1.08753	1.21341
Cpa2	-1.0648	0.381765	-0.0260557	-0.309144	-0.236599	-0.638732	-1.25002	-0.716374	-1.15157	-0.905875	-1.01826	-0.601021	1.04292	1.25536	1.2781	1.31573	1.23709	1.40749
Cpb1	0.293435	0.440347	0.133278	-0.0821448	0.295774	-0.04081	-1.31884	-1.21192	-0.847244	-1.34586	-1.27014	-1.50188	0.907373	1.15889	1.08889	1.00701	1.18668	1.10718
Cpb2	0.160849	0.576662	-0.0665251	-0.500895	0.536407	-0.377895	-1.01005	-1.14421	-1.18916	-0.755325	-1.37122	-1.38215	1.20112	1.23966	1.6496	0.508323	1.10321	0.821608
Cpd	-0.980799	-0.938189	-0.936538	-1.294	-1.58331	-0.910065	1.65525	1.5328	0.840705	1.18916	1.05977	0.865707	-0.212166	0.125051	-0.109996	0.0351825	-0.338323	-0.000231097
Cpm	-1.1304	-1.85407	-1.77237	-0.978547	-0.623053	-0.85371	0.973965	1.05752	0.899478	0.882353	0.952594	0.749819	-0.456068	0.131699	0.899715	0.112201	0.0638659	0.945008
Cpn1	0.67889	0.581298	0.545407	0.698019	0.838215	0.630675	-0.997279	-1.30628	-1.48779	-1.34645	-1.65001	-1.16292	0.590985	0.710239	1.45995	0.386407	0.546416	0.284241
Cpne1	-1.00198	-1.25318	-0.391483	-1.29443	-0.506944	-0.720855	-1.07984	-0.372977	-0.223747	0.0112802	0.0820984	0.00184642	0.0955853	1.10319	0.774657	1.24146	1.11905	2.41625
Cpne3	-0.793242	-0.933679	0.0130633	-0.597339	-1.68202	-0.403111	-0.556057	-0.435803	-0.327567	-0.369682	-0.421724	-0.380161	0.0472	1.46507	0.956835	1.19713	0.773932	2.44715
Cpox	-0.390917	-0.962272	-0.151779	-0.451551	-1.11515	-0.548873	1.28971	1.37566	1.08244	1.43001	1.21878	1.19933	-1.55578	-0.714251	0.0600352	-0.129593	-1.10455	-0.531256
Cpq	1.38534	1.13945	1.23743	1.74855	0.911191	1.34721	-0.141742	-0.290251	-0.320209	-0.628162	-0.397474	-0.31061	-1.03138	-1.03198	-1.03949	-0.546515	-1.2622	-0.769152
Cpsf1	0.799429	0.605931	0.22811	0.732622	1.03351	0.184612	-0.996391	-1.39488	-1.39888	-1.42177	-1.34509	-1.40982	0.571152	1.0895	1.05332	0.715962	0.476139	0.47654
Cpsf2	1.02984	0.602089	0.467075	0.289284	0.485084	0.673486	-0.807532	-1.28463	-1.89445	-1.27056	-1.08712	-1.33324	0.873652	1.15575	0.050295	0.39037	0.336129	1.32448
Cpsf3	0.79179	0.560934	0.337697	0.591564	0.753719	0.432081	-0.953475	-1.39205	-1.37599	-1.31435	-1.6103	-1.40095	0.492664	1.08787	0.46815	0.735906	0.800669	0.994068
Cpsf3l	-0.117821	0.0434074	-0.670274	-0.554509	0.161686	-0.563907	-0.886096	-0.629864	-0.831816	-1.04701	-0.89071	-0.899798	2.1517	0.735509	2.04235	-0.024936	0.950136	1.03195
Cpsf6	1.20858	0.235015	0.0855434	0.906891	-0.0679397	0.077381	-0.846762	-1.0066	-1.16386	-1.83148	-0.658393	-1.33671	1.2748	0.442397	0.465749	1.65812	1.0004	-0.443127
Cpsf7	1.08088	1.08082	0.465939	1.23837	1.12655	0.896089	-1.00388	-1.4486	-1.54864	-1.30659	-1.23939	-1.13843	0.381178	0.0900294	0.106965	0.702578	0.206438	0.3097
Cpt1a	0.518396	0.371092	0.0839089	0.375543	0.0159558	0.319397	-0.921084	-1.47582	-0.91948	-1.38224	-1.59151	-1.1411	0.987009	0.0630402	1.46587	1.30968	0.823382	1.09797
Cpt2	-0.00676305	-0.115897	0.307715	0.178869	-0.121024	0.541356	1.02746	1.3679	1.12109	0.940494	1.20497	0.772138	-1.26749	-1.02023	-1.40382	-0.536559	-1.66704	-1.32316
Cradd	0.396697	0.753324	0.931515	-0.0758436	0.394187	0.157436	-1.24021	-1.47082	-1.22811	-1.13856	-1.17761	-0.998883	0.891952	0.552944	1.77279	0.762193	-0.431702	1.14871
Creb1	0.494472	0.735907	-0.190295	0.741962	0.818931	0.226857	-1.0009	-1.03953	-1.99652	-1.24423	-1.02395	-1.35192	0.945304	0.994358	0.722737	0.96075	1.0257	0.180366
Crebbp	0.350589	0.411193	0.405462	0.36359	0.818573	0.355881	-1.05034	-1.65612	-1.45022	-1.41846	-1.15221	-1.27256	0.934259	0.894192	0.969038	0.78859	0.936878	0.771675
Creg1_(O88668)	-0.393566	-0.361879	-0.570028	-0.430197	-0.766559	-0.764759	1.33245	1.44862	1.38816	1.11997	1.38922	1.30853	-0.930349	-0.700221	-0.451491	-0.344813	-1.32659	-0.946485
Creld2	-0.716553	-0.65744	-0.14436	-0.425501	-1.30867	-0.383104	1.25908	1.50968	1.2143	1.28299	1.48196	1.21295	-0.716995	-0.88562	-0.454798	-0.65972	-1.03537	-0.572825
Crip1	-1.31933	-1.76319	-0.0703345	-0.495131	-1.67532	-0.434478	-0.614552	-0.495059	-0.299969	0.1797	0.00114435	0.160841	0.806788	0.846034	1.09903	1.47854	1.24444	1.35085
Crip2	0.0771293	-0.0527437	0.434065	0.556249	-0.149813	0.302396	-0.923051	-1.4253	-1.45918	-1.21769	-1.28838	-1.05398	0.603978	0.693374	1.16897	1.28012	0.872107	1.58175
Cript	0.739788	-0.0637458	0.88077	0.842787	-0.277264	0.293287	-1.66807	-1.34392	-0.114038	-0.825135	-0.88736	-2.07389	0.295396	0.116351	0.920931	0.920303	0.881423	1.36238
Crk	-0.855901	-1.39626	-0.609726	-1.00389	-1.13299	-1.36991	-0.499539	0.0956539	0.255157	0.204243	0.150131	0.342912	1.7755	-0.351912	1.18654	1.22519	1.73988	0.244937
Crkl	0.288536	0.144485	0.396994	0.517019	-0.161183	0.169233	-1.47887	-0.947288	-1.36025	-1.51437	-1.20096	-0.989779	1.20091	0.776567	1.25081	1.35822	1.01018	0.539756
Crlf3	0.59613	0.751396	0.365735	0.287288	0.915503	0.365915	-1.17129	-1.07661	-1.17684	-1.00843	-0.911394	-1.16871	0.829509	-1.45674	0.0497215	1.07478	1.53586	1.19817
Crmp1_(P97427)	-0.154472	-0.287836	-0.152274	-0.0308624	-0.405145	-0.126088	-1.02996	-1.09089	-1.19572	-1.31686	-0.925038	-0.864731	1.2924	1.29957	1.38099	1.26203	1.34943	0.995443
Crnkl1	0.811757	1.07845	0.0989997	0.904545	1.50463	0.467164	-0.98869	-0.950768	-1.1831	-1.63444	-1.24522	-1.37839	0.46033	0.13947	0.963953	-0.178889	1.1279	0.00230443
Crocc	-0.678112	-0.540101	-0.991731	-1.90092	-2.08519	-0.899298	1.10125	0.653781	0.352248	0.911206	0.568649	-0.0629642	0.312517	0.648724	0.963487	0.0361681	0.161667	1.44863
Crtc3	0.39795	0.549546	0.207412	0.36822	0.766985	0.189962	-1.35025	-0.836056	-1.36612	-1.67255	-1.15762	-0.958431	1.77636	0.951107	-0.29122	0.686975	1.15651	0.581226
Cryba2	1.30237	1.2446	1.42509	1.4464	1.06719	1.41115	-0.233122	-0.293524	-0.225912	-0.480473	-0.376822	-0.425426	-1.026	-1.03575	-0.936457	-0.958776	-0.85002	-1.05453
Cryl1	-0.755517	-1.00802	-0.55891	-0.665236	-1.522	-0.845611	1.12544	1.41137	1.28778	1.22852	1.44704	1.37927	-0.686359	-0.375528	-0.44639	-0.159367	-0.445128	-0.411351
Crym	1.30865	0.973893	1.24254	1.02446	0.869079	1.16291	-1.69598	-1.34287	-0.536374	-1.33201	-1.28782	-0.516305	-0.197868	-0.618769	0.339191	-0.182333	0.605997	0.183595
Cryz	-1.05039	-1.82086	-0.646257	-0.725051	-1.14995	-0.974674	-0.441323	-0.156164	-0.231939	0.0488069	0.248756	0.0277946	0.327144	1.46031	1.20145	1.56057	0.833995	1.48779
Cs	0.0625052	-0.111549	0.169418	0.449658	-0.775093	0.108983	1.25569	1.31732	0.838783	1.17498	1.19931	1.0158	-1.22286	-1.14514	-1.42848	-0.516051	-1.58145	-0.811837
Csde1	1.06913	1.19274	1.33177	0.615589	0.477437	0.737524	-1.0627	-1.2897	-0.903273	-1.61934	-1.43071	-1.35763	0.343367	0.386607	0.271753	0.272251	0.986511	-0.0213422
Csk	0.588763	0.360717	1.02064	0.263534	0.0786749	0.613884	-1.50535	-1.30757	-1.47714	-1.10142	-1.33158	-0.908457	0.151019	0.494121	0.844045	1.05549	0.518126	1.64252
Csnk1a1	0.477156	0.935565	-0.272815	0.697398	1.09021	0.112425	-1.29876	-1.12753	-0.63097	-1.59495	-1.51677	-1.47145	0.668167	0.951902	0.369513	0.798208	0.908068	0.904635
Csnk1d	0.194561	0.593516	-0.274477	0.37189	1.63303	1.03702	-1.45183	-0.667628	-0.70988	-1.21959	-1.33921	-1.7148	-0.0195123	0.429663	0.576445	0.509038	1.52282	0.528959
Csnk1g3	0.864402	0.111862	-0.760296	0.00156359	0.148284	0.635307	-1.06488	-1.01533	-1.52589	-0.869931	-0.916495	-1.12552	0.70993	-0.370859	1.56177	1.35652	0.679055	1.5805
Csnk2a1	1.34363	1.65903	1.22101	1.27244	0.915629	1.01557	-1.3696	-0.758677	-1.33782	-1.03011	-0.776168	-0.875418	-0.126021	0.00909054	-0.728387	0.10528	-0.05958	-0.479901
Csnk2a2	1.36402	0.530364	0.299549	0.536156	1.27598	0.187599	-0.897686	-1.08968	-0.724901	-2.02371	-1.16211	-1.64777	0.149968	0.737687	0.502331	0.807159	0.589893	0.565152
Csnk2b	0.760273	1.702	0.626496	1.06176	0.603784	1.55998	-0.955194	0.756194	0.613269	-0.500072	-0.0829099	-1.09499	-0.469234	-1.03428	-1.27101	-0.815148	-1.52229	0.0613747
Cst3	0.596618	0.76045	1.02091	1.13316	0.572804	1.20518	-1.11466	-1.11919	-1.2751	-1.5801	-1.4306	-1.32239	0.639366	0.622327	0.329188	0.636238	-0.140061	0.46588
Cstb	1.00994	0.58633	1.65611	1.47151	-0.0706906	1.45442	-1.45752	-0.520817	-0.4036	-0.193365	-0.0855948	-0.276903	-0.521497	-1.75251	-1.11586	1.01122	-0.440293	-0.350876
Cstf1	0.498042	0.246515	0.852598	1.04937	0.42678	0.804433	-1.26209	-1.21921	-1.74167	-1.36542	-1.27923	-0.956064	0.230048	0.634855	1.02786	1.25478	0.174953	0.623449
Cstf3	0.651425	0.913333	-0.172682	0.607926	1.25032	0.555259	-1.08999	-1.30395	-1.33035	-1.37976	-1.36318	-1.35901	0.505954	0.943397	0.964835	0.916373	0.500905	0.189194
Ctage5	-0.506744	-0.388671	-0.374386	-0.613481	-0.597581	-0.385048	1.48799	1.49937	1.28189	1.42887	1.29596	1.04538	-0.955036	-0.77153	-0.761237	-0.80141	-1.21263	-0.671708
Ctbp1_(O88712;O88712-2)	1.52622	0.61615	1.62929	1.76587	0.280958	1.42917	-0.631748	-0.977575	-1.48147	-0.618501	-0.809359	-0.608865	-0.120115	-0.596677	-0.702085	0.254646	-0.641907	-0.313996
Ctbp2	0.902449	0.183482	0.8406	1.29856	0.271246	0.912706	-0.82433	-1.31171	-1.42771	-1.29103	-1.85683	-1.07462	0.561332	0.412069	0.282724	0.937889	0.600947	0.582236
Ctbs	0.182332	-0.0568785	0.146335	0.389106	-0.87147	0.246259	1.37251	1.13585	0.774719	0.670867	0.645209	1.38883	-1.6528	-1.7408	-1.21265	0.263067	-1.4265	-0.253986
Ctcf	-0.301885	0.379782	0.314931	0.899593	0.785776	0.711614	-0.680963	-1.42797	-1.15487	-1.38243	-1.73714	-1.15633	0.644325	0.473512	1.51921	0.921414	0.346878	0.84455
Ctdp1	0.911054	0.896405	0.827014	0.451052	0.884696	0.431029	-1.3765	-1.1818	-1.20977	-1.47034	-1.45642	-1.34612	0.165973	0.60684	1.10901	0.538676	0.583033	0.636168
Ctif	0.255179	0.802824	0.985472	0.191817	1.04273	0.660287	-1.23403	-0.671577	-0.766726	-0.958101	-0.618221	-0.807785	-0.482201	-1.1698	-0.731062	1.921	-0.25169	1.83187
Ctnna1	-1.69391	-1.00754	-1.7511	-1.30723	-1.08194	-1.09574	0.854393	0.833663	0.910248	0.771583	0.679368	0.457998	0.658031	0.764294	0.482303	0.271482	0.215332	1.03877
Ctnna2	0.694558	0.365618	0.332282	0.592474	0.490982	0.446745	-0.60245	-1.18619	-1.52085	-1.27398	-1.44002	-1.02968	0.751534	0.023265	2.36554	0.111974	0.642403	0.235784
Ctnnb1	-1.63395	-1.34255	-1.69634	-1.27408	-0.190887	-0.598331	0.277525	0.395269	0.707335	-0.0930157	-0.124923	-0.216271	0.280507	1.01731	1.0443	0.618763	1.06947	1.75986
Ctnnd1_(P30999)	-0.146016	-0.101646	-0.661388	-0.447153	-0.334539	-0.261611	-0.599642	-0.642494	-1.39994	-0.928608	-0.960086	-1.1167	1.09084	1.03626	1.34196	1.77895	0.732908	1.61891
Ctnnd2	-0.189261	-0.127567	-0.379628	-0.100397	-0.126598	-0.353478	-0.983376	-0.791075	-1.09743	-0.918431	-1.24927	-1.19574	1.28326	1.36734	1.60993	1.40493	1.26555	0.581236
Ctps2	-1.61887	-1.16303	-0.687175	-1.51203	-0.772894	-0.565679	-0.48801	-0.25296	0.80597	-0.449625	0.112579	-0.0734926	1.20504	1.2809	0.494227	0.881108	1.66121	1.14272
Ctr9	0.99887	0.990451	0.802704	0.477867	0.959298	0.470397	-1.22218	-1.22628	-1.52247	-1.42022	-1.19076	-1.43703	0.0435621	0.677512	0.782898	0.662918	0.660771	0.491683
Ctrl	-0.41026	0.61347	0.543271	0.0378032	-0.27607	-1.01815	-0.681722	-1.04899	-1.10274	-1.08281	-0.845635	-1.56376	0.967009	1.38116	1.30918	0.989189	1.07643	1.11262
Ctsa	-0.27011	-0.382943	-0.2122	0.106909	-0.573738	0.0792291	1.50032	1.29578	1.33828	1.03198	0.992826	1.30206	-1.31226	-1.0434	-0.694323	-0.894431	-1.49659	-0.767385
Ctsb	0.679727	0.583121	0.87583	0.938137	0.12531	0.827674	0.744217	0.714022	0.738336	0.509774	0.662849	0.627808	-1.64159	-1.2933	-1.359	-1.10127	-1.67493	-0.95672
Ctsd	0.126531	-0.454723	0.593259	0.730386	-0.977364	0.606184	1.2957	0.893261	1.35777	0.845954	0.554558	0.91106	-1.15214	-1.54217	-1.14512	-0.17882	-1.62596	-0.838369
Ctsl	-0.870372	-0.399483	-0.83727	0.0748913	-0.832433	-1.05872	1.78703	1.74285	0.76849	0.0963668	0.673048	1.33066	-0.378881	-0.642933	1.10057	-0.312807	-1.37625	-0.864768
Ctso	-1.56093	-1.67533	-1.30495	-0.891805	-1.27471	-0.197253	0.306801	0.94996	0.568033	0.956476	1.56398	0.697762	-0.22583	-0.292008	0.571538	1.29656	-0.0206623	0.532354
Ctsz	1.24317	1.34145	1.47232	1.49406	1.06895	1.52756	-0.686176	-0.737327	-0.764389	-0.713706	-0.77694	-0.758544	-0.824818	-0.684823	-0.533324	-0.311304	-0.822246	-0.533918
Cttnbp2	-1.40557	-0.323694	-0.999095	0.741514	-1.32423	-0.927796	1.02967	1.16946	1.05518	1.28215	1.35402	1.22729	-0.215505	-0.364305	0.0246539	-0.364174	-0.980156	-0.979422
Cuedc1	0.525317	0.397179	0.555102	0.408541	-0.271249	0.505548	-0.959727	-0.96982	-1.4382	-1.21212	-1.13323	-1.02972	1.50636	0.828029	-1.05465	0.782463	1.1045	1.45569
Cul1	0.291979	0.388945	-0.0666884	-0.0326379	0.372241	-0.174757	-1.55951	-1.18631	-0.745622	-1.42726	-1.20826	-1.17022	1.10537	1.31377	0.822019	1.05204	1.35916	0.865741
Cul2	-0.0988313	-0.19555	-0.652243	0.180279	0.819989	0.0523616	-1.56245	-1.11443	-0.786653	-1.18009	-0.549663	-0.95621	0.402875	1.03886	0.175334	1.33263	2.27966	0.81413
Cul3	0.92698	1.52382	0.844788	0.697068	1.14415	0.807682	-1.66767	-1.01351	-0.633937	-1.43332	-1.14728	-1.38832	0.415191	0.951553	0.149023	-0.219774	0.0282403	0.0153106
Cul4a	0.76293	0.866987	0.534105	0.373292	1.01043	0.452223	-1.63179	-1.33238	-1.23026	-1.21776	-1.12055	-1.55115	0.753962	0.701497	0.925412	0.432288	0.569242	0.701531
Cul4b	1.29543	1.16083	1.14006	1.29545	1.1459	1.29587	-1.38331	-1.14078	-0.98282	-0.962274	-1.15476	-1.15205	0.036731	-0.0975047	0.21838	-0.17584	-0.241561	-0.297768
Cul7	0.665692	0.705529	0.583556	1.02432	1.46764	0.960994	-1.28828	-1.30399	-1.00869	-1.68649	-1.36421	-1.13055	0.295277	0.101894	0.564086	0.251885	0.384088	0.777257
Cutc	-0.171363	-0.734988	0.167746	0.527855	-0.384176	0.169831	0.967683	1.10628	0.921704	1.02395	1.17268	1.20062	-1.4619	-0.728405	-1.22241	0.121732	-2.14859	-0.52825
Cux1_(P53564;P53564-2;P53564-3)	-0.970668	-0.329948	-0.0337412	-0.552068	-0.297786	-0.34131	1.00438	1.00243	1.24415	1.24575	1.2401	0.624524	-1.33647	-0.397121	-2.11186	-1.14774	0.631893	0.525482
Cwc15	1.42044	-0.0242295	0.190473	1.17019	0.0520781	0.176366	-0.698982	-0.966552	-1.49313	-1.33269	-1.46877	-1.51195	1.13765	0.445423	0.496405	0.804331	0.806785	0.796161
Cwc27	0.250282	0.0360482	-0.323846	0.566364	-0.0765241	0.25171	-1.18392	-0.536101	-2.72957	-0.718213	-0.441741	-0.752451	1.14038	0.34104	1.26888	1.00072	1.25179	0.655144
Cwf19l1	0.901981	0.279967	0.529413	0.719837	0.70041	0.522604	-1.27375	-1.50313	-1.28995	-1.31478	-1.48277	-1.26754	0.809019	0.884514	0.533194	0.933022	0.71367	0.60429
Cwf19l2	0.376487	0.0786313	-0.222902	-0.235728	0.253236	-0.562454	-0.970763	-1.20685	-0.960589	-1.12728	-1.05809	-1.13177	1.62003	0.928794	2.04759	0.590125	1.00858	0.572961
Cxadr	-0.244026	-0.0188526	-0.956149	-0.663495	-0.338564	-0.658779	-1.06926	-0.511931	-0.745009	-0.892337	-0.632533	-0.956059	0.745076	0.716611	1.88193	1.43386	1.63812	1.27139
Cxcl10	-0.429968	-0.643178	-0.894778	-0.0083588	-0.877645	1.13022	-1.62035	-0.909616	-1.21355	1.60635	1.93505	0.835296	-0.201342	-0.28629	1.18258	0.0304877	0.0920341	0.273061
Cxx1a	1.48465	0.965632	0.510929	0.855316	1.85646	1.20258	-0.365518	-0.270802	-0.480079	-0.39285	-0.35446	-0.450124	0.347773	-0.596421	-0.431244	-0.503155	-1.22319	-2.15549
Cxxc1	0.480794	-0.0284889	1.46325	0.10589	0.619662	1.11258	-1.01778	-1.18461	-1.81013	-0.996274	-1.406	-0.805498	0.915144	1.11908	0.799655	0.0749317	-0.341386	0.899177
Cyb561d2	-1.05583	-0.885078	0.437486	-0.280306	-0.552622	0.377498	0.739768	0.982782	1.15034	1.68378	1.36061	0.754216	-0.534328	-1.65121	-0.848911	-0.720163	-1.36844	0.410412
Cyb5a	-1.37537	-0.961749	-1.21865	-1.41493	-1.38359	-1.11018	1.19336	1.23421	0.968576	1.17352	1.07889	0.95907	0.112797	-0.00847621	0.218233	0.222178	0.00694918	0.305143
Cyb5b	-0.582143	-0.504969	-0.61735	-0.647121	-0.860919	-0.579908	1.45497	1.61931	1.30175	1.18987	1.33721	1.26525	-0.540691	-0.769277	-0.829288	-0.579546	-0.897608	-0.759538
Cyb5d2	-0.679352	0.462518	-1.24878	-0.81115	0.260155	-0.299863	1.99163	1.60046	1.09149	0.631189	0.49177	0.943844	-1.18678	-0.511043	-0.322686	-0.0191034	-1.02591	-1.36838
Cyb5r1	-1.27397	-1.4347	-1.31351	-1.2177	-1.23174	-0.895904	0.965849	1.33602	1.03859	1.2372	1.35026	0.55506	-0.162619	0.255032	0.311971	0.0372058	0.0732485	0.369716
Cyb5r3	0.21388	0.0559272	0.286102	0.318027	-0.0450939	0.504653	1.26865	1.09732	0.617485	1.30046	1.19421	0.735835	-1.18605	-1.41992	-1.28538	-1.05734	-1.50902	-1.08976
Cyfip1	0.972668	0.551388	0.701822	1.24674	1.63557	0.973491	-1.14701	-1.43079	-1.48475	-1.34022	-1.17491	-0.878622	0.283042	0.244595	0.604496	0.0354414	-0.0312063	0.238264
Cyfip2	0.23378	0.71066	0.269816	0.144036	0.908745	0.382068	-1.35282	-1.31822	-1.46968	-1.07152	-1.24146	-1.38972	0.972196	0.978726	0.496013	0.436937	1.24839	1.06206
Cyhr1	1.3277	0.503529	1.98649	0.889795	1.28201	0.991143	0.022133	-0.546423	-0.772393	-1.25345	-1.0883	-0.894228	-0.784947	0.065085	-1.38862	0.342559	0.0266842	-0.708761
Cyld	-0.451473	-0.304753	-0.42912	-0.500079	0.439249	-0.21502	-1.06731	-1.206	-1.188	-0.712517	-0.80073	-0.791929	1.71059	1.21924	1.83382	0.3415	1.28957	0.832961
Cyp3a57	0.274677	-0.00314976	0.0914851	-0.247306	-1.13639	-0.0283543	1.27002	1.10666	0.773989	1.31938	1.22642	1.2033	-1.08134	-0.858839	0.0706938	-1.2802	-1.00802	-1.69304
Cyp4f39	-0.258274	0.115391	-0.320403	-0.812013	-0.0650207	-0.231132	0.955502	1.31853	1.0086	1.37607	1.49058	0.890546	-0.442074	0.0747435	-0.500645	-1.48581	-1.47539	-1.63921
Cyp4v2	0.212318	0.122186	0.949014	0.476178	-0.926216	1.30652	-1.13526	-1.75135	-2.08315	0.22347	-0.512497	-0.839957	0.825942	0.124698	0.219637	1.25337	0.62802	0.907071
Cyp51a1	1.27047	1.47039	1.12416	1.11517	1.10418	1.22852	-0.913348	-1.33664	-1.20306	-1.02404	-1.23626	-0.958259	0.233571	-0.285269	0.00980516	-0.143052	-0.514521	0.058183
Cyp7b1	-1.05481	-0.879654	-0.910206	-0.339447	-3.006	-0.716123	0.66981	0.47014	0.121871	0.473047	0.522359	0.590279	0.812854	0.753477	0.482434	1.01345	0.26735	0.729165
Cyr61	-0.64448	-0.320456	-0.451947	-0.586028	-0.391288	-0.5903	-0.699615	-0.923381	-0.871946	-1.01208	-0.759345	-0.863294	1.31958	1.3469	1.42063	1.39776	1.30493	1.32436
Cystm1	-0.0612436	-0.541775	-0.401105	0.747848	0.0129353	1.0774	-1.01308	-1.09904	-1.38957	-0.65112	-0.768741	-1.3476	1.36702	1.1402	1.95476	0.470023	-0.242507	0.745598
Cyth2	-0.0725126	0.1523	-0.0729566	-1.27503	-0.342221	-0.201507	-1.17548	-0.704093	-1.7231	-0.650899	-0.597903	-0.626548	1.04478	1.46006	1.05223	0.966676	1.5723	1.19391
D10Jhu81e	-0.496511	-0.675854	-0.435281	-0.27075	-1.07456	-0.56775	1.34095	1.42969	1.2271	1.31061	1.57525	1.17947	-0.889261	-0.567296	-0.886642	-0.560943	-0.997091	-0.641152
D17h6s53e	0.452873	-0.390827	-0.305541	0.238487	-0.842865	0.446376	-0.25699	-0.688881	-1.14773	-1.0434	-1.45314	-1.49686	0.228252	1.43442	1.48048	1.28902	0.707033	1.34929
D2hgdh	-0.505186	-1.37364	-0.469533	-1.23303	-1.18536	-1.3178	1.14985	1.10946	0.635392	1.35163	1.14908	1.14824	-0.608232	-0.853598	0.342349	-0.433678	0.0223586	1.07169
D2Wsu81e	1.01048	1.00481	0.869008	0.89506	0.879709	0.557764	0.426694	0.246386	0.204771	0.181189	0.181896	-0.336545	0.00407524	0.273611	-1.38247	-0.993526	-1.3794	-2.64351
D3Ertd751e	-1.56525	-1.25023	-0.46115	-1.36146	-1.77145	-1.12245	0.36402	0.766855	1.06132	0.911405	0.972608	0.965064	-0.0387116	0.852985	0.422648	0.396373	-0.0886966	0.946114
Daam1	0.484829	-0.565648	-0.711147	-1.62049	-1.3057	-0.530945	-0.881766	-0.766032	-0.842125	-0.0458679	0.101549	-0.504176	0.999979	0.885134	1.26691	1.03315	1.39272	1.60962
Dach1	-1.11995	0.114662	-0.552356	-0.574022	0.0345194	-0.569481	-0.664162	-0.49722	-0.960716	-1.12537	-0.739753	-0.903021	1.52086	1.12665	1.81735	0.526576	1.08406	1.48136
Dad1	0.944008	0.394411	0.342146	1.15293	0.874134	0.943899	0.924771	0.349175	0.589767	0.588707	0.444234	0.339898	-1.25839	-1.46147	-0.872227	-1.55281	-1.69836	-1.04482
Dag1	0.102092	0.0373977	-0.17158	-0.228704	0.346582	-0.204413	-0.955419	-1.09471	-1.32688	-1.22986	-1.14943	-1.19794	1.04258	0.964086	1.58114	1.00263	1.26337	1.21905
Dagla	0.729313	0.0769953	0.0246116	-0.436449	-1.24819	-1.45562	0.87109	0.798259	1.43292	0.962157	1.23733	0.577645	0.181122	-0.403619	-0.131913	-0.460322	-2.41054	-0.344783
Daglb	-0.066973	-0.80386	-0.727546	-0.483015	-0.450143	-0.38376	-0.458451	-1.07759	-0.392869	-0.595464	-1.04297	-1.11402	1.48084	0.934374	2.24126	0.787846	1.10349	1.04885
Dak	1.38737	1.32653	1.48702	1.07423	1.37848	1.10069	-1.24243	-1.10331	-0.562521	-0.879055	-1.27551	-0.63063	-0.615046	-0.0939084	-0.153481	-0.214824	-0.599776	-0.383827
Dap3	-0.764842	-1.53786	-1.07235	-1.09698	-0.408565	-0.823772	-0.153506	-0.283982	0.16464	-0.465241	-0.0610619	-0.775905	1.62853	1.70778	1.15107	1.12302	1.2529	0.416127
Dapk1	0.566171	0.380221	-0.0717855	0.335414	0.684582	0.142495	-1.19523	-1.27771	-1.15628	-1.40925	-1.47635	-1.30596	0.96405	0.732503	1.07771	0.925116	0.999636	1.08467
Dars	0.901068	0.76981	1.3057	1.48047	0.986922	1.22279	-0.433955	-0.413939	0.486211	0.0803708	-0.0947554	0.325197	-1.97967	-0.604255	-0.925313	-1.02034	-1.32107	-0.765231
Dbi_(P31786)	-0.496485	-0.876398	0.159077	-0.213593	-1.8252	-0.368742	-0.687033	-0.743829	-1.11935	-0.391467	-0.409395	-0.183255	1.67159	0.525272	1.27009	1.79793	0.709627	1.18115
Dbn1	1.49235	1.19559	1.29957	1.24655	0.966903	1.23495	-0.828058	-1.24405	-1.08341	-1.11627	-1.3543	-0.919994	-0.233421	-0.337997	0.167896	-0.0218971	-0.202598	-0.261824
Dbr1	0.390696	0.410996	0.455968	0.183515	-0.226741	0.23381	-1.62011	-1.23707	-1.22827	-1.2095	-1.26989	-0.930888	0.545353	0.765798	0.904894	1.57038	1.13149	1.12956
Dbt	-1.0098	-1.03103	-1.09392	-1.05035	-1.22346	-1.01559	1.33015	1.50957	1.51145	1.08412	1.10736	0.756891	-0.546684	0.210146	-0.193982	0.00462195	-0.587268	0.23776
Dcaf11	0.0893222	0.10704	0.353563	-0.233411	-0.0734872	-0.1793	-1.37935	-1.23434	-0.841087	-1.30074	-0.881424	-1.29772	1.00456	0.983145	1.62402	0.818802	1.54854	0.891878
Dcaf13	0.79928	0.953215	1.04263	0.851872	0.652088	0.351729	-1.07053	-1.08038	-1.43808	-1.06906	-1.32915	-1.6117	0.0146586	0.462174	0.241119	0.577464	0.0416906	1.61098
Dcaf5	0.843161	0.830106	0.551648	0.643706	0.322482	0.917455	-0.900212	-1.04033	-1.98229	-1.00973	-1.24665	-0.857479	0.216171	0.789415	1.90116	0.582169	-0.170751	-0.39003
Dcaf7	-0.152846	-0.0758206	-0.394037	-0.994104	-0.652882	-0.72225	-1.08319	-0.658439	-1.1329	-0.826663	-0.506648	-0.544212	0.806862	1.42804	1.73139	1.15367	0.93044	1.69358
Dcakd	1.12656	1.2293	0.337915	1.04241	1.49045	1.13352	-1.34314	-1.05331	-0.860477	-1.35021	-1.21009	-1.41931	0.252737	0.533689	0.400363	-0.00461785	-0.129523	-0.176272
Dcdc2	1.21858	-0.0293477	0.314487	0.35947	-0.938603	-0.774312	-1.22906	-0.630369	-1.65525	-0.506599	-0.818242	-1.19146	1.41427	0.991613	1.54843	0.807037	0.836372	0.282978
Dclk1	0.493626	0.330238	-0.0240853	0.208369	0.49354	0.10081	-1.45418	-1.41662	-0.553826	-1.8685	-1.10649	-1.13283	1.15279	0.959525	1.09729	0.870182	0.925893	0.924282
Dclk2	0.773272	0.753086	0.395177	0.501337	0.926576	0.631201	-1.27467	-1.54455	-1.32236	-1.41896	-1.44321	-1.08807	0.703798	0.630144	1.13121	0.479937	0.739458	0.426619
Dcp1a	1.45774	1.23619	0.850208	0.906385	1.07823	0.553647	-1.09807	-1.03456	-1.57421	-1.26831	-1.13209	-1.28878	-0.0260821	-0.449699	0.566643	0.363085	0.394208	0.465483
Dcp1b	0.435416	0.859256	0.516125	0.417478	0.736789	0.394635	-1.22918	-1.44854	-1.18576	-1.02479	-1.00608	-1.05777	0.789312	0.261733	1.62351	1.03032	-1.13817	1.02572
Dctn1	0.755805	1.95508	1.83909	0.16238	1.11523	0.792965	-0.702539	-0.461494	-0.562323	-0.0986455	-0.0424384	0.613892	-0.815323	-0.20035	-1.57718	-1.18292	-0.96359	-0.627647
Dctn2	0.679345	0.95045	0.972767	0.793657	0.744823	1.04869	0.290969	0.821459	0.606758	0.192257	0.134434	0.414608	-0.589453	-1.54949	-1.46796	-0.814203	-1.24705	-1.98205
Dctn3	0.574213	1.02535	1.58495	1.28257	-0.292227	2.00521	-0.391187	0.240542	-0.0507124	-0.146502	0.251498	-0.35587	-1.38885	-1.01895	-1.60989	-0.0561817	-0.848138	-0.805834
Dctn5	-0.0530865	0.259932	-0.291321	0.392681	-0.1132	0.879084	1.30993	0.787421	1.51162	0.633214	0.474043	0.969479	-1.66286	-1.07496	-1.08735	-1.82328	0.0246682	-1.136
Dctn6	-1.13742	-0.380602	-1.21042	0.0921601	-1.72818	-0.792821	-0.881369	-0.120884	-0.112056	0.21959	0.264419	0.457575	1.0239	1.62341	1.81753	1.19472	-0.825166	0.49562
Dcun1d1	-1.08747	-0.776566	0.122672	-0.322427	-2.30248	-0.515222	-0.0890975	0.789217	0.318032	1.12235	1.25355	1.5094	0.196958	0.695672	1.00387	-0.774793	-1.24355	0.0998822
Dcun1d5	0.68591	0.809987	1.06889	0.843087	-0.0117178	0.385172	-1.27673	-0.761728	-1.77712	-1.6496	-0.808418	-1.02528	0.305471	-0.279424	0.613265	1.22974	0.250322	1.39818
Ddah2	0.0268036	-0.331889	0.124757	-0.0891434	-0.677727	0.128313	-0.79109	-1.11207	-0.866295	-1.25679	-1.13172	-1.33084	1.07986	1.19522	1.33583	1.23204	0.907643	1.55711
Ddb1	1.55907	1.10523	1.58426	1.42191	-0.427457	1.10253	-0.400721	-0.792974	-0.42734	-1.21239	-0.999773	-0.658282	-0.891399	-0.120143	-0.53376	0.545845	-1.37228	0.517666
Ddc	0.60325	0.426128	0.548068	0.563064	0.241985	0.358658	0.847758	0.842981	0.960007	0.847435	0.866002	0.948533	-1.31284	-1.41015	-1.35534	-1.07839	-1.55458	-1.34256
Ddhd1_(D6RH62;E9QQ38;F8WHP5;F8WIJ5)	0.0990234	0.351593	0.332045	0.305619	-1.19611	0.133314	-1.30295	-1.23967	-0.879645	-1.01114	-1.19182	-1.07886	0.836613	1.09964	1.01855	1.18492	1.38333	1.15554
Ddhd1_(Q80YA3)	-0.0942271	-0.0434334	-0.0876001	0.244952	0.646067	0.0524195	-1.18618	-0.813849	-1.45512	-1.31236	-1.41051	-1.09482	1.18664	1.09236	1.47748	0.873282	0.914229	1.01067
Ddhd2	-0.147819	0.812724	0.988699	0.859794	0.213997	0.926972	-0.4657	0.659488	0.480544	0.778732	1.36991	0.527685	-1.98039	-1.39592	-0.224787	-1.55737	-0.914527	-0.932031
Ddi2	-0.859835	-0.048962	0.140163	-1.14979	-1.68222	0.171955	0.482644	1.36407	0.902508	1.32144	1.68836	1.10018	0.0300293	-0.0188239	-0.772664	-1.33158	-0.473716	-0.863759
Ddost	1.26986	1.36175	0.931687	0.972553	1.70817	1.35519	-0.393727	-0.702289	0.547034	-1.03723	-0.798875	-1.04812	-1.09406	-0.585955	-0.867582	-0.561892	-0.665837	-0.390679
Ddrgk1	-0.374581	-0.0308366	-0.257965	-0.46596	-0.302433	-0.258945	1.33287	1.51552	1.63996	1.31977	1.26574	0.255746	-0.460799	-0.548812	-0.839569	-1.66199	-1.05351	-1.07422
Ddx10	1.30388	0.671144	0.382688	1.15686	1.31022	0.600148	-0.517136	-0.954174	-1.05287	-1.2528	-1.43206	-1.26154	0.263783	0.974909	-1.1831	1.09292	0.240184	-0.343059
Ddx18	1.23489	0.759096	-0.384622	0.655667	0.847907	-0.122145	-1.13335	-1.40361	-1.10698	-1.22981	-1.63443	-1.0158	0.318112	0.491098	0.701684	1.03999	1.06325	0.919062
Ddx19a	0.878317	1.13576	1.55459	0.935386	1.09867	1.30814	-1.2666	-1.26805	-0.85214	-1.24892	-0.861057	-0.944109	-0.212425	-0.0406407	0.264741	-0.680677	0.8058	-0.606772
Ddx21	1.58349	1.53516	0.452312	1.47219	1.56731	0.933033	-0.358907	-1.01157	-1.05451	-0.828153	-1.08084	-1.21704	-0.580814	-0.507159	-0.213726	-0.342847	-0.272165	-0.0757638
Ddx23	1.09672	1.31014	0.454263	0.719385	1.1705	0.317486	-0.953435	-1.14159	-1.55657	-1.2538	-1.44672	-1.37144	-0.0209888	0.462999	0.179641	0.657658	0.48912	0.886635
Ddx27	0.995295	1.16201	0.964019	0.914175	0.807675	1.21684	0.364216	0.305899	0.354804	0.13117	0.260041	-0.00193583	-1.48842	-1.34217	-0.571893	-0.807352	-1.64504	-1.61933
Ddx31	0.676894	0.49321	-0.848877	-0.246849	-0.117959	-1.24809	-0.593694	-0.677399	-0.891661	-1.28788	-0.936838	-0.998021	0.76437	1.18328	0.318182	1.14898	1.83033	1.43204
Ddx39a	1.21104	1.40572	1.08791	1.39475	1.38628	1.14337	-0.895736	-1.03817	-1.34776	-1.0905	-0.959745	-0.994225	-0.236256	-0.32104	-0.197481	0.0467608	-0.413553	-0.181382
Ddx39b	1.11429	1.07217	0.892956	1.15254	0.95477	0.857754	-1.25361	-1.11706	-1.62556	-1.39179	-1.09991	-1.09993	-0.230934	0.339579	0.0944298	0.809035	0.11723	0.414033
Ddx3x	-0.335167	1.73532	0.399762	-0.0798658	-0.0523351	0.62699	0.740316	0.984038	-0.323406	1.26624	1.26093	0.432998	-0.738478	-0.663653	-0.896597	-1.58744	-1.67411	-1.09555
Ddx42	1.0113	1.38164	0.384909	1.34803	1.42503	0.958278	-0.425748	-0.792236	-1.8458	-1.34703	-0.69164	-1.25661	0.251411	0.540155	-0.673473	0.00527109	0.195102	-0.468587
Ddx46	0.618948	1.00688	-0.0296708	0.68878	1.55751	0.396149	-1.29412	-1.04466	-0.752005	-1.54938	-1.37719	-1.48681	0.452615	0.79952	0.765163	-0.138324	1.07775	0.30884
Ddx47	1.34817	1.07175	1.52717	0.856303	1.15727	0.99876	-0.947502	-0.510558	-2.0625	-0.410698	-0.577969	-1.20424	-0.19788	-0.759268	-0.301327	0.513074	-0.542917	0.0423572
Ddx5	0.829608	1.57518	0.870375	1.50572	1.58397	1.10002	-0.12059	-0.624771	-0.65753	-0.933829	-1.24586	-1.00488	0.0597957	0.0524795	-0.937287	-1.08319	-0.863926	-0.105283
Ddx50	0.573595	1.16923	-0.200349	0.12704	1.16214	-0.131203	-0.802029	-0.702413	-0.405649	-1.57593	-1.27501	-1.46978	0.286732	1.39176	1.67644	-0.67044	1.00272	-0.156855
Ddx54	1.03218	0.810736	0.541179	1.06826	0.798924	0.465336	-0.626579	-1.4227	-1.44663	-0.745641	-1.75758	-1.54737	0.413061	1.02161	0.855013	0.483742	-0.331389	0.387847
Ddx55	0.423417	0.519631	-0.616907	-0.345063	0.438479	0.459566	-1.39781	-0.890856	-1.44916	-1.06877	-0.800305	-0.685862	1.49116	0.267226	2.30467	0.843114	0.478231	0.0292346
Ddx56	0.542725	1.0706	0.45207	0.47058	1.40582	0.0931863	-1.06245	-1.31547	-1.38442	-1.16377	-1.50337	-1.20736	0.59109	0.681722	1.35864	-0.0717339	0.306422	0.735705
Ddx58	0.0230368	-0.303106	-0.180514	0.280873	0.85688	0.393528	-1.7863	-1.70612	-1.5931	-0.641309	-0.32258	-0.640406	0.592665	0.679633	0.407087	0.970305	1.56466	1.40476
Ddx59	0.469555	0.493936	-0.0786541	0.00281717	0.449597	0.118591	-0.851863	-1.5155	-1.22166	-1.04812	-1.33794	-1.36182	1.14648	0.710025	1.74304	0.558029	1.30997	0.413505
Ddx6	0.999313	0.612983	0.457646	0.990938	1.22419	0.948859	-1.28088	-1.48941	-1.02347	-1.48294	-1.22297	-1.23373	0.919221	0.635061	0.796462	-2.6373e-05	0.169801	-0.0210413
Ddx60	0.428	1.56345	0.0312341	0.725886	0.159814	-0.707215	-1.37319	-1.38792	-1.91766	-0.471042	-0.405551	-0.745115	1.21235	0.953651	1.47158	0.253096	-0.254362	0.462992
Decr1	-1.01694	-1.19638	-0.963806	-0.942965	-1.39823	-1.01887	1.34674	1.37192	1.22097	1.17467	1.28483	1.07157	-0.12515	-0.298815	-0.355766	0.210234	-0.270651	-0.0933726
Decr2	0.622902	0.55442	-0.0652985	0.679655	0.728641	0.612296	-0.584245	-0.815706	-1.04442	-1.24122	-1.81786	-1.77528	0.733041	0.566737	1.62045	0.746214	-0.344076	0.823747
Defb1	0.249131	-0.351621	-1.75397	-1.70028	-1.58629	-0.739409	0.849555	1.08427	1.29023	1.15427	1.22095	0.69011	-0.070536	0.658422	0.0788677	-0.5504	-0.12394	-0.399369
Degs1	-1.41351	-0.0953439	-0.768801	-0.83086	-0.127262	-0.129773	1.29215	1.68464	1.11891	0.911582	1.49406	0.959628	-0.80143	-0.703591	-0.736802	-0.399112	-1.44749	-0.0069945
Dek	0.934714	0.851032	0.764674	1.35623	0.32046	0.617638	-1.16985	-1.49468	-1.33921	-1.22603	-1.45628	-1.22911	0.998475	0.585625	0.200459	0.542769	0.450018	0.293059
Dennd1a	-0.396558	0.29949	-0.0809826	-0.200455	0.443683	0.514111	-1.05804	-1.16566	-1.36911	-1.29267	-1.06076	-1.13995	1.36873	0.478013	1.49611	0.784245	1.2598	1.11999
Dennd4a	0.138556	-1.13081	-0.0738144	-0.277533	-2.26217	-0.955682	-0.503646	-0.390257	-0.85407	0.0521752	-0.23271	-0.236085	0.996112	1.1335	1.8051	0.621192	1.26495	0.905201
Dennd4c	-0.647619	-0.569432	-0.570745	-0.733118	-0.435315	-0.542699	0.971747	1.46828	1.28636	1.44921	1.62938	1.15982	-0.956537	-0.590712	-0.4382	-1.32227	-0.279929	-0.878226
Dennd6a	0.856323	0.426788	0.248433	0.572824	0.482773	-0.146422	-0.915953	-1.40054	-1.81079	-1.43852	-0.91976	-1.13743	0.879544	0.717384	1.41537	0.51312	0.493522	1.16333
Denr	0.332882	0.154702	1.15571	0.580828	-0.569405	0.596546	0.543812	0.778755	1.09335	0.957526	0.789191	0.864317	-1.92094	-1.25943	-1.44022	-0.757406	-1.3964	-0.50382
Derl1	-1.49615	-0.779538	-0.652743	-0.691446	-0.17393	-0.695906	1.52978	1.11516	1.43358	1.57265	0.952322	1.3086	-0.530025	-0.529977	-0.615714	-0.658043	-0.680543	-0.408078
Derl3	-1.0275	-1.65444	-0.167813	-0.806792	-1.2391	-1.89898	-0.368212	0.445623	1.10205	0.887901	0.779521	-0.350231	-0.129919	1.33306	0.966948	0.635366	0.55555	0.936963
Dgkd	0.645613	0.175313	-0.428736	-0.701227	-2.13813	-1.19081	-0.580166	0.0438661	-0.101066	-0.975869	-0.880176	-0.423714	1.21676	0.611519	1.31498	1.1505	1.42042	0.840916
Dgkg	-1.63926	-1.26249	-2.07872	-0.903749	-0.0581879	-1.28718	0.468865	0.586781	0.208955	0.781647	0.403042	0.227466	0.855932	0.412101	1.37142	0.104246	1.07392	0.735209
Dgkq	0.340781	-0.910596	0.318845	0.123735	-0.345635	-0.204647	-1.47237	-1.50742	-1.96236	-0.281012	0.0391468	-0.108319	1.19532	0.538446	1.82778	0.502764	1.31699	0.588541
Dgkz	0.0129902	-0.541737	-0.083571	-0.0451814	-0.189139	0.0046461	-1.00116	-0.984386	-1.18157	-1.10647	-1.25791	-1.06014	1.4387	1.03611	1.3543	1.19143	1.37244	1.04065
Dhfr	-0.42649	-0.488609	0.00645364	-0.050643	-0.0383712	-0.270796	-0.864685	-1.15082	-1.00207	-1.20964	-1.416	-0.624794	1.30859	1.17194	1.09503	1.49339	1.17208	1.29544
Dhodh	-1.52102	-0.917314	-1.21029	-1.0477	-1.51278	-1.10016	0.522708	0.57694	-0.424393	1.0313	1.31978	-0.0774494	0.930775	0.344694	1.05735	0.827859	0.0176425	1.18207
Dhps	1.24323	0.231821	0.940073	0.895566	-0.721392	0.511334	-1.1139	-1.22487	-1.10741	-1.21296	-0.918498	-1.16264	1.39153	0.367309	1.00517	1.24375	-0.732965	0.364852
Dhrs1	-0.20285	-0.956078	-0.784139	-0.302235	-0.912756	-0.514917	-0.31392	-0.776532	0.861193	-0.450118	-1.06003	-1.48667	1.51045	1.31255	1.86895	0.815153	0.440846	0.951098
Dhrs11	0.277439	-0.20747	0.0587015	0.341312	1.24979	-0.0440019	-0.923262	-1.17589	-1.80437	-0.941825	-1.099	-1.00539	1.60769	0.238312	1.70667	0.382393	0.707344	0.631565
Dhrs13	1.0706	0.663553	-0.0481739	0.897969	1.88922	1.29008	-1.05877	-0.749039	-1.64227	-0.920596	-1.0035	-1.36036	0.443978	0.522598	0.634715	-0.28736	0.198014	-0.540658
Dhrs4	-0.708611	-0.693715	-0.629462	-0.833041	-1.0443	-0.810952	1.34322	1.43195	1.60857	1.24569	1.42061	1.08969	-0.5579	-0.563074	-0.604938	-0.44632	-0.683809	-0.563613
Dhrs7	-0.678725	-0.684666	-0.584174	-0.887674	-0.979226	-0.0959166	1.61213	1.40874	1.89409	1.24681	1.13205	0.562815	-0.681155	-0.674578	-0.805818	-0.679906	-0.617166	-0.487635
Dhrs7b	-0.0994706	-0.439017	-0.759798	-0.82057	-1.48884	-0.397052	-0.204619	-0.959358	-0.926247	-0.491568	-0.520951	-0.60203	1.15524	0.813975	1.40584	1.04704	1.60247	1.68496
Dhx15	0.676914	0.660691	0.368692	0.749854	0.683411	0.327098	-1.2624	-1.36044	-1.29634	-1.49431	-1.44917	-1.28068	0.681224	0.722636	0.591636	0.87594	0.93252	0.872736
Dhx16	1.24254	0.739769	0.0958562	0.626965	0.672412	0.0806462	-1.4558	-1.09395	-1.45292	-1.13691	-1.08247	-1.57149	1.09854	0.735815	1.09214	0.663135	0.491581	0.254143
Dhx29	1.30945	1.23228	0.800715	0.164	0.797487	0.0933394	-1.47884	-1.42902	-1.28735	-1.30232	-0.999714	-1.18799	0.523376	0.609734	0.227226	0.0867898	0.744782	1.09607
Dhx30	0.981529	0.664456	0.862856	0.574695	1.4789	0.854214	-1.61057	-1.22452	-1.65101	-0.903897	-1.0161	-1.32643	0.837467	0.342708	0.422281	0.163202	0.263808	0.286397
Dhx32	-0.186133	-0.412678	-0.113976	-0.761948	-0.457025	-0.311932	1.10504	1.1161	1.66469	1.41588	1.23547	1.30433	-1.11268	-0.762324	-0.97151	-1.2198	-0.790756	-0.740746
Dhx33	1.53748	0.993416	0.357993	0.951691	1.29512	0.657775	-0.677288	-1.07656	-1.03761	-1.31594	-1.10874	-1.13551	-0.341677	-0.961923	1.42535	-0.0823238	0.67512	-0.156383
Dhx34	0.628681	0.492007	0.372313	0.328078	1.11306	-0.00652896	-1.27216	-1.42495	-1.35356	-1.19293	-0.934678	-1.10437	0.213234	-0.324157	1.52705	1.1819	0.400355	1.35666
Dhx36	0.838042	0.413404	0.0651729	0.237434	0.954055	0.128786	-1.31534	-1.27861	-1.3521	-1.2392	-1.54996	-1.00401	0.745361	0.913423	1.47807	0.620397	0.933386	0.411686
Dhx38	0.480142	0.758377	0.216126	0.635394	1.08134	0.197507	-1.19345	-1.14857	-1.39141	-1.28849	-1.25787	-1.32679	0.351001	0.630969	1.92664	0.365773	0.376263	0.587042
Dhx40	1.02495	0.315578	1.1055	0.696292	0.849852	0.58871	-0.990997	-1.07895	-1.34603	-1.39757	-1.42063	-0.901342	1.56453	0.091042	-0.889924	0.699066	0.573449	0.516467
Dhx58	-0.553806	-0.769637	-0.25665	-0.0648238	1.06691	0.263049	-1.8834	-0.913196	-1.00806	0.180211	0.526284	-0.411262	-0.907819	0.380699	-0.384987	1.24709	2.05053	1.43886
Dhx8	0.603468	0.730535	0.0287483	0.802724	0.917832	0.264377	-1.22711	-1.51675	-1.52216	-1.45357	-1.30929	-0.881891	0.744083	1.06655	1.00829	0.33194	0.680877	0.731352
Dhx9_(A0A087WPL5;E9QNN1)	0.811355	0.790158	0.374718	0.588321	0.966024	0.548652	-1.51951	-1.65163	-1.06702	-1.34656	-1.32874	-1.16634	0.508465	0.749275	0.477633	0.861649	0.932718	0.470828
Dhx9_(O70133;O70133-2)	1.00732	0.948555	-0.133973	1.11727	0.916939	0.487033	-1.06408	-1.28897	-1.26798	-1.52877	-1.46144	-1.19247	0.27377	1.01111	0.42237	0.791765	0.680836	0.280719
Diablo	-0.368056	-0.36019	-0.442376	-0.281625	-0.560624	-0.450904	1.20934	1.20366	1.67865	1.41887	1.29947	1.02358	-1.00704	-0.884608	-1.38827	-0.272867	-0.993099	-0.823904
Diaph1	0.105507	0.742552	0.337894	-0.660361	0.701416	0.090054	-1.30104	-0.953248	-1.55268	-1.21231	-0.562547	-1.43585	0.772279	0.96531	1.54029	0.15191	1.24718	1.02365
Dido1	0.415799	0.586394	-0.0047491	0.421028	0.227963	-0.108007	-1.09802	-1.1773	-1.65296	-0.928413	-1.58655	-1.11284	1.35808	1.01168	0.808616	0.99484	0.711987	1.13247
Dimt1	0.207298	0.0617838	-0.0813866	-0.0759316	0.193691	0.125884	-1.02748	-0.786827	-0.95021	-0.916476	-1.03744	-1.24457	1.34531	1.33565	2.67392	-0.176943	0.117531	0.236194
Dio1	-0.815123	-0.961634	-1.0246	-1.20989	-2.51598	-0.427225	1.06775	0.900847	1.17779	1.03766	0.77989	0.754545	0.220277	0.508264	0.578728	-0.0752349	-0.266303	0.270248
Dip2b	0.622682	0.509089	0.33294	0.364739	0.623762	0.33145	-1.25446	-1.47284	-1.21688	-1.54622	-1.37037	-1.13537	1.11445	1.11263	0.611518	0.565427	1.00792	0.799538
Dip2c	0.636936	-0.152771	-0.893487	0.291576	-0.050883	-0.419521	-0.738093	-0.995864	-1.17735	-1.22959	-1.15946	-0.89607	1.34448	0.994189	2.02784	0.605501	0.97577	0.836806
Dis3	0.716944	0.82929	0.335093	0.628276	0.842504	0.381067	-1.33722	-1.32528	-1.40478	-1.31889	-1.43986	-1.32025	0.76826	0.900357	0.913277	0.683858	0.603605	0.54374
Dis3l2	0.979886	0.452745	0.505659	0.844548	1.18692	0.82133	-1.2057	-1.51832	-1.59878	-1.03883	-1.31293	-0.639842	0.755535	0.431206	1.56186	-0.0800828	-0.217379	0.0721816
Dkc1	0.704673	1.06698	-0.221013	0.992663	1.34285	0.217661	-0.996113	-1.07532	-0.979026	-1.42764	-1.56567	-1.51901	0.0745784	0.767499	1.03211	0.651933	0.63409	0.298763
Dlat	-0.5006	-0.362456	-0.531988	-0.444266	-0.678647	-0.601727	1.39843	1.41552	1.73996	1.35193	1.21316	0.93688	-0.790044	-0.657203	-0.934613	-0.80864	-1.02079	-0.724914
Dld	-0.41473	-0.683818	-0.481308	-0.151651	-1.16569	-0.48668	1.34102	1.45983	1.54451	1.12612	1.33647	1.01035	-0.882152	-0.760405	-0.802971	-0.127554	-1.36097	-0.500364
Dlg1_(Q811D0)	0.0302573	0.136019	-0.478649	-0.408573	0.0369442	-0.370806	-0.898134	-0.779344	-1.33926	-1.03877	-1.18091	-1.16597	1.14236	1.31713	1.52694	1.26051	1.07281	1.13745
Dlg3	-0.842365	-0.172541	-1.27459	-1.04291	-0.705306	-0.503407	-0.53465	-0.509945	-0.734666	-0.525967	-0.634544	-0.473868	1.24469	1.04066	1.68696	1.30104	1.48617	1.19524
Dlg4	0.421745	0.0215178	0.0432614	0.674522	0.153662	0.35384	-0.611092	-1.40472	-1.45388	-1.3253	-1.41908	-1.23436	0.869392	0.410202	1.67793	1.14193	0.8961	0.784327
Dlgap4	-0.872315	-1.22119	-0.95402	-1.15957	-1.39211	0.195337	-0.530226	0.21899	-0.482167	-0.131527	0.157751	0.205886	0.134139	0.582381	0.0201437	1.74337	1.29495	2.19019
Dlst	-0.113927	-0.14039	-0.3796	-0.202456	-0.388097	-0.130707	1.3367	1.43639	1.53219	1.24818	1.21766	0.852599	-0.971863	-1.12328	-1.11195	-0.80297	-1.20507	-1.05343
Dmap1	0.236182	0.499842	0.0803875	0.0696768	0.328739	0.171708	-1.28832	-1.24314	-1.51631	-1.14267	-0.930791	-1.24258	0.85104	1.74686	1.54044	0.579784	0.783571	0.475579
Dmd_(P11531)	1.14132	1.16857	0.954505	0.998328	0.943546	0.798153	-0.309396	-0.661139	-1.49391	-2.01694	-0.880284	-0.682465	0.973882	-0.0182167	-0.0372942	0.733975	-0.937215	-0.675414
Dmxl1	0.360918	0.552331	-0.173213	-0.530502	0.851353	-0.0524544	-1.4268	-1.43752	-1.22125	-0.766011	-1.17511	-1.01234	0.74479	0.64604	1.18575	0.793142	1.77329	0.887583
Dmxl2_(Q8BPN8;Q8BPN8-2)	-1.43279	-1.06673	-1.44485	-1.72847	-1.26346	-1.16555	0.702781	0.744482	0.729326	0.657961	0.549537	0.712815	0.723079	0.559579	0.96073	0.333552	0.896029	0.531974
Dnaaf5	1.08817	1.56258	1.25887	0.368685	1.49799	0.830695	-1.44361	-1.04674	-1.31044	-0.710342	-0.79203	-0.890161	0.671633	-0.342438	-0.262561	-1.0474	0.243593	0.323515
Dnah6	0.977668	0.317198	0.706803	0.851069	0.200264	0.913046	-0.971898	-1.61184	-1.44752	-1.41985	-1.44787	-1.11772	0.672618	0.516317	0.924004	0.767106	0.586908	0.583694
Dnaja1	-0.21995	0.189256	-0.866447	-1.24987	-0.241663	-0.717835	-1.06016	-0.235337	-0.338163	-0.792139	-0.475533	-1.11478	1.53443	0.949825	1.59937	0.379764	2.08611	0.573131
Dnaja2	-1.77828	-0.52585	-1.2461	-1.48405	-1.4733	-0.561437	-0.280058	0.340631	0.435437	0.0943258	0.575652	-0.0571473	0.49203	1.3235	0.639054	1.26224	1.32273	0.920633
Dnaja3	-1.33202	-0.71114	-1.79244	-0.517911	-0.350444	-0.619617	0.92282	1.44395	0.866054	1.54724	1.71472	0.659178	-0.198163	-0.0377061	-0.305662	-0.0588175	-1.05248	-0.17755
Dnaja4	-1.46929	-0.638353	-1.23608	-1.92728	-1.15645	-1.31987	0.0372739	0.7678	0.70883	0.60912	0.766455	0.456006	0.830317	1.01901	1.00797	0.12023	0.911667	0.512639
Dnajb1	-0.260778	0.444548	0.57013	-0.128507	0.270445	0.563736	-1.36365	-1.03962	-1.44743	-1.04036	-1.05702	-1.55876	0.757932	1.07221	0.976139	0.756074	1.21888	1.26603
Dnajb11	-0.579348	-0.604602	-0.361497	-0.574875	-1.01857	-0.500653	1.43239	1.50415	1.37768	1.36347	1.31358	1.15459	-0.687867	-0.810522	-0.729588	-0.633088	-0.783718	-0.861534
Dnajb14	-0.473727	0.338939	0.152213	-0.830115	-0.207243	-0.154448	-0.495448	-0.668368	-0.881783	-1.18975	-1.06719	-1.56483	1.36185	0.961341	1.92316	0.731945	0.666501	1.39696
Dnajb2_(Q3TB24)	1.31445	2.09538	0.712209	1.05349	0.550028	1.45502	-0.237603	-0.570766	-1.3559	-0.128314	-0.281565	-0.932865	-0.214649	-0.627438	-0.40702	0.0392507	-1.14157	-1.32214
Dnajb4	0.852122	0.908456	1.06816	0.295205	0.345649	0.880375	-1.10136	-1.07686	-1.97016	-1.26305	-1.4486	-0.972383	0.644774	0.0662633	0.75584	0.825616	0.755496	0.434444
Dnajb6	1.405	1.39807	1.0004	0.644835	0.764244	1.17517	-0.184023	-0.251906	-0.752504	0.290102	0.233455	-0.253759	0.117448	-0.921041	-0.493888	-0.330379	-1.58123	-2.25999
Dnajb9	-1.24487	-1.19499	-1.35132	-1.07962	-1.92584	-1.12384	0.804442	1.0875	0.851336	0.603121	0.921588	0.57817	0.715026	0.51823	0.899521	0.464179	0.377416	0.0999596
Dnajc10	-1.63939	-1.19981	-0.52042	-1.56522	-1.97493	-0.521176	0.760139	0.901499	0.645267	0.490358	0.796474	0.319391	-0.0105225	1.24082	0.998696	0.446654	0.177809	0.65435
Dnajc12	0.630772	1.43061	1.59197	0.845546	1.04783	1.57176	-1.37214	-1.23641	-1.34493	-0.73397	-0.851473	-0.751942	-0.00953105	0.473145	-0.312559	-0.167662	-0.335945	-0.475076
Dnajc16	1.26245	1.17488	0.453755	0.588417	0.421198	0.943272	-1.70434	-1.01986	-1.29363	-1.28913	-1.0612	-0.791977	0.110722	1.21515	-0.0608018	-0.617982	1.06434	0.604737
Dnajc17	0.592735	0.559466	0.142328	0.273717	0.551469	0.194321	-1.25802	-1.53836	-1.68495	-0.915444	-1.005	-1.36953	1.38233	0.689016	0.944773	1.03812	0.854169	0.548863
Dnajc19	1.11878	0.949534	0.759646	0.546578	0.397717	0.887932	0.479385	0.673231	0.469467	0.55714	0.594571	0.233788	-1.19006	-1.57713	-2.00402	-0.347807	-1.51269	-1.03606
Dnajc2	1.06241	0.648483	0.485428	1.56855	1.57039	1.43767	-0.89427	-0.806338	-1.34199	-0.690929	-0.874491	-0.817881	0.328359	-0.300793	-0.356859	-0.29587	0.731338	-1.45321
Dnajc24	-0.133556	-0.751779	-0.234917	-0.483344	-2.23955	-0.0365006	-0.476747	-0.658387	-1.04655	-0.0784797	-0.403277	0.0184801	1.32192	1.19885	2.14637	1.00504	0.323614	0.528809
Dnajc3	-0.568554	-0.383596	-0.422338	-0.675777	-0.664806	-0.539755	1.38405	1.52249	1.54452	1.23141	1.3136	1.12413	-0.786753	-0.821324	-0.748884	-0.939097	-0.598995	-0.970309
Dnajc5	0.0395459	-0.506786	-0.231966	-1.18751	-1.14021	-1.15433	-0.51572	-0.538286	-0.572418	-0.406535	-0.800216	-0.742235	1.37971	0.875287	1.50488	1.10604	1.63141	1.25934
Dnajc6	0.48842	0.227528	0.195733	-0.090709	0.707013	0.340761	-1.54137	-1.14403	-1.60168	-1.00886	-1.1233	-1.09131	0.785037	0.787307	1.84757	0.67493	0.661922	0.88503
Dnajc8	0.698218	0.122144	-0.139445	0.0621804	0.611229	-0.522669	-1.68238	-0.662167	-1.35229	-1.67869	0.130741	-1.19011	1.5476	0.343469	0.437957	1.21303	1.32886	0.732326
Dnajc9	0.170251	0.732793	-0.211097	0.600619	0.791109	0.14964	-1.11471	-1.36101	-1.38638	-1.27901	-1.07881	-1.36622	1.08562	0.813294	1.41367	0.670193	1.17034	0.199718
Dnlz	0.0971392	-0.639716	-0.860297	-0.834477	0.0437666	-0.374033	1.37616	1.30345	0.742718	1.28644	1.34328	1.2334	-0.550693	-0.568941	-1.40375	-0.718173	-1.65331	0.177028
Dnm1l	-1.6443	-0.122304	-0.648441	-1.36311	-1.23417	-0.836593	-0.952554	0.394389	-1.00801	0.331373	1.03653	0.362062	1.40658	0.971197	0.645876	0.431316	1.54738	0.682788
Dnm2	-1.38332	-0.366666	-1.66639	-1.65955	-0.565899	-1.22171	0.116597	1.05837	1.13228	1.02699	1.15171	0.502876	0.494419	0.772541	0.357492	-0.578603	1.08935	-0.260462
Dnm3	0.167674	0.983935	-0.279726	-0.159572	0.465485	-0.180747	-1.79577	-0.641682	-1.18022	-0.837547	-0.83614	-1.3711	1.29352	1.21498	1.50725	0.249417	1.36231	0.0379534
Dnmt1	0.888736	1.01399	0.729778	0.577964	0.714258	0.585988	-1.35294	-1.2266	-1.41488	-1.49452	-1.39685	-1.26071	0.848475	0.457319	0.730904	0.569717	0.643259	0.386124
Dnmt3a	0.49599	1.69157	0.842809	1.25895	1.38018	0.328752	-0.0639799	-0.14178	-0.928174	-1.12829	-1.4383	-1.55331	0.113314	-0.356543	-0.603401	0.85662	-1.22032	0.465906
Dnpep	1.43854	0.87148	1.62685	1.6412	0.225396	1.23586	-0.393525	-0.327987	-0.309109	-0.27609	-0.187028	-0.142988	-1.76812	-0.700828	-0.886065	-0.108001	-1.45351	-0.486076
Dnph1	0.145384	0.130368	0.414364	-0.427621	0.0937589	-0.0586021	-1.63781	-1.1893	-1.41348	-0.66263	-1.15895	-0.965922	1.27176	0.769443	1.37185	1.22869	1.00807	1.08064
Dock1	-0.398142	-0.24519	-0.0794795	-0.241313	0.318048	0.0854486	-0.938372	-2.10622	-1.18678	-0.499925	-1.21274	-0.39743	1.17355	1.12786	1.35357	1.08823	1.14469	1.01419
Dock11_(A2AF47)	1.15415	1.24245	1.14049	1.07437	1.28596	1.06251	-0.517157	-0.685161	-0.611152	-0.663486	-0.809883	-0.657807	-0.213793	0.480671	-2.36173	-0.44628	-0.438727	-0.0354145
Dock11_(A2AF67)	1.20595	1.22754	1.12692	1.27911	1.06807	1.26548	-0.27057	-0.251592	-1.80996	-1.09233	-1.22185	-0.837564	-1.08384	0.10519	0.164245	-0.0200058	-0.504712	-0.350077
Dock6	0.182818	-0.204141	0.253427	-0.152763	0.0109962	0.0625278	-0.651285	-1.41566	-1.68063	-1.08901	-1.2605	-0.880204	1.21399	1.35248	1.30815	0.705177	1.11002	1.13461
Dock7	0.054092	0.158901	-0.238512	-0.313059	0.174824	0.101175	-0.990823	-1.03326	-1.27701	-1.22082	-1.25276	-1.22886	1.22382	1.31775	1.2334	0.792278	1.35129	1.14759
Dock8	0.941005	1.35091	1.19048	0.481117	1.48319	0.896365	0.0311798	0.152152	0.0565048	-0.18987	-0.10664	-0.341229	-2.00115	-0.833511	0.53038	-1.38566	-1.09135	-1.16388
Dock9	0.822022	0.229502	-0.136375	-0.112541	0.496003	0.03549	-1.25309	-0.884181	-1.42282	-1.23632	-1.23136	-1.35487	1.31206	1.11873	1.3935	0.54489	1.07871	0.60066
Dopey1	0.444139	0.257223	-0.176172	0.123882	1.05634	0.104933	-1.25193	-1.33035	-1.15687	-1.11814	-1.48047	-0.954838	0.21716	0.736524	1.31656	0.353887	1.45676	1.40136
Dopey2	-0.836224	-0.512347	-0.709004	-0.920386	-0.482601	-0.582396	-0.71399	-0.660228	-0.803355	-0.604331	-0.647269	-0.615556	0.975544	1.81151	1.5299	1.07723	1.33178	1.36172
Dpagt1	-0.907927	-0.676757	0.071409	-0.469058	-0.218056	-0.146492	1.21167	1.17346	1.48712	1.41821	1.2385	1.03423	-1.77023	-0.894751	-0.513118	-0.354002	-0.915871	-0.76833
Dpf2	0.158067	0.442612	0.441082	0.214383	0.26762	0.224504	-1.00659	-1.04387	-1.3682	-1.42298	-1.49278	-1.1096	1.13388	1.61781	0.121717	1.34621	0.475745	1.00039
Dph7	-0.654652	-1.20738	-0.278895	0.770398	0.245443	0.872557	0.632999	1.03694	0.943824	1.11018	0.977511	1.04241	-1.46065	-0.25513	-0.183724	-2.1779	-0.661281	-0.752646
Dpm1	1.20286	1.546	0.75331	1.21421	1.25218	0.807867	0.143603	-0.0712432	0.142172	0.168405	-0.00271161	0.0756239	-1.26112	-1.23753	-1.37676	-1.03185	-1.2961	-1.02893
Dpm3	-0.316038	-0.0616538	0.810954	0.616743	0.269727	1.02769	0.820838	0.847914	0.988486	0.829242	0.880845	0.634863	-1.64724	-1.56137	-0.600467	-1.15255	-1.82706	-0.560927
Dpp10	0.915658	0.960246	0.71359	0.908238	1.04665	0.615057	-1.19615	-0.877795	-1.80082	-1.22545	-1.59166	-0.773499	0.672475	0.57432	1.07969	0.287413	-0.525544	0.217592
Dpp4	-1.33879	-0.564705	-0.465702	-1.60975	-1.26844	-0.865046	1.46978	1.43214	1.84922	0.654537	0.59099	0.507931	-0.153896	0.0375306	0.581325	-0.635596	-0.474916	0.253398
Dpp6	0.629769	0.607835	0.234536	0.154457	0.633745	0.1593	-1.27827	-1.44783	-0.598866	-0.736335	-2.05862	-1.50789	0.945762	0.87485	1.05007	0.7632	0.811952	0.76234
Dpp7	-0.542286	-1.03915	-0.400249	-0.209418	-1.17148	-0.213784	1.55279	1.27631	1.09734	1.41552	1.13734	1.39571	-0.886487	-0.779592	-0.476412	-0.408106	-1.18984	-0.558196
Dpp8	0.734071	0.728423	1.12337	0.519484	1.41671	0.429969	-1.20022	-0.833342	-1.14286	-1.75337	-1.39244	-1.32694	0.817687	0.771951	-0.220566	0.376747	0.27061	0.68071
Dpysl5	0.811531	0.769061	0.838192	0.659813	0.44779	0.59897	-1.19797	-1.34689	-1.9617	-1.23292	-0.872512	-1.43278	0.827304	0.5957	0.622416	0.671845	0.701958	0.500197
Drap1	1.18964	0.924397	0.614651	1.02815	1.2856	0.807942	-1.22333	-0.857289	-1.45269	-0.825263	-1.08723	-0.821942	1.26983	0.0794167	-0.928017	-0.336385	1.02091	-0.6884
Drg1	1.40369	1.6511	1.26562	0.82588	1.31348	0.969154	-0.242105	-0.192022	-0.531491	-0.020362	-0.0485919	-0.199992	-0.63861	-0.733839	-0.843169	-1.3112	-1.33729	-1.33024
Drg2	0.737614	0.487306	-0.354418	-0.31479	0.489091	-0.650484	-1.2366	-1.1731	-1.25878	-1.03073	-1.43774	-0.669018	0.988719	1.05667	0.570559	1.11447	1.40495	1.27629
Drosha	0.0681223	0.3727	-0.359376	-0.513755	0.333699	-0.410268	-0.319305	-0.691395	-0.865576	-2.70804	-0.486559	-0.562189	1.25918	1.29327	1.44036	0.583459	0.96913	0.596537
Dsc2	-0.429606	-1.25833	-0.579689	-1.97247	-0.413639	-0.937644	0.24574	0.247957	0.304318	-0.218956	-0.361414	0.0322717	-0.93259	1.00826	0.838123	1.50503	0.994287	1.92835
Dscr3	0.183157	0.174306	0.243413	-0.618711	-0.516148	0.280641	-1.21359	-1.17817	-0.360754	-1.19929	-1.65871	-0.930948	0.791223	1.21787	1.10355	0.817027	1.39782	1.46732
Dsp	-0.669505	-1.1132	-1.11349	-1.35612	-1.1288	-0.569231	0.00428997	0.028547	0.00142977	0.0513847	0.00711901	-0.136967	0.378178	1.01154	0.497445	0.539475	0.656246	2.91166
Dst_(A0A087WSP0;S4R1P5)	1.15571	1.76619	1.19161	0.838832	1.46469	1.27451	-0.921802	-0.65199	-0.636396	-0.685546	-0.534911	-0.665109	-0.348021	-0.378026	0.247465	-1.39812	-0.770816	-0.948267
Dst_(Q91ZU6;Q91ZU6-4)	1.10155	1.58901	1.39716	0.921588	1.40649	1.29864	-1.12914	-0.84305	-0.971564	-0.985531	-1.03817	-1.11904	-0.211564	-0.315104	-0.0329968	-0.515835	-0.256485	-0.295961
Dstn	0.122651	-0.298173	0.893512	0.548123	-0.411137	0.406926	0.644054	0.834976	1.40507	0.89557	0.73888	1.10115	-2.05727	-1.54345	-1.13534	-0.436582	-1.21602	-0.492939
Dtd1	0.652991	-0.265634	0.521552	0.356164	-0.370173	0.248304	-1.165	-1.10638	-1.5252	-1.57591	-1.17878	-0.489604	0.492053	0.905395	1.22995	0.933444	0.573065	1.76376
Dtx3l	-1.02385	-0.719547	-0.908262	0.345787	0.998412	0.660955	-1.47938	-1.20615	-1.34323	0.529258	0.787938	0.136883	-0.471963	-0.437837	-0.157554	1.15026	1.59782	1.54047
Dtymk	0.384498	-0.158956	-0.870251	0.498954	0.527099	1.25487	1.87508	0.346572	0.52	0.833393	0.729931	0.511879	-0.681832	-1.87947	-0.604891	-1.64115	-1.10701	-0.538711
Dus3l	0.519617	0.906408	1.03205	1.22538	0.955923	0.844404	-1.3873	-0.687377	-1.51651	-1.36495	-1.0374	-0.467762	0.355119	1.25572	-0.0956446	0.350224	0.459093	-1.34701
Dusp23	-1.3353	-1.30818	-0.985447	-1.35744	-1.09884	-1.2332	0.75144	1.15449	1.15657	1.2973	1.03503	1.16894	0.0945792	0.139084	0.748364	-0.111232	-0.0455273	-0.0706312
Dusp3	-0.0405926	-0.122494	0.663175	-0.14935	-0.698121	-0.0242567	-1.52368	-1.08084	-0.956956	-1.02417	-0.847388	-1.19891	1.05104	0.773134	1.26569	1.3645	1.33705	1.21217
Dvl2	0.174674	0.215405	0.417539	0.192079	0.217674	-0.367481	-0.947196	-1.46565	-1.29163	-1.43857	-1.04475	-0.844292	0.610011	1.03795	0.262188	1.12778	1.89516	1.24911
Dvl3	0.196019	0.340095	-0.243535	0.656669	1.53169	0.678281	-0.810425	-1.21473	-1.08315	-0.980304	-0.856956	-1.47783	-0.23684	2.10576	1.19021	0.601187	-0.104472	-0.291672
Dxo	0.579563	0.590384	1.01312	1.16034	-0.411656	0.710424	-1.19081	-0.950856	-1.02996	-1.01122	-1.04174	-1.02944	0.0898079	0.341954	-1.46453	1.09857	1.28308	1.26297
Dym	-0.773513	-0.646244	-0.231878	-1.07124	-1.25329	-1.2567	1.97307	1.2194	1.63481	0.393221	-0.296339	1.11875	0.287008	-0.267223	0.67562	-1.10792	0.092227	-0.489754
Dync1h1	0.334057	1.58095	1.17553	0.533361	1.2852	1.38108	-0.156363	-0.128869	0.307126	-0.0989955	-0.152819	0.356225	-0.504437	-0.539742	-1.42524	-2.15443	-1.04237	-0.750252
Dync1i2_(A2BFF5;A2BFF9;Q3TPJ8)	1.10352	1.23935	1.23532	0.931002	1.39865	0.725558	0.00938013	0.120507	-0.414654	-0.489323	-0.273021	-0.672802	0.116712	-0.63115	-0.0135097	-0.464016	-2.18538	-1.73616
Dync1i2_(O88487)	0.571316	0.698704	0.699099	0.305471	0.267542	0.584138	-0.41066	-1.12037	-3.01882	-0.792381	-1.25842	-0.084904	0.839029	0.421628	0.850779	0.309799	0.775912	0.362135
Dync1li1	0.634475	1.17793	2.18502	0.795971	1.07275	1.15202	-0.611554	-0.618227	-1.93821	-0.417585	-0.696657	-0.141216	0.0864806	-1.09071	-0.778662	-0.0185281	-0.477629	-0.315665
Dync1li2	1.31486	1.4848	0.99952	0.385757	0.695619	1.3014	-0.718155	-1.90021	-1.87314	-0.523394	-0.90125	-0.863835	0.395799	0.0539176	0.194557	-0.223778	0.0171114	0.16043
Dync2h1	0.407018	0.365588	0.149443	0.142911	0.490712	0.316102	-1.38823	-1.19457	-1.44117	-1.34115	-1.24336	-1.23179	0.942803	1.16522	0.902716	0.877739	1.16022	0.919804
Dync2li1	0.332978	0.668978	0.0849858	0.428339	0.881832	0.24735	-1.40256	-1.43313	-1.41813	-1.1716	-1.05902	-1.26447	0.920518	0.952273	1.5557	0.539295	0.864729	0.271932
Dynll2	0.198021	1.00218	0.904384	1.26806	0.760565	1.63836	-0.801238	-0.520072	0.294695	-2.05563	-1.34921	-1.20667	-0.76571	-0.338664	0.197147	1.00009	-0.133987	-0.0923187
Dynlt3	-0.791144	-0.983932	-0.297716	-0.730116	-1.42428	-1.10024	1.07461	1.3785	0.620834	1.45029	1.63893	1.44288	-0.413709	-0.825269	-0.326759	-0.308703	0.018592	-0.422769
Dyrk1a	0.631628	0.731834	0.0538516	0.626007	0.606895	0.409645	-1.42057	-1.62257	-1.72391	-1.28432	-0.997525	-0.809712	0.719392	0.363023	1.00443	0.765717	0.781465	1.16472
E130309D14Rik	0.811981	0.414382	0.0249125	1.56074	0.542605	0.223446	-0.748162	-0.977569	-1.66449	-1.19785	-0.511103	-1.75835	1.74381	0.0181795	-0.123039	0.0563482	0.788887	0.795278
Ebp	2.27645	1.37919	0.660427	-0.547634	-0.265405	-0.158076	0.432318	0.535485	0.143891	0.458528	0.204857	0.251527	-1.28707	-1.46094	-1.28915	-0.0787076	-1.63455	0.378857
Ecd	0.706509	0.589413	1.26214	0.048734	0.0800956	0.537824	-0.0147868	0.138843	0.14219	-0.0969572	0.282689	0.207598	-2.86245	-1.05608	-1.86843	0.75787	0.398195	0.746604
Ece1	-1.10453	-0.806613	-0.960509	-1.19144	-0.968229	-0.878764	1.64531	1.41933	1.49909	1.27758	0.974408	0.911637	-0.231448	-0.0259303	-0.296901	-0.300187	-0.477905	-0.484901
Ece2	-1.28191	-0.885434	-0.596151	-0.784499	0.592669	-0.0867428	-0.691957	-0.666063	-0.86319	-0.760994	-0.879165	-0.635964	1.30506	1.34515	1.66131	0.948895	1.29635	0.982635
Ech1	-0.822607	-1.38038	-1.15007	-0.574903	-2.17653	-1.01198	0.436913	0.13247	0.3876	-0.111832	0.00297891	-0.00594551	0.904479	1.10151	1.04753	1.24479	0.959758	1.01623
Echdc1	-0.381612	0.829447	0.565357	-0.0930621	0.575664	-0.0805583	0.457444	0.89587	1.57118	0.76606	1.38609	0.742766	-1.2156	-1.19136	-1.23738	-1.54197	-0.856332	-1.192
Echdc2	-0.480699	-0.986678	-0.744064	-0.786688	-0.225722	-0.200758	1.31451	1.68698	1.29855	1.18333	1.33472	1.06389	-0.564949	-0.492913	-0.70282	-0.748891	-1.44512	-0.502678
Echdc3	-1.03207	-1.59016	-1.30935	-0.902136	-1.77515	-1.01318	1.00962	1.04051	0.0156426	0.685367	0.664025	0.896477	0.090172	0.304047	1.21944	0.943356	0.129325	0.624073
Echs1	-1.10903	-0.8331	-0.542148	-0.349291	-0.178595	-0.268739	1.47294	1.50496	1.28663	1.07723	1.2153	1.24998	-1.1187	-0.538899	-1.12828	-0.0622099	-0.979608	-0.698445
Eci1	-1.12268	-0.914671	-0.430379	-0.277284	-1.44182	-0.498172	1.23652	1.67765	1.40305	0.52558	1.00421	0.769944	-0.791015	0.136764	-0.1438	1.00329	-1.35915	-0.778033
Ecm1	0.651621	0.618141	0.49551	-0.0314155	0.474285	0.258418	-1.24989	-1.12901	-1.36573	-1.41279	-1.71212	-1.01641	0.967069	0.98848	1.05522	0.699251	0.946303	0.763069
Edc3	0.82003	0.731316	1.42023	0.275974	0.58135	1.106	-1.41035	-1.01119	-1.98254	-0.703057	-0.866275	-1.15539	0.597885	0.824405	0.43081	-0.83473	0.532125	0.643406
Edc4	1.10052	0.802251	0.826452	0.632496	0.981023	0.565401	-1.0306	-1.43617	-1.22928	-1.41048	-1.66481	-1.24269	0.409869	0.455123	0.858516	0.372865	0.307154	0.702371
Edem2	1.69239	1.1152	1.77005	0.605054	0.0645815	1.31481	-0.323615	-0.588298	-0.907274	-1.47029	-1.16965	-1.21946	-0.201434	-0.512964	0.725096	-0.493208	0.128195	-0.529191
Edil3	0.622712	1.36536	0.46997	0.637399	1.45919	0.317592	-0.737384	-1.41157	-1.063	-1.13161	-1.33856	-1.55416	0.227452	0.262959	0.525019	0.400913	-0.456337	1.40406
Edn3	0.804235	1.0569	0.991747	1.15897	1.03885	1.01623	-0.72597	-1.83895	-0.77758	-0.183617	-1.32948	-1.81449	-0.295576	0.83137	-0.199372	-0.0367662	0.554692	-0.251188
Eea1	-1.25505	-1.39757	-1.37193	-1.22512	-1.70446	-0.939497	0.289775	0.47901	0.342392	0.552309	0.354453	0.299636	0.603618	0.87457	1.11554	0.910216	1.05378	1.01833
Eed	0.746645	0.599224	0.358071	0.965441	0.976834	0.584539	-0.967804	-1.64275	-1.01926	-1.24883	-1.21874	-1.23739	0.278193	0.552944	2.00888	0.225115	0.0782039	-0.0393247
Eef1a1	1.08989	1.54241	0.750296	0.842142	1.38756	0.869427	-1.22928	-1.19169	-1.07123	-1.39503	-1.24229	-0.852948	0.439077	0.48808	0.09668	0.0494685	0.250969	-0.823546
Eef1a2	1.00563	0.963936	1.13091	1.07825	0.933589	1.08716	-1.11935	-1.19164	-1.44458	-1.41728	-1.39657	-1.18697	0.242275	0.374478	0.320557	0.243571	0.238222	0.137804
Eef1b	0.40726	0.483276	0.714477	0.875745	-0.0251877	0.725919	1.0012	0.706491	0.562021	0.764718	0.750464	1.00392	-1.06353	-1.14747	-1.60226	-1.24578	-1.54947	-1.36179
Eef1d_(D3YY68;F6ZFU0;Q80T06;Q91VK2)	0.776876	0.756006	0.898675	0.343084	1.07099	0.766352	-1.31645	-1.20234	-2.1932	-1.03993	-0.949596	-1.06508	0.44076	0.560939	0.825659	0.856706	0.343948	0.126606
Eef1d_(P57776-3)	0.893761	0.861018	1.11823	0.739409	0.262468	0.942233	0.443382	0.609672	0.533022	0.390192	0.621966	0.565896	-1.38766	-1.44108	-1.18901	-1.0824	-1.79849	-1.08261
Eef1e1	-0.733036	0.208815	-1.05116	-0.245345	0.737607	-0.632292	-1.3996	-0.971422	-1.52307	-0.581663	-0.492894	0.306496	0.902029	0.495787	0.376226	1.71589	1.66531	1.2223
Eef1g	0.918326	0.997211	1.3272	0.893418	0.799507	1.22999	0.243163	0.256523	0.403277	0.0974555	0.194686	0.282057	-1.54841	-1.13689	-1.42237	-0.880861	-1.43716	-1.21711
Eef2	0.758866	1.02828	1.31309	0.87344	0.994162	0.946971	-0.000726458	0.348412	0.451184	0.151228	0.350373	0.367769	-1.31458	-0.609456	-1.70131	-1.65338	-1.20726	-1.09707
Eefsec	0.771193	0.886706	0.776573	0.470092	1.00574	0.707796	-1.38167	-1.12316	-1.36313	-1.41457	-1.2851	-1.57149	0.558699	0.781926	0.429443	0.603416	0.548785	0.598761
Efcab14	-0.907861	-0.78623	-1.0877	-1.41563	-0.344501	-1.11979	-0.140622	-0.0409605	-0.527381	-0.121973	0.311977	-0.682832	1.18581	1.39069	1.9796	0.0687532	1.53788	0.700752
Efemp1	0.605983	0.52658	-0.0400077	-0.0889432	0.5725	0.017103	-0.955692	-1.39394	-1.16671	-1.22751	-1.48281	-1.36474	1.122	1.00368	1.32672	0.713057	1.01097	0.821774
Efemp2	-0.36995	-0.51495	-0.639526	-0.788351	-0.0411895	-0.443386	-0.843809	-0.805209	-0.677405	-1.11139	-0.77911	-0.991223	1.39346	1.44264	1.27822	1.19412	1.29645	1.40062
Efhd2_(Q8C845)	0.561322	0.314418	0.645918	0.325104	0.225161	0.562915	-1.60314	-1.42077	-1.43233	-1.23703	-1.13207	-1.1081	1.06682	0.539706	1.19365	1.05599	0.776333	0.666106
Efhd2_(Q9D8Y0)	0.298784	-0.102086	0.483734	0.202816	-0.401873	0.315501	-1.20278	-1.28877	-1.26931	-1.21613	-1.26373	-1.03822	1.35617	0.582274	1.35655	1.00921	1.29255	0.885318
Efnb3	-0.39975	0.47895	0.382968	-0.6918	-0.269985	-0.90395	-1.00613	-0.688753	-1.04411	-1.1915	-0.487649	-1.43223	1.36839	1.1227	1.21072	1.1338	1.23689	1.18144
Efr3a	0.525675	0.17165	-0.308283	-0.198271	0.174685	-0.022594	-1.16145	-0.999426	-0.882603	-1.10376	-1.21688	-1.30647	1.23488	0.646998	2.36121	0.561444	0.792512	0.730699
Eftud1	0.0531956	1.9308	1.40408	-0.0841196	0.215419	0.659771	-1.95518	-0.966413	-1.21536	-1.02939	-0.234373	-0.932717	1.25223	0.526644	-0.255296	0.450203	-0.3899	0.570402
Eftud2	1.0041	1.08366	0.67081	1.0815	1.07534	0.934878	-0.904544	-1.20178	-1.37885	-1.50016	-1.44949	-1.32414	-0.0101691	0.367965	0.20867	0.682017	0.194359	0.465824
Egfr	-0.170936	0.106585	-0.353725	-0.869765	0.125823	-0.530348	-0.832836	-1.1147	-0.968063	-0.846942	-1.04468	-1.01162	1.33312	1.57195	1.53892	0.651475	1.44921	0.966533
Ehbp1	0.10815	-0.148888	-0.521258	-0.246313	-0.110192	-0.200329	-1.06698	-0.934508	-1.32149	-1.102	-1.02543	-0.873011	1.52965	1.36639	1.33321	0.710818	0.955016	1.54716
Ehd1	0.189267	0.541314	-0.27074	-0.376395	0.264676	-0.420178	-1.32459	-1.21469	-1.72967	-0.620582	-0.95473	-0.68741	1.61464	0.832704	1.67223	0.643644	0.837043	1.00347
Ehd3	-1.04418	-0.640407	-0.873261	-1.70043	-1.06296	-1.59642	0.616393	0.659552	-0.238578	0.981501	0.938128	0.905401	1.22453	0.885849	1.20163	-0.594087	0.665702	-0.32836
Ehd4	0.635994	1.23223	0.21985	-0.213526	0.875179	-0.129642	-1.15838	-1.14895	-1.24019	-1.35488	-1.33491	-1.27875	1.27578	1.0463	0.461892	0.858918	1.00664	0.246451
Ehhadh	-1.63692	-1.53863	-1.2918	-1.15609	-0.980608	-1.07725	1.02445	0.468701	0.657182	0.690621	0.726624	0.646727	0.0200941	0.510005	-0.0218403	1.3322	0.399183	1.22735
Ehmt2	0.655584	0.945518	0.0997402	1.05992	0.878749	0.711675	-0.752185	-0.754878	-1.75957	-1.12123	-1.53078	-1.80286	0.885064	0.223236	0.741302	0.635345	0.483617	0.401755
Ei24	0.851771	0.885953	0.472801	0.505983	1.00117	0.776333	-0.781338	-1.56291	-1.56041	-1.06318	-1.28779	-1.44222	1.11992	1.14091	0.496985	0.0256152	-0.0693171	0.489715
Eif1ax	-0.950658	-1.13123	-0.692363	0.00249894	-0.821404	-0.629569	0.972032	1.3954	0.69658	-0.0375953	1.1813	0.445407	0.482164	0.378363	2.01245	-1.38124	-0.723467	-1.19867
Eif2a	1.14822	0.937955	0.901221	1.12585	1.20509	1.00406	-0.967365	-1.26182	-1.51162	-1.28144	-1.29255	-1.03255	0.945345	-0.0378146	-0.176283	-0.161062	0.142882	0.311888
Eif2ak2	-0.277078	-0.0882111	-0.45922	0.411045	1.90027	1.2109	-1.15191	-1.32252	-2.00764	-0.223375	0.362062	-0.554859	0.0534721	-0.319026	-0.426002	0.267823	1.48763	1.13664
Eif2ak3	-1.85656	-0.920006	-0.530796	-0.480229	-1.51137	-0.562413	0.134614	-0.0501347	-1.10191	0.495469	0.00112386	0.00827257	1.45531	1.09541	1.87948	0.691507	0.604476	0.647757
Eif2ak4	0.96994	0.750871	0.611897	0.354603	0.965037	0.523187	-1.62309	-1.24777	-1.4784	-0.898242	-1.07224	-1.23855	1.4554	0.672017	-0.242777	0.14052	1.09872	0.258867
Eif2b3	-0.241361	-0.100163	0.0614031	-0.51089	-0.648225	-0.206513	0.9937	1.02917	1.66218	1.15418	0.976477	1.39376	-0.191752	-0.699806	-0.541132	-2.02866	-1.15529	-0.947076
Eif2b5	0.417286	0.576039	0.71185	-0.0698678	0.212232	0.508085	0.653835	0.812398	1.43764	0.891255	0.520115	1.05308	-1.13701	-1.4987	-1.64936	-1.27593	-1.33113	-0.831807
Eif2s1	0.200443	0.395733	0.759527	0.00295966	-0.653378	-0.281045	0.960077	1.09691	1.01183	1.26243	1.01662	1.02601	-0.945317	-0.70422	-2.05519	-0.854074	-0.975365	-1.26396
Eif2s2	-0.571363	-0.589186	0.142191	-0.0377629	-0.339109	-0.0540047	1.27534	1.28152	1.14677	1.43081	1.02504	1.30027	-0.358259	-0.924016	-0.827403	-1.43188	-1.39173	-1.07723
Eif2s3x	0.943743	1.26678	1.00842	0.515961	1.49138	0.998715	-0.673835	0.279432	1.05679	-0.329593	-0.717064	-0.553548	-1.58536	0.109587	-0.0405892	-1.50524	-0.956016	-1.30956
Eif3a	0.130539	0.820815	0.571797	0.354241	0.620084	0.261981	0.549593	1.16203	1.07536	0.627991	0.869355	0.730448	-0.984551	-0.856631	-1.9622	-1.57678	-1.14334	-1.25073
Eif3b	0.825939	0.5732	0.959647	1.15968	0.727678	0.656094	0.659731	0.645279	0.0619564	0.276216	0.172482	1.10754	-0.971646	-1.06036	-1.45591	-1.65358	-1.50181	-1.18214
Eif3c	0.836582	1.26424	0.831032	0.531164	0.971046	0.911783	-0.0208688	0.53254	0.662711	0.417807	0.259061	0.512683	-1.17834	-0.683586	-1.95046	-1.34435	-1.29507	-1.25798
Eif3d	0.79491	0.134057	0.731351	0.989882	-0.541467	0.441546	1.05942	0.984009	1.90845	-0.175157	-0.483499	0.807509	-0.823409	-1.13243	-0.790153	-1.17254	-1.31586	-1.41662
Eif3e	0.405296	0.623261	1.21823	0.962075	0.284358	1.17384	0.681691	0.336327	1.25499	0.033506	0.152123	0.437493	-1.40268	-0.833799	-1.86008	-1.38841	-1.05634	-1.02188
Eif3f	0.550983	0.49104	0.845542	0.351508	-0.250452	0.354845	0.931732	0.864831	0.389656	1.00168	1.00979	1.04604	-1.26284	-1.73767	-1.84495	-0.916827	-1.01053	-0.814388
Eif3g	0.141667	-0.267833	0.114931	0.606879	-0.303775	0.0856929	1.53359	0.993134	0.0103183	0.993477	0.874048	1.46418	0.024993	-1.03651	-1.69467	-1.70208	-0.34424	-1.49381
Eif3h	1.15836	0.298007	0.645461	0.527603	-1.21335	0.433265	0.959059	0.607885	0.808184	0.853726	0.210783	1.19388	-0.0762103	-0.966252	-1.24412	-1.66292	-0.713602	-1.81977
Eif3i_(Q9QZD9)	0.497114	0.716567	1.16787	0.358173	0.172144	0.577955	1.1067	1.34145	0.474143	0.230727	0.543162	0.563253	-1.07116	-1.13876	-1.85471	-1.05549	-1.2292	-1.39994
Eif3j1;Eif3j2	-0.25089	-0.578916	0.201178	-0.23805	-0.986875	-0.269673	1.41137	1.63269	0.341313	1.43608	1.27443	1.36213	-0.717526	-1.15818	-0.856043	-0.497003	-0.842861	-1.26317
Eif3l	1.78425	1.41676	0.582917	1.70855	0.667275	1.12228	-0.118291	0.174534	0.0529749	-0.690256	-0.639483	-0.471939	-0.544292	-1.18896	-1.25504	-0.772905	-0.653135	-1.17524
Eif3m	-0.153671	0.265139	0.701236	0.440082	0.459868	0.686097	0.986298	1.04336	0.900089	0.417546	0.846534	0.973672	-1.36651	-0.555115	-1.97706	-1.1044	-1.62732	-0.935853
Eif4a1	1.61813	1.60131	0.848776	0.945143	0.934448	0.882484	-1.24404	-0.826123	-0.398178	-1.34985	-1.26491	-0.954142	0.644978	0.511573	-0.764995	-0.484923	-0.140351	-0.559326
Eif4a3	1.03915	0.894096	0.170364	0.90517	0.867121	0.450259	-1.19516	-1.29478	-1.2691	-1.43533	-1.47695	-1.4045	0.622294	0.685958	0.505992	0.674551	0.740877	0.519987
Eif4e	0.842401	0.666445	1.23775	1.10371	1.15079	1.30152	-0.390222	0.551952	0.115357	0.329282	0.0283463	0.35375	-0.946383	-1.01607	-1.15922	-0.940427	-1.57122	-1.65776
Eif4e2	0.54319	1.69755	1.46367	0.725931	1.26052	1.2278	-0.185596	0.149608	-1.39565	-0.830019	-0.2845	-0.326695	0.495565	-0.658842	-0.893885	-1.68783	-0.687378	-0.613438
Eif4e3	-0.256264	-0.101095	-0.543074	-1.11491	-0.29755	-0.679589	-0.638878	-0.813447	-0.847671	-0.732803	-0.862531	-0.807499	1.12276	0.919849	0.699851	1.40207	1.42325	2.12754
Eif4ebp1	0.486417	1.05111	0.612342	-0.0414047	-1.52837	0.125281	0.58781	1.07161	1.3075	0.178931	0.710227	0.460642	-1.81757	-2.17734	-0.243359	0.352325	-0.338856	-0.797289
Eif4ebp2	0.160018	0.073857	0.39611	0.160197	0.3184	-0.272333	-1.3712	-0.764037	-1.21607	-1.44826	-0.827953	-1.31614	1.37995	1.09355	1.33247	0.706081	1.66547	-0.0701211
Eif4enif1	0.790009	0.353179	0.191119	-0.280907	1.1704	0.228375	-1.5326	-0.735031	-1.10257	-1.42665	-0.970739	-1.66567	0.438005	1.40633	0.777587	0.654256	1.16959	0.535322
Eif4g1_(Q6NZJ6)	0.0178413	0.449051	0.371675	-0.112491	-0.189469	0.0222019	1.34983	1.5316	0.255028	1.08552	0.949683	1.00139	-0.595982	-0.787338	-0.657964	-2.04358	-1.00151	-1.64549
Eif4g2_(F7CBP1;G3XA17)	-0.0405998	-0.98938	-0.68888	-0.116534	0.00166734	-0.33708	1.41728	1.42203	1.11683	1.46675	1.00547	1.1749	-0.392781	-1.37984	-0.604826	-1.17133	-0.82635	-1.05732
Eif4g2_(Q62448)	-1.16406	-0.56494	-0.969872	-1.71584	-1.75978	-1.12857	1.04265	0.937669	0.844175	1.2171	1.05741	1.08547	0.580712	0.279772	-0.0648901	-0.183597	0.126491	0.380104
Eif5	-1.00205	-0.685457	-0.397891	-0.943009	-1.17113	-0.829125	1.09304	1.63218	1.1596	1.39793	1.449	1.24036	-0.354154	-0.221993	-0.567291	-0.530542	-0.776106	-0.493365
Eif5a	1.20725	1.28068	1.55958	1.15418	0.580257	0.842684	-0.80656	0.652427	0.872046	-1.19519	-0.146779	-1.01165	-0.736071	-0.537274	-0.852998	-0.971567	-0.449977	-1.44104
Eif5b	0.481774	0.679637	1.26336	-0.122619	0.252168	0.456227	0.239201	1.1109	-0.22195	1.31773	0.925505	0.718674	-1.08035	-0.553678	-1.28107	-2.14866	-0.729311	-1.30753
Elac1	0.0395274	0.152281	0.424988	1.3362	0.948266	0.879476	-1.20683	-1.55536	-1.00652	-1.35559	-1.611	-1.08364	0.892379	0.502442	0.517697	0.664559	0.81637	0.644763
Elac2	1.35074	1.24152	0.324845	0.0787064	0.824966	0.145673	-1.19881	-0.81451	-0.965712	-1.48859	-1.0035	-1.29326	1.71035	1.32503	0.0527361	0.234203	-0.173053	-0.351322
Elavl1	0.777921	1.08407	0.74968	1.50703	1.52501	1.19218	-0.862408	-0.849968	-1.54553	-1.35985	-1.22045	-1.1183	-0.0514925	0.0470883	-0.13829	0.399789	-0.101916	-0.03455
Elavl4	-1.3882	-0.958808	-1.01192	-1.63548	-1.66054	-1.19467	0.384481	0.491856	0.429694	1.06303	1.15615	0.651719	0.0876734	0.863993	0.897124	0.307973	0.784931	0.730991
Elf5	0.71436	0.877559	0.655026	0.207677	0.0747583	0.331858	0.160652	0.413451	0.0628995	0.369114	0.536171	0.349207	-1.96525	-2.21516	-2.17718	0.642442	0.471142	0.491271
Elmo1	-1.14427	-0.531351	-0.820332	-1.12984	-1.77213	-1.14789	-0.261534	-0.205616	-0.0578393	-0.0542101	-0.040157	-0.0885719	1.20267	1.19652	1.35988	1.14355	1.36967	0.981457
Elmo3	0.0691857	0.274435	0.0830759	0.2864	0.688452	0.271264	-1.33684	-1.33749	-1.35536	-1.0508	-1.30158	-1.33438	0.771393	1.0937	1.15823	0.925978	1.27979	0.814563
Elovl2	0.419544	-1.55053	-0.199681	0.25364	1.06844	-0.187806	-0.606411	-0.983099	-0.492428	-1.54074	-1.41058	-0.775625	0.87456	1.30911	1.52477	0.636974	0.900689	0.759177
Elovl5	-1.56465	-1.54657	-0.358998	-1.13175	-1.11493	-0.595939	1.44559	1.01562	1.14322	0.990749	0.94717	0.965159	-0.730474	-0.0742483	0.365006	0.211341	-0.756469	0.790181
Elp2	1.21517	0.493402	1.75676	1.85981	1.12085	1.12564	-0.590502	-0.920438	-0.56669	-1.31182	-0.838097	-0.202896	-0.257381	-0.282499	-0.326511	-0.915057	-0.3516	-1.00814
Elp3	0.991696	1.56909	1.42557	0.310208	1.60356	1.2009	-1.30047	-0.924801	-0.818376	-1.0616	-0.488063	-1.01535	-0.480676	0.0779878	-1.0564	-0.497676	0.446107	0.0182838
Elp6	0.620549	0.673763	0.0603675	0.107808	0.67383	0.170616	-1.63679	-1.2907	-0.720168	-1.29054	-1.2652	-1.4472	0.401879	0.915983	1.51288	0.763331	0.741036	1.00855
Emb	-2.03406	-1.05142	-1.20254	-1.7493	-0.149633	-0.58272	1.54158	0.878379	1.47706	0.613674	0.466417	0.331802	-0.00641022	0.314863	0.697833	0.107769	-0.140686	0.487388
Emc1	1.34251	1.36453	0.469527	0.762866	1.36077	1.04651	0.0953851	-0.987654	0.186975	-0.834805	-1.18678	-1.34215	-0.693916	-0.681788	1.34617	-1.11073	-0.671281	-0.466159
Emc2	0.439068	0.211765	-0.476499	-0.209559	-0.499622	-0.0374209	1.74246	1.25002	1.17637	1.27842	0.967109	0.336878	-1.52987	-1.46378	-0.38018	-1.16502	-1.16984	-0.470306
Emc3	0.787995	1.13756	0.131978	1.8684	1.33143	0.653727	0.502369	-0.724615	0.123644	-0.743304	-1.59027	-1.46508	-0.456129	-0.0230309	-0.0558068	-1.10921	-1.14545	0.775803
Emc8	0.571123	1.24286	0.146235	0.478986	1.74644	0.58689	0.532909	0.190397	-0.0973718	-1.48028	-1.10136	-1.77502	0.209064	0.15511	1.27916	-1.32715	-0.353635	-1.00436
Emd	0.783321	0.932035	0.501105	0.26435	0.179012	0.0306391	-0.894092	-0.606653	-2.18322	-1.22655	-1.25541	-1.30511	0.445018	0.261456	1.16625	0.991849	0.947335	0.968675
Emg1	0.90059	0.860166	0.087985	0.745696	1.00139	0.516686	-1.20458	-1.36721	-1.15422	-1.53695	-1.0245	-1.67018	0.329048	0.599651	1.01952	0.481531	0.605389	0.809982
Emilin1	-0.182578	-0.414002	-0.153764	-0.10569	-1.37083	-0.324433	1.31802	1.29316	1.27245	1.30942	1.27365	1.25888	-0.931572	-1.16058	-0.744867	-1.17369	-0.611752	-0.551821
Eml1	-0.547864	-0.783216	-0.506464	-0.713961	-1.03721	-0.641619	-0.597682	-0.845765	-0.517913	-0.676249	-0.681858	-0.571863	0.968925	1.50306	1.36904	1.29955	1.3525	1.62859
Eml2	-1.39469	-1.40081	-0.771471	-1.42773	-1.02938	-1.43765	0.216222	0.736635	0.606308	0.228645	0.906008	1.29193	0.345825	1.33096	1.0548	0.740736	-0.372989	0.376649
Eml4	0.479272	0.726781	0.886176	0.474469	0.336856	0.20025	-1.05036	-0.961205	-1.99629	-1.49798	-0.915658	-0.897003	1.06526	1.15566	-0.218655	0.0331019	1.46699	0.712344
Endod1	-1.53267	-1.49036	-1.32542	-1.32532	-1.45193	-0.976409	0.91198	0.921603	0.793621	0.790927	0.883518	0.631112	0.352348	0.644097	0.631267	0.595565	0.475915	0.470143
Endog	-1.21183	-0.889558	-1.44152	-0.960137	-0.750301	-0.526652	0.721583	0.863113	1.44517	1.43099	1.47463	1.24914	-0.931862	0.222352	0.118249	0.18787	-0.884615	-0.116612
Enho	-1.57099	-1.47111	-0.420828	-0.846685	-0.365264	-1.57937	1.20047	0.84747	0.702469	0.588746	0.654177	0.77519	-1.49444	0.83891	-0.189967	0.777682	0.905226	0.648308
Eno2	-0.88427	-1.21409	-0.429431	-0.872043	-1.99069	-0.80692	0.756837	1.17821	1.19492	1.10073	1.28799	1.06814	-0.423745	0.137771	0.0584634	0.563777	-1.07059	0.344922
Eno3	0.480445	0.355565	-0.0127659	-0.00909169	0.374601	-0.0420399	-1.06342	-1.43993	-1.26395	-1.35472	-1.07273	-1.28883	1.4225	1.01301	1.21461	0.664364	1.15288	0.869502
Enoph1	-0.0611766	-0.166241	0.70684	0.714176	-0.347867	0.618223	0.449787	0.854325	0.928115	1.01282	1.07433	0.821907	-2.29472	-1.30741	-1.0573	-0.0863126	-1.62882	-0.230678
Enpep	-1.50015	-1.43392	-1.06911	-1.43445	-0.55289	-0.699352	1.14352	0.900147	1.22696	1.23842	0.592638	0.872768	-0.570971	-0.299178	1.06155	-0.444399	0.153153	0.815265
Enpp2	-0.866988	-1.74142	-1.14153	-0.682262	-1.95963	-1.10483	1.2694	0.122332	0.324127	0.388994	0.126538	1.18035	0.869499	0.378219	0.799856	0.975635	0.389198	0.672516
Enpp4	-2.11345	-1.12186	-0.726312	-1.13449	-0.807776	-0.0194558	0.126403	-0.0037372	-0.426522	1.38916	0.199721	-0.278577	0.10608	0.389915	0.44658	1.89553	0.567352	1.51144
Enpp5	-0.977177	-0.843019	-1.02601	-0.834097	-1.2067	-0.954885	1.24462	1.43835	1.27554	1.18577	1.47643	1.22906	-0.603143	-0.264612	-0.441936	-0.0628072	-0.462324	-0.173047
Ensa	0.0207228	-0.36801	0.673787	-0.243308	-0.0764454	-0.80517	-0.818051	-1.19886	-1.38081	-1.12832	-0.443063	-0.662039	1.47983	-0.35617	1.82118	1.15547	1.38224	0.947025
Entpd2	-0.0928349	0.14245	-1.22376	-1.45405	-1.27352	-1.92861	0.93726	1.04197	1.70683	0.838837	0.708856	0.611021	-0.641457	0.78428	0.0124943	-0.105325	-0.542628	0.478196
Entpd3	-1.19791	-1.213	-1.16149	-1.14346	-0.69432	-0.589933	1.31311	1.25631	1.10932	1.43185	1.45512	1.15636	-0.284869	-0.252809	-0.453495	-0.380733	-0.253053	-0.0969892
Entpd4	0.791571	0.741797	-0.138523	0.557926	1.10897	0.607218	0.607608	-0.00788796	0.626169	0.366974	0.171865	0.102526	0.523023	-0.238669	-0.500985	-2.94578	-0.523017	-1.85079
Entpd7	-0.31429	-0.122218	-0.00308213	-0.643572	-0.813527	-0.0467888	1.5254	1.23268	1.62922	1.02291	0.67858	1.01485	-0.21649	-0.813678	-0.103035	-1.72758	-0.689815	-1.60957
Eny2	-0.0452898	-0.0374184	-0.015223	-0.271768	-0.208117	-0.532899	-0.750881	-1.24019	-0.666024	-1.34295	-1.10599	-1.04922	1.74324	1.13806	1.76222	0.740991	1.22671	0.654755
Eogt	-0.249436	-0.245217	-0.0570577	-0.136818	0.08715	0.359194	-1.31907	-0.898213	-1.20135	-0.982828	-0.918209	-1.4206	0.783586	1.47941	1.72514	0.986829	1.26295	0.744534
Ep300	0.112067	0.16034	0.0525201	0.0181086	0.992743	0.313495	-1.33305	-1.1221	-1.40056	-1.41386	-1.20369	-1.07029	0.721606	1.19169	1.33805	0.7287	0.649436	1.2648
Ep400	0.734012	0.671445	0.14173	0.12506	1.1033	0.186696	-1.3163	-1.31275	-1.43222	-1.18232	-1.3142	-1.29437	0.50573	1.0512	1.2038	0.549367	0.623599	0.95622
Epb41	-0.214907	-0.252242	-0.669391	-0.799981	-0.594604	-0.608382	-0.461815	-0.72076	-1.27801	-0.907174	-0.555199	-0.769985	1.34012	0.961885	1.98063	0.901663	1.21249	1.43566
Epb41l1	0.0939798	0.0104832	-9.13368e-05	-0.145601	0.284924	-0.0782921	-1.32765	-1.05961	-1.27082	-1.22389	-1.15678	-1.13133	0.922741	1.16175	1.3275	1.20547	1.18177	1.20544
Epb41l2	1.35093	1.34254	1.15429	1.08789	1.59852	1.30376	-0.999416	-0.401159	-0.46985	-0.977389	-1.28933	-0.9255	-0.652516	-0.315558	-0.796289	0.0443972	-0.647375	-0.407945
Epb41l3_(Q9WV92-3)	-1.43781	-1.1748	-1.28141	-1.48709	-1.30025	-1.1222	0.565215	0.44784	0.302406	0.0759451	0.205063	0.219859	1.03691	1.11249	1.05391	0.927001	1.05984	0.797078
Epb41l4b	-0.278606	-0.432478	-0.53853	-0.537551	0.317943	-1.04409	-0.67175	-0.801395	-0.95071	-0.73914	-1.21485	-0.853304	1.29753	1.52311	1.32076	1.01285	1.50627	1.08394
Epb41l5	0.173002	0.677396	0.29794	0.00435352	0.304896	0.111604	-1.25924	-1.29002	-1.21934	-1.26382	-1.23975	-1.24447	1.28174	1.39821	1.33051	0.386786	1.07358	0.476627
Epc2	0.454436	1.12113	0.482888	1.11556	1.30089	-0.152995	-0.840689	-0.897172	-1.32876	-1.20687	-1.58348	-1.53188	-0.298909	1.13815	0.610643	0.772416	0.571262	0.273377
Epcam	-1.34225	-1.03929	-0.986017	-1.06574	-0.804966	-0.574435	0.0239871	-0.0938433	-0.920157	-0.0605046	-0.0861638	-0.60919	1.26728	1.21881	1.38021	0.903558	1.17912	1.6096
Ephx1	-1.27003	-1.33439	-1.16744	-1.19082	-1.18498	-1.29107	1.21466	1.14659	1.46533	1.02567	0.943588	0.800066	-0.0444266	0.150338	0.387986	0.00850644	0.198296	0.142123
Epm2aip1	0.116175	0.543383	-0.172382	-0.114945	0.829505	0.231375	-1.40323	-0.972302	-1.75912	-1.27834	-1.31139	-0.476008	0.568169	0.672985	1.32231	0.994707	1.5309	0.678215
Epn1	0.787333	0.532574	0.198315	0.324316	0.579335	0.591535	-0.902366	-1.27034	-1.73108	-1.14306	-1.52257	-1.03599	1.47489	0.283402	1.50495	0.291055	0.514057	0.523654
Eppk1	0.772407	0.82052	0.792895	1.19425	1.21177	1.13545	-1.47201	-1.60882	-1.5809	-0.890909	-1.15131	-0.851331	0.0479424	-0.0628997	0.148302	0.5621	0.324529	0.608011
Eprs	0.211601	0.470466	0.621272	0.252178	0.0387598	0.279378	0.926529	1.09716	1.01861	0.964374	0.909305	1.01472	-1.01834	-1.18391	-1.37762	-1.51433	-1.44532	-1.26485
Eps15l1	0.536737	0.323466	-0.361421	-0.125418	1.14917	0.653189	-1.10036	-0.930664	-2.20536	-1.02006	-0.694654	-1.31594	1.06154	0.878428	1.03236	0.749284	0.850082	0.519623
Eps8	0.24463	-0.0336353	-0.212622	0.0121539	0.116675	0.0980732	1.0891	1.03044	0.989672	1.06687	1.05344	1.09215	-1.95916	-1.60335	-0.522142	-0.571059	-0.107132	-1.78411
Eps8l2	-1.34867	-0.711647	-0.804999	-0.925575	-0.808048	-0.355252	-1.02961	-0.680082	-0.799523	0.276396	0.350854	-0.528671	1.35454	0.845107	0.902603	1.03592	1.84516	1.3815
Ept1	1.11851	0.641255	0.0255973	1.25373	0.971067	0.850522	-0.516674	-1.48528	-1.51561	-0.747454	-2.11062	-0.578528	-0.237806	-0.134142	0.327144	0.948103	0.904885	0.285304
Erbb2ip	0.707253	0.863495	0.521254	0.709039	1.04122	0.627488	-0.95473	-1.54871	-1.48181	-1.22304	-1.22977	-1.33768	0.470681	0.245305	1.10797	0.924672	-0.303939	0.861304
Erc1	0.39601	0.49794	0.167683	-0.221063	0.424254	-0.295837	-0.85574	-0.736653	-1.29786	-1.15093	-1.01457	-1.67208	0.258312	0.596904	2.24762	0.463217	0.941606	1.25119
Ercc1	0.326136	0.528126	0.0677546	0.335162	0.709121	0.194555	-1.57481	-1.17163	-1.65878	-1.00076	-0.849314	-1.13984	0.412251	-0.0095064	1.44846	0.749692	1.18772	1.44565
Ercc4	0.841503	0.201934	0.178841	0.551278	0.685547	0.0667034	-1.61951	-1.47303	-2.35028	0.632495	-1.40593	-0.16632	1.00232	0.69584	0.392741	0.453145	0.72678	0.585947
Ercc5	0.749897	0.684063	0.512248	0.493198	0.860383	0.47011	-1.15948	-1.4118	-1.811	-1.24728	-1.41242	-0.568691	0.681571	0.455702	1.65413	0.561748	-0.0465473	0.534185
Ergic1	-0.253612	-0.259923	0.0858177	-0.176363	-0.205975	0.166606	1.21626	1.12834	1.6692	1.30341	1.01705	0.944983	-1.32962	-1.01108	-1.34405	-1.1087	-1.11036	-0.731974
Ergic3	-1.03793	-1.35619	-1.05832	-1.00896	-1.14556	-0.964241	1.4188	1.36099	0.841378	1.43316	1.21681	1.11741	-0.27265	0.216336	-0.254828	-0.385677	-0.109525	-0.0109985
Erich5	-0.212064	-0.480708	-0.436368	-0.233873	-0.106945	-0.344495	-0.3733	-1.28865	-0.861751	-1.05736	-0.907511	-1.39992	1.19489	1.30304	1.29879	1.35655	1.24644	1.30323
Erlec1	-0.732135	-0.66344	-0.196232	-0.853593	-0.694374	-0.439037	1.51233	1.44982	1.50774	1.2822	1.1089	1.20984	-0.904742	-0.843035	-0.414848	-0.822327	-0.938981	-0.568082
Erlin2	-0.752576	-0.320552	0.373858	0.1502	-0.0634319	1.04708	1.66864	0.959357	1.88529	0.29944	-0.0479293	-0.141189	-1.43485	-0.579471	-1.39104	-0.875901	-1.46052	0.68359
Ero1l	-0.623759	-0.512766	-0.112033	-0.452746	-0.927354	-0.205936	1.18692	1.45849	1.27368	1.36928	1.36373	1.2618	-1.37202	-0.576483	-0.828305	-0.68081	-0.989391	-0.632282
Ero1lb	-0.0865126	0.00568049	0.173685	-0.117433	-0.234128	-0.0215214	1.15544	1.29937	1.19371	1.24202	1.25104	1.10788	-1.20991	-1.08558	-1.17856	-1.10269	-1.18106	-1.21144
Erp29	-0.891549	-0.912256	-0.749436	-0.694419	-1.19227	-0.708072	1.23941	1.34212	1.60345	1.48668	1.23651	1.1399	-0.601648	-0.371884	-0.343168	-0.552042	-0.563288	-0.468043
Erp44	-0.69454	-0.668095	-0.200509	-0.487347	-0.825657	-0.237244	1.43515	1.48517	1.10384	1.4736	1.30045	1.24196	-1.01895	-0.836181	-0.700686	-0.632598	-0.985494	-0.752858
Esf1	-0.142456	0.726715	0.944843	1.05856	0.433405	0.49136	-1.18601	-0.638664	-1.65373	-1.24622	-1.35921	-1.39902	0.121407	1.05039	1.50899	0.118007	0.528785	0.642843
Esrp1	0.356669	-0.236169	0.2214	0.0979971	0.371192	0.466106	1.14258	1.16584	1.04703	1.20492	0.775451	0.753767	-1.268	-1.84706	-0.804147	-0.792099	-1.64538	-1.0101
Esyt1	-0.281924	-0.0738894	-0.227156	-0.305249	-0.164057	-0.266946	1.3057	1.38889	1.42771	1.25867	1.21178	1.05873	-1.08511	-1.13008	-0.784192	-1.14873	-1.25338	-0.930759
Esyt2	-0.133432	-0.284559	-0.0901943	0.0506375	0.24563	0.52597	1.33234	1.48	1.10362	1.11617	1.00973	0.380729	-1.60976	-1.10137	-0.419668	-1.70924	-1.30826	-0.58837
Etf1	1.19044	0.792641	0.707777	0.890236	0.843054	0.923534	-1.39181	-1.59181	-0.828646	-1.35623	-1.56238	-1.21978	0.544882	0.306779	0.5091	0.379791	0.379892	0.482525
Etfa	-0.574611	-0.581362	-0.012849	-0.00768586	-1.03659	-0.206791	1.11711	1.44185	1.50545	1.2123	1.40203	1.02165	-0.992751	-0.785139	-0.896766	-0.487568	-1.41585	-0.702426
Etfb	-0.502445	-0.655534	-0.189322	-0.149131	-1.28077	-0.287828	1.42534	1.40177	1.20718	1.27326	1.3819	1.14569	-0.893857	-0.7507	-0.877132	-0.389347	-1.26695	-0.592116
Etfdh	-0.823112	-1.20487	-0.707652	-0.60704	-0.916651	-0.413704	1.57727	1.28247	1.28008	1.36729	1.21624	1.21876	-0.640476	-0.643658	-0.154571	-0.316979	-1.13807	-0.37531
Evi5l	1.10078	0.736032	0.87294	0.275379	0.379401	0.202012	-1.69005	-1.13503	-1.39591	-1.13285	-1.27747	-1.23607	0.620823	0.840833	0.211679	0.551441	0.824324	1.25173
Evl	0.579427	0.848762	0.0865936	0.630934	0.556372	0.209763	-1.22621	-1.11527	-1.5284	-0.959661	-1.26729	-1.62882	0.506877	0.297001	1.48811	0.479813	0.868375	1.17363
Evpl	0.577206	0.649866	0.425065	0.34828	0.561669	0.47935	-1.17791	-1.39572	-1.3871	-1.48661	-1.20007	-1.37914	0.557022	1.07596	0.723317	0.691092	0.622879	1.31483
Ewsr1	0.480706	1.33815	1.71165	1.43139	-0.0992305	0.849029	-0.490353	0.107491	-0.940316	-1.50465	-0.696346	-0.767655	0.912298	0.521058	0.0814671	-0.242053	-1.36191	-1.33072
Exd2	0.374147	0.0370202	0.755406	0.364869	1.1516	-0.0635607	0.826724	0.617183	-0.332102	0.437596	1.00631	0.617904	-1.36222	-1.04837	-2.81476	0.427248	-1.00191	0.00692134
Exoc1	0.664033	0.229516	-0.710535	-0.988273	-0.326162	-0.335997	-1.34548	-0.866531	-1.22458	-0.961933	-0.719246	-0.579907	0.883832	1.011	1.44041	1.34938	0.931547	1.54893
Exoc2	-0.906581	0.0211358	-0.342917	-0.734471	0.280151	-0.435142	-1.0378	-0.543434	-1.10899	-0.54719	-1.12662	-0.910366	1.56549	1.23521	0.669016	0.732633	1.91484	1.27503
Exoc4	-1.01169	-0.268503	-0.583265	-1.50025	-0.630236	-0.829665	-0.367523	-0.0528674	-0.371458	-0.648148	-0.441256	-0.786139	1.36364	1.41145	1.90899	0.30696	1.20424	1.29572
Exoc5	0.0122207	-0.070154	-0.699127	-0.780629	0.0112789	-0.323622	-1.08109	-0.745496	-0.557187	-1.0674	-1.12773	-0.914864	1.10191	1.60894	2.09824	0.557675	0.850599	1.12642
Exoc6	0.185169	0.439918	0.178914	0.0153763	0.353853	0.237608	-1.24406	-1.25763	-1.39335	-1.22365	-1.17873	-1.35252	1.04695	1.19236	1.37263	0.696132	1.06683	0.86421
Exoc6b	-1.51371	-0.638009	-1.8901	-1.96803	-0.370994	-0.587512	0.49077	0.783053	1.04472	1.17545	0.942534	0.559995	1.1139	0.394622	-0.101214	-0.277388	0.366266	0.475648
Exosc1	0.604443	0.334291	0.451315	0.237348	0.418785	0.0540645	-1.14162	-1.20454	-1.36868	-1.15603	-1.41448	-1.512	1.15271	0.885516	1.27475	1.00102	0.953615	0.429501
Exosc10	0.756843	0.685194	0.349186	0.480166	1.03552	0.376998	-1.31428	-1.24418	-1.42729	-1.4632	-1.32908	-1.24294	0.941834	0.776799	1.19435	0.3451	0.602259	0.47672
Exosc2	0.575214	0.920832	0.898379	0.65052	0.443809	0.304867	-1.02457	-0.987947	-1.07441	-1.81817	-1.38012	-1.62799	0.784884	0.584661	0.306442	0.729223	1.1789	0.535471
Exosc3	0.449255	0.467137	1.29568	0.259406	-0.525519	0.205297	-1.5285	-1.0706	-0.904024	-0.958042	-1.42794	-1.17906	1.49615	0.396015	0.78597	1.31133	-0.13045	1.05789
Exosc4	0.669262	0.746147	0.386162	0.38655	0.44043	0.30814	-1.29654	-1.21767	-1.64272	-1.43093	-0.993374	-1.41559	0.685295	0.775387	0.749486	1.2383	0.951933	0.659721
Exosc5	0.607585	0.824293	0.923521	0.489393	-0.0773679	0.222061	-1.45618	-1.05608	-1.24436	-1.27284	-1.21203	-1.56915	0.626036	0.688638	0.717514	0.746828	1.49237	0.54976
Exosc6	0.0997271	-0.0595349	0.247163	-0.0809216	-0.209149	-0.0383719	-1.25389	-1.22068	-0.94118	-0.871298	-0.788616	-1.16127	0.869109	1.26482	0.841356	0.189657	2.61752	0.495548
Exosc7	0.708865	0.439596	0.501405	0.331751	0.861709	0.50448	-1.69473	-1.26539	-1.37275	-1.04872	-1.37534	-1.28698	0.578129	0.52351	0.888437	1.07921	0.648013	0.978807
Exosc9	0.95991	0.506356	0.480429	0.664531	0.983234	0.782544	-1.26362	-1.42672	-1.44973	-1.42195	-1.3323	-1.18234	0.623184	0.456237	1.03866	0.523771	0.78639	0.271415
Ext1	0.0820685	0.293914	-0.46899	-0.573284	0.888347	-0.408642	-0.792331	-1.53519	-0.731296	-1.07577	-1.19006	-1.06154	1.37815	1.29684	1.53781	0.292652	0.950373	1.11694
Extl2	-1.20114	-1.02061	-0.997795	-0.883822	-1.39247	-0.992318	1.24455	1.40835	1.67463	1.04982	1.06473	0.765024	0.240686	0.133657	-0.202482	0.0631141	-0.274849	-0.679079
Eya3	1.97622	1.42087	1.82029	0.328037	0.079434	0.831687	0.0452468	-0.380606	-0.192234	-0.0899482	0.235319	0.00501626	-1.52886	-0.897436	-1.11164	-0.804677	-0.572471	-1.16424
Ezr	-1.18422	-0.501446	-0.10355	-0.936351	-2.03666	-1.30217	-0.406494	-0.355308	0.426982	-0.00455939	0.0124612	0.110715	1.09067	1.12603	1.52837	0.607144	0.220055	1.70832
F10	0.544628	0.638223	0.445255	0.279468	0.607957	0.331638	-1.37592	-1.22625	-1.28825	-1.37211	-1.19134	-1.5893	0.847186	1.04994	0.948415	0.640071	1.03387	0.67651
F11r	0.23379	-0.58503	0.0298279	-0.156524	-0.129491	0.843146	-0.77701	-1.43937	-0.409306	-1.2232	-1.14802	-1.38638	0.300539	0.506889	1.88371	0.72119	1.12862	1.60662
F13a1	0.494703	0.388611	0.128118	0.187733	0.532097	0.212401	-1.19644	-1.25891	-1.24168	-1.85085	-1.0592	-1.14084	1.10232	0.93722	1.24139	0.728152	1.04091	0.754281
F13b	0.626587	0.605012	0.239386	0.277534	0.617897	0.148693	-1.09555	-1.62863	-1.29121	-1.33759	-1.29786	-1.2807	1.02722	0.856144	1.15393	0.792775	0.970631	0.615725
F2	0.504677	0.608778	0.101576	0.14493	0.762109	0.0653343	-0.799719	-1.33778	-0.721732	-1.5926	-1.57661	-1.59369	1.0311	1.06349	1.18709	0.505794	0.946838	0.70041
F5	0.511706	0.460528	0.197561	0.155182	0.533884	0.227655	-1.10504	-1.53441	-1.21247	-1.19965	-1.42171	-1.37809	1.10779	0.94728	1.23174	0.721987	0.967686	0.788374
F8a1	-1.164	-0.519616	-0.610501	-1.67604	-1.28169	-0.416856	-0.415164	-0.292367	-1.0507	0.511923	0.197261	-0.162985	0.774658	0.736877	1.60268	0.882988	1.58096	1.30257
Faah	-1.00786	-1.31868	-0.0258225	-0.567474	-0.67376	0.192074	1.43276	1.10109	1.91063	1.21987	0.764142	0.875704	-1.11853	-0.356328	-0.159337	-0.743936	-1.29054	-0.234012
Fabp3	-1.02475	-0.896872	-0.905856	-1.51627	-0.747933	-1.03773	-0.662588	-0.263113	-0.234329	-0.0175592	-0.0697152	0.0497671	0.552605	0.864837	1.38344	1.62968	1.4724	1.42399
Fabp5	-0.0301699	-0.442662	-0.307303	-0.509605	-0.771847	-0.338193	-0.933454	-0.967114	-0.95599	-0.896315	-1.00378	-0.800926	1.32747	1.27936	1.35171	1.27947	1.30808	1.41128
Fads2	1.2434	1.33576	1.11863	1.00852	1.16903	1.06444	-1.06183	-1.12853	-1.32438	-1.18593	-1.29325	-1.1542	0.147717	-0.103878	0.507561	-0.101904	-0.174211	-0.0669397
Faf1	0.442006	1.04708	1.47164	-0.0934311	0.929966	1.20811	-0.458256	0.274324	0.2876	0.40007	0.143664	0.631303	-2.21481	-0.24981	-2.05881	-0.486337	-0.69754	-0.576764
Faf2	-0.318352	-0.0808932	0.534823	-0.105707	-0.88181	0.691552	1.32626	1.09616	1.26382	0.978777	0.975268	0.666768	-1.54704	-1.03729	-1.22042	-1.03267	-1.53365	0.2244
Fahd1	0.572257	0.369407	0.441735	1.15332	0.105443	0.682814	0.638311	0.770219	1.04527	0.731808	0.663121	0.531204	-1.40882	-1.70291	-0.856061	-0.84633	-2.02445	-0.866336
Fahd2	-0.849393	-1.0479	-0.431159	-0.446332	-2.16937	-0.504509	1.16875	1.54315	0.808321	1.05691	1.38237	1.04024	-0.460893	-0.316944	-0.078385	0.399705	-0.898014	-0.196538
Faim	0.784033	0.388376	0.416471	-0.0313289	0.470858	0.363841	-1.57401	-1.36013	-1.15063	-1.30324	-1.0675	-1.39061	0.609019	1.0394	1.1308	0.595113	0.904893	1.17465
Fam102a	1.53521	1.29475	1.0514	0.622126	0.753778	0.866795	-0.528529	-0.424459	-0.0729522	-0.112851	-0.118844	-0.283396	-0.312263	0.620514	-0.396027	-2.17037	-0.287702	-2.03718
Fam103a1	1.32119	1.25112	1.14879	0.986249	1.63565	0.34965	-0.997164	-0.908963	-1.00155	-1.57566	-1.00404	-0.370332	0.523254	-0.350323	-0.438736	0.394513	-1.16688	0.203243
Fam114a1	-0.811363	-0.573337	0.012001	-2.08936	-1.68157	-0.819168	-0.262846	0.963601	-0.575928	0.355281	0.84745	0.829603	0.792682	0.682547	1.90767	0.430957	0.424584	-0.432814
Fam117a	0.713807	1.53449	1.37439	-1.658	-0.352635	-0.711155	-0.313356	-0.296682	-0.208816	-1.35465	-0.604746	-1.65204	0.0484678	-0.064824	1.52912	0.740544	0.620629	0.65545
Fam118a	1.18606	1.16887	1.15054	0.675746	1.24551	0.564143	-1.55446	-1.49314	-0.659785	-1.29627	-0.865321	-1.55343	0.435921	0.120197	0.27258	0.0582953	0.606421	-0.0618737
FAM120A	0.891706	1.05963	1.23655	0.677484	1.31027	1.45281	-1.43554	-0.98071	-1.14955	-1.2118	-1.11328	-1.32623	-0.0732173	0.145935	0.584975	-0.256703	0.0523784	0.135285
Fam120c	1.35935	1.54009	0.877438	0.675654	1.95031	0.928692	-1.07038	-0.7124	-1.08938	-0.925955	-1.04081	-0.800929	0.537274	-0.404299	-0.497352	-0.624518	-0.0972997	-0.605478
Fam129a	-0.563817	-0.626951	-0.514569	-0.919846	-0.859526	-1.00251	0.705962	0.752878	0.62072	0.762176	0.711168	0.707664	0.565339	0.743954	2.35603	-1.15756	-1.01656	-1.26455
Fam136a	-0.558533	0.430971	0.0325855	0.509722	-0.229307	0.0894023	1.10471	1.07694	1.1353	0.958496	1.10449	0.951884	-1.75468	-1.54772	-0.0164063	-1.60529	-0.844783	-0.837785
Fam151a	-0.258831	-0.150467	-0.390485	-0.315502	-0.536406	-0.45126	1.37657	1.43334	1.41393	1.16192	1.33947	1.15267	-0.928082	-0.761174	-1.24238	-0.992644	-0.747202	-1.10346
Fam159b	-0.558831	-0.680606	-0.929761	-1.43054	-0.427884	-1.32159	-0.747835	-0.631563	-0.642698	0.0997503	0.340364	-0.354594	0.629981	0.946944	1.69459	0.952348	1.5059	1.55603
Fam160b1	-1.26148	-0.548424	0.0864759	-1.05525	-0.965766	0.0235403	-0.690458	-0.427198	-0.672636	-0.35681	0.0704959	0.00603208	2.24314	1.45729	2.1078	-0.282028	-0.0872159	0.352487
Fam169a	0.47428	-0.137965	-0.468502	0.237889	-0.239551	-0.256602	-0.802253	-0.949784	-1.92268	-1.22113	-0.840015	-0.796278	0.978494	1.4914	1.21467	1.3594	1.02221	0.856422
Fam172a	0.500293	0.375151	0.422714	0.157379	0.0933478	-0.0172968	-0.555987	-0.787566	-1.40368	-1.25211	-1.15246	-1.37515	0.450254	0.72135	2.53514	-0.389065	0.86224	0.815447
Fam175a	0.78948	1.23315	0.0908698	0.237916	0.785285	-0.0657875	-1.71718	-1.30165	-1.46572	-1.2402	-1.11609	-0.824656	0.556604	1.19013	0.908119	0.65834	0.874934	0.406465
Fam177a1	-1.42286	-1.06035	-1.23918	-1.22333	-0.873348	-0.870553	1.34875	0.836704	1.36211	1.14243	0.828149	0.479626	-0.0574071	-0.320316	1.39105	-0.180328	0.485962	-0.627093
Fam192a	0.801425	-0.0607138	-0.236726	0.477474	0.783227	0.461668	-1.63538	-0.801414	-1.92481	-1.23701	-0.847776	-0.966179	1.22882	0.363835	0.572645	1.13985	0.922398	0.958661
Fam208a	0.565678	0.152551	0.109079	-0.0283216	1.11022	-0.416451	-0.935951	-1.2015	-1.45154	-0.99491	-0.884871	-1.12816	1.67999	0.982793	-0.696191	1.22029	0.670716	1.24658
Fam208b	0.116234	0.909262	0.765226	0.422171	1.80974	-0.00969387	-0.977467	-1.33479	-1.59536	-1.07809	-1.28896	-0.883039	0.236063	1.04312	0.868866	-0.00752142	-0.142844	1.14707
Fam20a	1.64767	1.18329	1.12662	0.0526217	0.134886	0.375431	-0.615235	-0.795796	-1.17926	-1.40204	-0.923827	-1.5466	0.873992	-0.734196	1.5141	-0.0950789	-0.0931333	0.476551
Fam20b	-0.432931	0.117395	0.142073	-0.0951586	-0.593022	0.355058	1.9553	1.52914	0.705143	0.872982	0.906219	0.935582	-1.26338	-1.01359	-0.694263	-0.852204	-1.40782	-1.16652
Fam20c	-0.891036	-0.761282	-0.637104	-0.795504	-0.464692	-0.511636	-0.451975	-0.350685	-0.782967	-0.833533	-0.616967	-0.830165	1.21406	1.20371	2.10074	1.46964	1.08954	0.849861
Fam21	1.13586	0.321242	-0.18398	-0.522023	0.418147	-0.551268	-1.0437	-0.588892	-1.90314	-0.692622	-0.925748	-1.47218	1.17529	0.724447	0.720258	1.07817	1.11188	1.19826
Fam210a	-0.555056	-0.376452	-0.51559	-1.77396	-1.0042	-0.641901	1.12365	1.45952	1.20961	1.43301	1.40435	0.881669	-0.575851	0.121675	-0.321793	-0.624748	-1.09318	-0.15075
Fam210b	-1.32501	-0.496712	-0.92523	-0.894323	0.0596116	-1.04153	1.51386	0.941508	1.6824	0.963131	0.80762	0.391634	0.180042	1.11439	-0.0896537	-1.51306	-0.724232	-0.644446
Fam213a	0.419692	1.23935	0.845326	0.636134	1.08816	1.29298	-0.812507	-0.915036	-0.14098	-1.59687	-1.47388	-2.12829	0.242571	0.424833	0.182934	0.2062	0.0118548	0.477527
Fam213b	0.409845	1.3404	1.649	0.803175	0.790387	1.0887	-0.596409	0.223937	0.651768	0.0466388	-0.260984	0.166895	-0.205825	-0.8906	-0.502158	-1.13988	-1.50875	-2.06614
Fam221a	-0.119793	-0.524956	0.260241	-0.199733	-0.629814	0.131667	-1.43403	-1.05855	-1.16517	-0.933322	-0.851601	-0.616939	0.478444	0.801952	1.75058	1.17585	1.62588	1.30929
Fam32a	-0.175087	0.409113	-0.132326	0.542352	0.287622	0.0281934	-1.06907	-0.629862	-1.78624	-1.0078	-1.20819	-1.0616	0.65145	0.72691	0.626907	0.653067	0.748362	2.3962
Fam3a	-1.45127	-1.18883	-1.15598	-1.69608	-1.15918	-1.22958	1.0038	0.793183	0.851604	0.924995	0.409764	0.588344	0.42169	1.03441	0.956188	-0.108489	0.524379	0.481054
Fam3c	1.3986	1.33463	1.60952	1.07139	1.27759	1.41522	-0.472108	-0.374189	-0.558168	-0.531734	-0.720489	-0.925574	-0.838075	-0.716414	-0.974688	-0.482157	-0.676209	-0.837145
Fam3d	-0.335939	0.18985	-0.350158	-0.738058	-0.323572	0.173314	-1.23097	-1.10917	-0.906496	-0.58629	-0.962458	-1.31798	1.23459	1.364	1.44832	1.04327	1.15275	1.255
Fam45a	-0.240842	-0.595659	-0.751645	-0.877157	0.192936	-0.675838	-0.942543	-1.15848	-0.189156	-0.595786	-1.36278	-0.311611	1.51858	1.00828	1.90025	1.2517	0.981638	0.848114
Fam46a	-1.44524	-1.14913	-1.01308	-0.941639	-0.864663	-1.41333	0.406103	-0.0845368	0.108452	0.054922	-0.517884	-0.111541	1.31953	0.745638	1.55656	1.077	1.17046	1.10238
Fam49b	0.257781	0.0231064	0.652454	0.0411249	0.161365	0.648807	-1.62779	-1.16219	-1.13389	-1.11965	-1.0926	-1.22111	0.427611	1.60538	1.09527	0.674291	0.231911	1.53814
Fam50a	0.784898	0.895839	0.542746	0.647788	0.754143	0.392359	-1.48606	-1.07474	-1.52351	-1.44051	-1.21458	-1.18343	0.978036	0.617337	1.07596	0.852592	0.517935	-0.13681
Fam63a	-1.48097	-1.4944	-1.18543	-1.13502	-1.20791	-0.978204	0.493535	0.0823199	0.156798	0.208738	0.277182	0.299986	1.5059	0.319595	1.45076	0.764218	1.15029	0.772607
Fam65a	0.822985	0.994629	0.64887	0.487136	0.715024	0.551094	-1.31495	-1.62733	-1.33206	-1.1131	-1.04823	-1.28494	0.750605	0.464019	-0.510208	0.90476	1.13647	0.755233
Fam76a	0.738566	-0.411586	-0.130866	-0.285423	-0.135078	-0.453602	-0.805304	-1.28115	-1.30555	-1.16785	-1.10829	-0.272994	0.8221	1.78075	1.71823	0.407289	0.421469	1.46928
Fam84a	1.08225	0.816478	0.850591	0.578522	0.770532	0.963723	-0.388182	-1.44537	-0.531472	-2.1565	-1.22515	-1.55373	-0.0691161	0.0834641	0.593376	0.9378	0.418415	0.274354
Fam91a1	-1.09053	-0.987183	-0.625385	-1.00381	-1.19018	-0.899634	0.150495	0.224659	-0.820145	-0.185434	-0.651007	0.382671	1.45888	0.90248	1.50834	0.366321	0.368142	2.09131
Fam98b	0.276241	0.792141	1.11887	0.782822	0.979918	1.40175	-0.85194	0.410287	-1.12781	-2.25937	-1.2718	-0.85194	-0.314122	-0.215444	-0.197377	-0.320461	1.17571	0.472517
Fam98c	0.668936	0.947355	0.364981	0.388707	0.889922	0.525256	-1.5667	-1.14291	-1.55553	-1.36964	-1.13319	-1.29756	0.731683	0.966624	0.859457	0.806862	0.453387	0.462355
Fap	-0.582632	0.518967	-0.0474084	-0.777386	-0.445164	-0.443917	-1.46491	-0.703012	-0.933924	-0.81627	-1.04647	-0.586398	1.43763	1.51406	1.69791	0.609035	1.12592	0.943966
Far1	0.968555	0.828504	0.374755	0.911425	1.00821	0.927879	-0.771646	-1.16413	-0.91059	-1.59905	-1.79582	-1.57051	0.531279	0.42926	0.827665	0.249123	0.377681	0.377406
Farp1	0.680659	0.65811	0.150995	0.611314	0.873106	0.794648	-0.260702	-1.33372	-1.47418	-1.31343	-1.96167	-1.34483	0.907045	0.599219	0.589712	1.02513	0.477336	0.321257
Fars2	0.37116	-0.205449	-0.504075	0.0868423	-0.538734	-0.0441239	-0.828578	-1.19363	-0.987146	-1.09016	-0.972599	-1.18294	0.882086	1.10768	2.09657	1.25689	1.13929	0.606909
Farsa	0.300189	0.525685	0.955459	0.0612692	0.284668	0.734917	0.506016	0.886309	0.992721	0.994927	0.938785	0.621525	-1.32479	-1.22353	-1.86657	-1.41274	-0.733301	-1.24153
Farsb	-0.404269	0.275379	1.16303	0.0427971	-0.0479791	0.620421	0.280559	0.69693	0.776406	1.26382	1.4051	1.13787	-1.12356	-1.35898	-1.42931	-1.23798	-1.32887	-0.731354
Fasn	1.43314	1.58392	1.54832	1.00853	1.28546	1.17833	-0.802141	-0.712859	-0.362138	-0.68885	-0.620341	-0.285423	-1.16202	-0.626426	-0.510942	-0.760842	-0.898176	-0.607537
Fat3	-1.02156	-0.884454	-1.18449	-0.578525	0.910859	-0.713674	1.27168	1.24904	1.11526	0.888894	1.04367	0.898803	0.327487	-0.117917	0.239121	-1.88985	-0.652042	-0.902296
Fau	0.525076	0.70839	0.531588	0.634794	0.304049	0.598886	-2.519	-2.28305	-1.44164	0.731251	0.65083	0.469304	0.407061	0.148979	0.176281	0.180454	0.0429838	0.133758
Fbl	1.36701	1.85229	0.906181	1.33471	1.48604	0.786773	-0.868654	-0.739541	-1.00359	-0.998178	-0.917247	-0.926442	-0.884833	-0.243682	-0.413736	-0.350381	-0.0280402	-0.358676
Fbln1_(Q08879-2)	0.492885	0.617428	0.274679	0.103349	0.687276	0.215792	-1.1973	-1.37181	-1.02999	-1.18827	-1.24594	-1.80752	0.973239	1.07843	1.0092	0.66732	1.09273	0.628503
Fbln1_(Q08879)	0.405524	0.488797	0.246788	0.0369145	0.534047	0.159781	-1.05895	-1.48713	-1.06778	-1.30622	-1.46954	-1.38437	1.02468	1.08152	1.21695	0.72507	1.03524	0.818683
Fbln5	0.441309	0.542021	0.188537	0.0829768	0.672361	0.335843	-0.615313	-1.5475	-1.0739	-0.540259	-1.7473	-1.96373	0.883119	0.98652	1.10164	0.577504	1.02698	0.649191
Fbp1	0.852217	0.872181	1.07416	0.977372	0.717128	0.949702	-1.3282	-1.53553	-0.99198	-1.42434	-1.27404	-1.39876	0.220915	0.443097	0.525027	0.61887	0.103073	0.599089
Fbxl22	0.67444	0.757738	0.664895	0.759012	0.793189	0.636733	0.715636	-1.6672	-1.08411	-1.14489	-2.08428	-1.6235	0.408226	0.483469	0.347681	0.44476	0.359573	0.558635
Fbxo2	-0.787708	-1.85274	-0.143854	-0.647175	-1.52929	-0.964861	1.30443	1.17291	0.786694	0.854736	1.05924	1.7523	0.117418	-0.416043	0.212039	-0.047335	-0.48627	-0.384494
Fbxo21	0.00138595	-0.248582	-0.270455	-0.114563	0.182804	-0.215661	-1.02798	-1.03629	-1.429	-1.52974	-1.02387	-0.507129	0.935505	1.3086	1.44219	1.22944	1.39863	0.904716
Fbxo22	0.515683	-0.0963991	0.662009	0.25732	0.188303	0.217257	-1.44214	-1.24187	-0.770061	-1.43024	-1.39638	-1.23858	0.234685	1.03388	1.1042	0.891637	1.02836	1.48233
Fbxo3	-0.044107	-0.806064	0.56086	-0.0125986	-0.0368305	0.301194	-1.04791	-1.01287	-1.30722	-1.20649	-0.986561	-0.970426	0.809196	1.64124	0.483433	0.904135	0.813646	1.91739
Fbxo38	0.719551	0.0182224	0.455081	0.345731	0.493713	0.474798	-1.54555	-1.1433	-1.61144	-1.34476	-0.996713	-1.22191	0.819357	1.12602	1.17089	0.778416	0.492332	0.969562
Fbxo42	0.121611	-0.07833	-0.0791454	-0.268779	-0.170134	0.0852353	-1.3881	-0.860549	-1.47299	-1.05487	-0.617808	-1.30792	1.6885	1.13664	0.862647	1.35151	0.993681	1.05881
Fbxo44	0.507152	0.328883	0.228413	0.0261343	-0.36916	-0.246724	-0.988037	-0.843646	-1.5953	-1.79431	-1.0981	0.228361	0.151024	1.92893	1.55616	0.491587	1.02653	0.462114
Fcho2	0.872426	1.22804	1.01293	0.414361	0.206774	0.434392	-1.1265	-0.622809	-1.33439	-0.727628	-1.60707	-1.48684	1.64759	1.11578	-0.0183156	-0.167602	0.599408	-0.44055
Fchsd1	0.964289	0.799843	0.2183	-0.100613	0.898783	0.50248	-1.47432	-1.03702	-0.866671	-1.08799	-1.58624	-1.46778	1.22353	0.634949	1.0918	0.551525	0.996583	-0.261452
Fdft1	0.890742	1.06913	1.45319	0.964536	1.01486	1.33652	-0.760869	-1.26209	-1.07918	-1.08956	-1.44576	-1.1207	-0.321105	-0.319532	0.82061	-0.154629	-0.463354	0.467186
Fdps	0.91643	0.447613	1.15432	0.852623	-0.157284	0.68944	0.431451	0.492307	0.553535	0.733408	0.755003	0.76946	-1.36939	-1.55572	-0.990385	-0.651563	-2.05918	-1.01206
Fdx1	-0.197373	-0.324319	-0.206123	0.622372	-0.537583	0.331625	1.18517	0.978493	1.17645	1.05172	1.08845	0.928692	-0.977474	-0.720431	-0.481878	-1.58529	-2.21208	-0.120431
Fdxr	-1.37942	-1.17648	-0.763522	-1.39293	-1.48932	-1.30185	0.817808	0.648377	-0.192666	0.121494	0.669429	0.15606	0.818314	1.01331	1.58531	0.777412	0.185986	0.902672
Fech	-0.457959	-0.917505	-0.565742	-0.164236	-0.688894	-0.108374	1.58121	1.41295	0.790332	1.2997	1.23308	1.41846	-0.619806	-0.721765	-0.518146	-0.546601	-1.63483	-0.791877
Fen1	1.01921	1.00366	0.544292	0.844039	1.37374	0.383843	-1.24658	-1.55999	-1.83139	-0.991188	-1.13681	-0.61109	1.08559	0.470302	0.000427291	0.332849	0.58358	-0.264495
Fer	0.0304097	0.388323	0.258812	0.0397394	0.981066	0.169783	-1.1928	-1.3709	-1.21297	-0.824709	-1.30514	-1.57981	1.16463	0.856725	1.57963	0.652949	0.992869	0.371387
Fermt2	0.330154	0.395634	-0.294776	0.103004	0.927238	0.00896066	-1.40456	-1.29283	-1.27342	-1.07213	-1.22526	-1.24124	0.922004	1.20174	0.963487	0.832207	1.34097	0.77883
Fermt3	-0.339324	-0.364539	-0.677025	-0.602051	0.383105	-0.526882	-0.812045	-0.982668	-1.4704	-0.689646	-0.669677	-0.449362	1.61471	1.4314	1.9195	0.320827	1.35591	0.558174
Fga	0.445672	0.469233	0.390368	0.033452	0.54538	0.140975	-1.15659	-1.37846	-1.15627	-1.44923	-1.39425	-1.29661	1.01815	0.989892	1.26437	0.73407	1.03488	0.764966
Fgb	0.5389	0.590843	0.29855	0.229775	0.567482	0.238281	-1.09823	-1.30781	-1.11901	-1.50297	-1.43749	-1.44747	1.06704	0.942004	1.27184	0.643897	0.886056	0.63831
Fgfr1	0.587769	0.560309	0.373421	0.262714	0.663421	0.0900274	-0.954966	-1.45797	-0.56668	-1.75865	-1.43534	-1.56399	0.804602	0.999111	1.18414	0.560599	0.836842	0.814638
Fgg	0.506764	0.538949	0.218274	0.097048	0.613029	0.240131	-1.08724	-1.3736	-1.21506	-1.35808	-1.35795	-1.46634	1.04536	1.01399	1.24145	0.65764	1.02041	0.665226
Fggy	-0.620259	-0.182079	0.524153	0.14415	1.1868	-0.120907	-0.914918	-1.42027	-1.14563	-1.12684	-1.04232	-0.878853	0.920073	-0.371723	1.60739	1.14345	0.986976	1.3108
Fgl1	0.537708	0.413174	0.118531	0.458734	0.72605	0.639333	-1.74046	-1.09236	-1.08211	-1.41427	-0.447997	-0.931877	0.593342	0.848336	1.72104	0.852059	0.934198	-1.13343
Fgl2	-0.0849462	0.419477	0.585689	0.692017	1.21101	1.42612	-1.71409	-1.54464	-1.69347	-0.704663	-0.741701	-1.10226	0.22505	0.479915	0.430142	0.494461	0.723592	0.89831
Fh	-0.456966	-0.499333	-0.290041	-0.211871	-0.736277	-0.282638	1.306	1.32802	1.53357	1.3366	1.29179	1.15118	-1.02384	-0.737119	-1.03954	-0.734174	-1.19703	-0.738338
Fhit	-0.0637812	-1.39323	-0.0538697	0.0728705	-0.834199	-0.371025	1.15966	1.75861	1.14503	0.557849	1.06411	1.28481	-1.35	-0.60502	-0.341795	-0.0621312	-1.73385	-0.234037
Fhl1	-0.417308	-0.695197	-0.106101	-0.536574	-1.32161	-0.360166	-0.869921	-0.841568	-0.728647	-0.84944	-0.702003	-0.38853	1.4956	1.13253	1.9289	0.983547	1.1978	1.07869
Fibp	0.84885	0.0616126	0.725872	0.667685	1.0135	1.00348	-1.22895	-1.32057	-1.22485	-1.2037	-1.36822	-1.3937	0.860035	-0.163224	1.30166	0.450495	0.243204	0.726822
Fig4	-1.28545	0.0942993	-0.392011	-0.955757	-0.908697	-0.363045	1.01849	1.1026	1.17271	1.38052	1.23547	1.01083	-0.531561	-1.07003	-0.665511	-0.272635	0.964768	-1.535
Filip1l	1.19782	1.22781	1.11366	0.89774	1.35792	1.09703	-0.3365	-0.820984	-0.505866	-0.71515	-0.780367	-0.801886	-0.845833	-0.894149	-0.950779	1.47592	-0.649286	-1.0671
Fkbp11	-0.756583	-0.622449	-0.430728	-0.979926	-1.31325	-0.397863	1.39346	1.28115	1.41899	1.49156	1.2753	1.12892	-0.355361	-0.31474	-0.60117	-0.533801	-0.855719	-0.827799
Fkbp15	-0.42878	0.588124	0.902058	-0.221166	-0.3676	1.00917	0.821198	1.09696	0.257871	0.978579	1.45008	0.351734	-2.25106	-0.802074	-0.989515	-0.981443	-0.126997	-1.28714
Fkbp1b	-0.363189	-1.2084	-0.497903	-0.510076	-1.1392	-0.337068	1.12671	1.39571	1.03254	1.35341	1.50152	1.2609	-1.26356	-0.199497	-0.380903	0.0594819	-0.730434	-1.10003
Fkbp2	-0.838009	-0.607791	-0.17305	-0.464987	-0.98023	-0.209874	1.08016	1.6116	1.54071	1.32432	1.30708	1.11952	-0.934433	-0.733359	-0.877725	-0.615528	-0.954279	-0.594122
Fkbp3	1.06041	1.16104	1.04743	1.10861	0.713335	0.371374	-0.504777	0.0712031	-1.19738	-0.169342	-0.269959	-0.201031	1.05639	-0.0395773	0.327302	-1.16786	-0.828709	-2.53846
Fkbp5	1.51389	0.910939	1.30938	1.56241	0.832973	1.2824	-0.858712	-1.20403	-0.945862	-1.23751	-1.06992	-0.896511	-0.014334	-0.423247	-0.762718	0.179074	-0.171759	-0.00645993
Fkbp8	-0.747566	0.0717059	0.443787	-0.058706	-0.61364	0.738628	-1.34593	-0.963219	-0.00860123	-0.958433	-1.17774	-1.52278	0.78013	0.921933	2.08243	1.00293	0.338034	1.01704
Fkbp9	-1.3438	-1.15048	-0.900378	-1.33409	-1.5567	-1.49855	0.777397	0.959594	0.134768	0.092668	0.388653	0.175946	0.832993	0.941859	1.18335	1.00247	0.810555	0.483744
Fkrp	0.242118	-0.0512822	0.460888	1.1257	0.86608	0.811547	-0.0952164	-0.822257	-0.253564	-0.401226	-0.405982	-0.388872	-2.64296	-0.449895	-1.35466	0.963917	1.16308	1.23259
Flad1	-0.855393	-0.452305	-0.0331074	-0.619258	-0.507968	0.103848	0.710235	1.39383	1.56516	1.07472	1.25663	1.01424	-1.89124	-0.9298	0.161676	-0.806978	-1.2743	0.0900098
Flcn	-0.0413199	-0.0950139	-0.0434042	-0.362312	0.553406	0.154509	-0.956961	-0.938797	-1.27686	-1.05755	-1.10879	-0.930962	-0.430304	1.15543	1.06187	1.46068	0.712916	2.14346
Flna	0.306869	0.249466	0.0494583	-0.0549443	0.22436	-0.0731205	-1.0411	-1.32218	-1.2769	-1.30446	-1.29028	-1.10396	1.18264	1.03617	1.61434	0.781864	1.03577	0.986018
Flnb	-1.31158	-1.37012	-0.553767	-1.37794	-1.69929	-0.937675	1.08268	1.08524	1.00241	1.16424	0.900987	1.09012	-0.268323	0.271135	0.4367	0.236499	-0.260927	0.509606
Flot1	0.317657	0.269912	0.0905204	0.127129	0.401099	0.45793	-1.34252	-1.36822	-1.20394	-1.24427	-1.02396	-1.57419	1.11515	0.932778	1.1527	0.969764	0.930018	0.992443
Flot2	0.474053	0.327862	0.160198	0.0529576	0.461837	0.382489	-1.24774	-1.25684	-1.37333	-1.15756	-1.32168	-1.46864	0.874415	0.999733	1.1055	0.820211	1.02139	1.14514
Fmn2	-1.09212	-1.41627	-0.981048	-1.05149	-0.583305	-0.68963	1.21254	1.18864	0.693684	1.65094	1.13199	0.731918	-0.554336	-0.658472	0.993733	0.660591	-0.418428	-0.818931
Fmo5	1.03475	0.94798	0.584364	0.747356	1.01091	1.16173	-1.38002	-1.36021	-0.975099	-0.785633	-0.985598	-1.73425	-0.197849	-0.649889	0.855616	0.582118	0.939878	0.203846
Fmod	0.494213	0.542578	0.267712	0.0152599	0.448248	0.150807	-1.1209	-1.22295	-1.15846	-1.3345	-1.48065	-1.47677	1.04249	1.0804	1.18827	0.727361	1.0516	0.785299
Fmr1	0.691124	1.21258	0.242804	1.03896	1.24191	0.0626764	-0.856405	-1.14541	-1.30655	-1.40556	-1.52207	-1.50508	0.875931	0.688328	0.442949	0.424363	0.637997	0.181453
Fn1	0.532482	0.548571	0.238529	0.16763	0.610434	0.213546	-1.17296	-1.40476	-1.05449	-1.43741	-1.43803	-1.37352	1.05234	0.988704	1.25735	0.639153	0.925136	0.707284
Fn3krp	0.949978	0.173413	1.63094	0.486902	0.387212	1.1892	-1.59204	-0.779727	-1.22879	-1.42271	-0.782998	-0.436536	-0.925519	-0.00438332	-0.577454	1.04559	0.766701	1.12022
Fnbp1l	0.480193	0.362897	0.551469	0.026164	0.431247	0.623288	-1.10344	-1.55232	-1.73371	-1.15531	-1.05057	-1.22287	1.14017	0.639494	1.3319	0.749838	0.897133	0.584428
Fnbp4	-0.320798	0.184995	0.65297	1.13288	0.873465	1.51281	-1.73864	-0.616267	-1.86276	-0.693901	-1.25707	-0.966908	-0.146701	0.433109	0.654157	0.840194	0.759837	0.558635
Focad	-0.722344	-0.376169	0.368966	-0.509692	-0.475098	0.20046	-1.49314	-1.18403	-0.597144	-0.504319	-1.06058	-0.820747	0.964945	1.43304	1.39949	0.525506	1.00652	1.84433
Foxk1	0.968805	0.576751	0.520328	0.245933	0.578646	0.151715	-1.42037	-1.12278	-1.64343	-1.45338	-1.0014	-1.30613	0.728117	0.715617	1.18402	0.634517	0.968299	0.674749
Foxred1	0.344924	0.0484127	-0.382628	0.0551911	-0.440081	0.236236	-0.990164	-1.21683	-0.680051	-1.31114	-1.12752	-1.3284	0.274316	1.33877	1.45772	1.44163	0.882862	1.39675
Fpgt	0.883436	0.305315	0.587774	0.771307	0.69584	0.0877332	-1.41056	-0.967091	-1.21803	-1.52777	-1.37402	-1.43887	1.19963	0.820835	1.03816	0.574717	0.47565	0.495949
Fra10ac1	1.17055	1.18381	0.585036	0.994233	0.76807	0.182376	-1.77837	-0.479462	-1.45024	-1.4282	-1.2183	-0.592301	0.597888	0.577702	-0.886612	0.234357	0.464129	1.07532
Frg1	0.786131	0.640706	0.697013	0.84673	0.996162	0.70245	-1.17672	-1.31692	-1.40629	-1.69582	-1.33702	-1.19276	0.721947	0.321309	0.686212	0.520428	0.659368	0.547074
Frk	-0.272824	-0.102153	-0.187723	-0.223453	-0.23969	-0.169986	-0.897094	-1.0103	-1.02793	-1.16511	-1.12216	-1.20232	1.28782	1.17695	1.55874	1.22641	1.10985	1.26095
Frmd4b	0.964494	1.33912	0.0304732	0.641913	1.17698	0.757408	-1.02384	-0.804206	-0.559079	-0.951531	-1.04035	-1.04617	0.874404	-1.0717	-1.69567	1.02065	0.799922	0.587169
Frmd5_(Q6P5H6-2)	-0.0531575	-0.936516	-2.39704	-0.475909	-1.05879	-0.173846	0.63458	1.02195	0.996827	0.25222	0.611611	0.400688	0.156493	-1.38858	-0.765383	0.998919	1.25224	0.923692
Fry	0.346519	0.6615	0.180704	0.141678	0.2634	0.732521	-1.11194	-1.12466	-1.66242	-1.18585	-1.05216	-0.609804	-0.228085	0.806649	2.05564	-0.0394572	0.192822	1.63294
Fryl	0.815419	1.05388	0.990134	0.732901	0.67853	0.947087	-0.968629	-1.45897	-1.51014	-1.43679	-1.33234	-1.0321	0.238585	-0.113547	1.2203	0.171957	0.450735	0.552994
Frzb	-1.19532	-1.21427	-1.27211	-1.35184	-1.61746	-1.49982	0.645036	0.5257	0.586061	0.476254	0.483285	0.569506	0.776848	0.719932	0.860207	0.87112	0.771234	0.865645
Fstl1	0.419249	0.587743	0.063127	-0.212047	0.574756	0.101171	-2.05956	-0.64702	-0.858724	-0.999289	-1.64915	-1.06818	1.04797	1.13877	1.18775	0.560417	1.09192	0.721106
Fth1	-0.914228	-1.48609	-1.02195	-1.21709	-1.75363	-0.982384	-0.0590445	0.660129	1.11934	0.593166	0.676342	0.693184	0.259121	0.602143	0.713049	1.57288	-0.378261	0.923336
Ftl1_(P29391)	-0.883295	-1.36901	-0.96187	-1.00375	-1.65077	-0.997281	0.793269	1.0879	1.30734	1.22182	1.18448	1.22748	0.0208424	-0.117046	0.0164784	0.638254	-0.584921	0.0700884
Ftl1_(Q9CPX4)	-1.20043	-1.15718	-0.484604	-1.10079	-1.62507	-1.29089	0.767415	1.03463	0.765953	1.13765	1.09687	1.17252	-0.0624247	-0.109936	0.00652205	1.26032	-0.705802	0.495235
Fto	0.589211	0.667798	0.809621	0.651691	1.00957	0.529425	-1.11863	-1.21501	-1.52719	-0.910846	-1.24162	-0.97105	1.12178	0.623485	0.536985	0.683612	-1.34859	1.10977
Fubp1	1.1178	0.640347	1.14982	1.29523	-0.00788975	1.15122	-1.04167	-1.06732	-1.85453	-1.42862	-1.05064	-1.05588	0.68073	0.19617	0.29224	0.669746	0.217012	0.0962252
Fubp3	0.480056	0.223783	-0.165438	0.230411	-0.496938	0.310293	-0.335309	-0.777936	-1.95717	-1.44014	-1.25581	-0.787231	1.29115	0.901981	0.386019	1.90041	0.993732	0.498137
Fuca2	-0.0596584	-1.05072	0.341685	0.469675	0.368646	0.179526	1.47197	0.771329	0.700552	1.4077	0.167369	1.02809	0.108321	-1.02249	-0.431416	-0.602678	-2.0945	-1.7534
Fuk	-0.148809	-0.141794	0.741543	0.497818	-0.238986	0.305218	-1.26651	-1.11163	-1.68247	-1.09894	-0.830414	-0.875957	0.283945	1.74574	1.40686	0.741356	0.28059	1.39245
Fundc2	1.06826	-0.654295	-0.351346	-0.0754559	-0.0434585	-0.518432	-0.226941	-1.20013	-0.426315	-1.69912	0.0770693	-1.39542	1.63482	0.975753	2.15693	0.347258	-0.0146826	0.345491
Fuom	-0.492697	-0.466836	0.590023	-0.253265	-1.63397	-0.0205479	0.868098	0.932171	1.43001	1.41595	0.897266	1.2395	-1.38349	-0.656484	-1.26837	0.0113225	-1.22021	0.0115463
Furin	0.187327	-0.0611544	0.406284	0.117226	-0.550891	0.248966	-0.67111	-0.886298	-1.53233	-1.29156	-1.28851	-1.04541	1.34564	1.07555	1.95021	0.995795	0.227268	0.773008
Fus	0.613702	1.28143	0.706389	1.75753	1.10222	0.880042	-0.453706	-0.179611	-1.23498	-1.26773	-0.680298	-0.357225	0.346907	0.570549	-0.100271	0.120059	-1.82845	-1.27657
Fut11	0.427403	0.782228	0.719014	0.517465	0.81223	1.15414	-1.33993	-1.24293	-1.9953	-0.614295	-1.28872	-1.37739	0.626837	0.808742	0.277715	0.540915	0.445792	0.74608
Fut8	-0.397508	-0.411191	-1.15317	-0.569263	-3.1171	-0.837616	0.867967	0.884764	0.873242	0.659375	0.850589	0.60165	0.435552	0.377687	0.504942	0.349871	0.226094	-0.145881
Fv4	1.2578	1.27218	1.39614	1.01681	1.19968	1.50446	-0.238849	-0.385549	-0.343757	-0.517996	-0.745147	-0.889539	0.03726	-0.845382	-0.137794	-1.49554	-0.919466	-1.16531
Fxn	-0.591398	-0.731795	-0.738428	-0.138349	-1.21544	-0.401453	1.3533	1.4802	1.20434	1.08252	1.34141	1.17335	-1.07282	-0.664736	0.112759	0.00287015	-1.28995	-0.906369
Fxr1	1.56264	1.71786	1.00038	0.769487	1.07145	1.07551	-0.699091	-0.94282	-0.879984	-1.56271	-1.14757	-1.09202	0.272109	0.0861496	-0.4896	-0.229597	-0.0313824	-0.480814
Fxr2_(Q6P5B5)	0.259332	0.985	0.983026	-1.67081	-1.17433	-1.59589	0.220107	1.19839	0.940692	-0.501164	0.0137727	-0.474467	0.822501	0.840071	0.261936	-0.61532	1.07301	-1.56585
Fxyd3	-0.388429	-1.75952	-0.43091	0.249446	0.28431	0.447799	-0.50064	-0.616299	-1.1823	-1.04065	-0.973566	-0.857402	0.474765	0.847656	1.39678	1.51057	1.14416	1.39423
Fxyd6	-1.21229	-0.577835	-1.35944	-0.706681	-1.81322	-1.33784	1.76028	1.03544	0.0760739	0.554951	0.3268	0.749873	0.548391	0.548298	1.36111	0.333359	-0.0680217	-0.219246
Fyttd1	0.841651	0.0482789	-0.468372	-0.199389	0.172173	-0.323818	-0.920843	-0.769254	-1.68515	-0.307325	-0.99636	-1.54717	1.34645	0.713822	-0.0381737	1.30021	1.18521	1.64807
G3bp1	0.940924	1.39464	0.568328	0.684074	1.35402	0.281411	-0.955075	-0.669651	-2.16386	-1.28048	-1.03685	-1.02314	0.909127	0.0967782	0.741658	0.328521	0.191704	-0.362124
G3UWD5	-0.683867	0.0940084	-1.65436	-0.738048	-0.497689	-1.44976	1.16607	0.871567	1.41604	1.12118	1.18225	1.30422	-1.18217	0.0663249	0.332504	-0.29945	-0.884928	-0.163895
G6pc2	0.156634	0.194962	0.0541142	0.0838561	0.0919968	-0.117712	1.1668	1.08689	1.19648	1.06163	0.953867	1.16596	-1.64949	-1.46861	-0.344085	-1.12596	-1.00138	-1.50595
G6pc3	0.824513	0.32637	0.619221	0.67841	0.872521	0.723023	0.574318	0.430532	0.342555	0.276773	0.281872	0.0834267	-2.52263	-1.6357	-1.33059	1.07041	-0.683396	-0.931639
G6pdx	-0.98102	-1.27971	-0.465014	-0.764107	-1.50369	-0.70025	0.854717	1.09923	1.1348	1.47418	1.47667	1.51993	-0.475899	-0.328672	-0.18955	-0.130341	-0.755136	0.0138662
Gaa	-0.964624	-1.28763	-1.07261	-0.820704	-1.75879	-1.0371	1.22933	1.07923	1.40388	1.1017	0.994035	1.1064	-0.162672	0.112181	0.0456131	0.318385	-0.428031	0.14141
Gabarap	0.690908	1.18325	0.15954	0.205673	1.25653	0.613894	0.10118	0.107408	1.19986	-0.537108	0.701915	0.442888	-2.3498	-0.983672	-1.57301	0.20415	-0.145316	-1.27829
Gabarapl2	0.652148	0.658217	0.829054	1.00028	1.33127	1.35001	-1.22842	-1.8506	-1.76045	-0.443844	-0.221975	-0.178649	-0.559679	-0.730334	-0.705583	0.782335	0.615532	0.460689
Gabbr1	-0.281077	0.183444	0.569214	-0.968072	-0.835074	0.199547	-1.27894	-1.28106	-0.276486	-0.770689	-0.745594	-1.45978	0.83095	1.00115	1.3823	1.26185	1.15408	1.31425
Gabpa	0.459694	0.803971	1.27645	0.859271	0.191014	0.770656	-1.35938	-0.997153	-1.77352	-1.51855	-0.712951	-1.34676	0.351982	0.969304	0.0369084	0.967008	0.567471	0.454591
Gad1	-1.03188	0.316038	0.368838	-0.847719	-0.805917	-1.43238	1.27198	1.21123	1.44431	1.08614	1.08671	1.22106	-0.711649	-0.24762	-1.13459	-0.877935	-0.133627	-0.783
Gak	-0.0418919	1.73871	1.40848	-0.0142681	0.023312	0.485113	0.0632076	0.874912	0.216841	0.920719	0.557344	0.556393	-1.40364	-0.975558	-1.8088	-1.32939	-1.22799	-0.0434933
Galc	-0.149844	0.0031073	-0.996374	-0.552299	-0.774712	-0.554113	1.42511	0.912485	1.53153	1.33434	0.925153	1.24357	-0.479715	-0.547491	0.279256	-1.39283	-1.54908	-0.658087
Gale	0.283589	0.0848597	0.71848	0.596674	0.000602008	0.460812	0.742838	0.985714	0.866045	0.953173	0.980823	1.13652	-1.65995	-1.32311	-1.12654	-1.12286	-1.41913	-1.15854
Galk2	0.240229	-0.35216	1.16964	0.765252	-0.998135	0.460094	0.162102	0.891697	0.909699	0.821879	1.04809	0.973706	-2.25476	-1.02444	-1.34556	-0.134197	-1.13296	-0.200186
Galm	0.290332	-0.354609	-0.117617	0.205341	-0.186893	0.625605	-0.995424	-1.07785	-1.71516	-1.33975	-1.23179	-0.695915	0.962536	1.11724	1.3151	1.00491	0.877848	1.31609
Galns	0.93128	0.624835	0.949763	1.19331	0.192366	0.932555	0.659644	0.539997	0.351615	0.41519	0.469794	0.567687	-1.61995	-1.47958	-1.19878	-0.68144	-1.71798	-1.1303
Galnt1	-1.69414	-1.17533	-0.310426	-0.877858	-1.46315	-0.397534	1.30354	1.16865	0.795116	1.56796	1.19724	1.11165	-0.278034	-0.0780706	-0.170442	-0.504476	-0.52857	0.333878
Galnt10	-0.976793	-0.400593	-1.52579	-1.41836	-0.459265	-1.09264	-0.121667	-0.184242	-0.190115	-0.207574	-0.192668	-0.617562	1.11839	1.24874	1.01058	0.867308	1.76324	1.37901
Galnt11	0.846374	-0.599971	-0.521451	-0.792265	0.192149	-0.417038	-0.831277	-1.02433	-1.00238	-0.802772	-0.665094	-0.955932	1.96782	1.41889	1.9037	0.497258	0.365348	0.420963
Galnt12	-1.48425	-2.22834	-1.05391	-1.50885	-0.506039	-0.295628	0.853774	0.225149	0.229621	-0.0793625	0.308713	0.216576	0.740201	0.544306	1.14074	0.748249	0.845035	1.30401
Galnt13	1.2996	1.10383	0.768708	1.06264	1.15739	0.821178	-1.9333	-1.24303	0.384746	-1.17028	-0.91726	-0.791032	0.900742	-0.392378	0.281654	-0.935902	0.015455	-0.412764
Galnt14	-0.0404005	-1.23301	-0.672657	-1.64544	-0.798036	-0.621877	1.14942	1.13827	1.12306	1.13645	1.10978	1.04299	-1.43211	0.209171	0.162372	-0.141924	-1.12228	0.636214
Galnt18	-1.23325	-2.08235	0.356877	-1.47981	-1.53445	-1.19669	0.694738	0.399007	0.528854	0.263539	0.161832	0.483239	1.0033	0.619801	0.988735	0.622276	0.854925	0.549437
Galnt2	0.635319	0.872263	1.46355	1.30483	1.02302	1.614	0.229991	-0.00900482	0.106933	0.0285921	-0.366232	-0.0967876	-1.04688	-0.931304	-1.12123	-1.24878	-1.63485	-0.82343
Galnt4	0.194728	0.230158	-0.0619747	-0.0315057	-0.0888454	0.151267	-0.762912	-1.34898	-0.828096	-1.37733	-1.61438	-1.18967	1.22659	0.963366	1.53409	1.18541	0.800744	1.01734
Galnt7	-0.0223482	-0.564509	-0.436862	-0.356425	0.424686	-0.252429	-0.859251	-1.12396	-0.844586	-1.13913	-1.10154	-0.987883	1.45813	1.00786	2.01157	0.753277	1.23338	0.800014
Galt	0.254013	-0.409157	0.296379	0.142731	-0.396845	-0.046729	-1.17584	-1.24097	-1.1852	-1.24529	-1.0888	-0.840448	0.700382	1.28915	1.66463	1.31667	0.716212	1.24912
Gamt	0.367825	0.010679	-0.365199	0.081054	0.0879407	-0.119371	-1.05784	-1.20562	-1.49273	-1.14973	-0.88127	-1.15988	1.40727	1.24871	1.4921	0.777732	1.27036	0.687958
Ganab_(Q8BHN3-2)	-0.323354	-0.353933	0.0287854	-0.0815088	-1.09407	-0.0542611	1.38247	1.47402	1.58164	0.854702	1.10949	1.10611	-1.09918	-0.818293	-0.771232	-0.483454	-1.40958	-1.04835
Ganc	-0.325228	-2.15205	-0.888595	-0.913228	-1.52352	-0.72817	-0.176787	0.252558	0.163762	-0.145207	0.211398	0.237932	0.964801	0.86116	1.7893	1.23552	0.0693945	1.06696
Gap43	0.14893	-0.623676	-0.0860766	-0.92334	0.062813	-0.401909	-0.621712	-1.61502	-0.933912	-1.0405	-0.724837	-0.756587	1.34056	1.36652	1.38576	1.25883	1.13034	1.03382
Gapdh_(P16858)	0.806178	0.227282	0.886631	0.965552	-0.727023	0.440668	0.317464	0.53457	1.58184	0.306022	0.587333	0.8466	-2.25991	-0.777548	-1.10455	-0.737139	-1.46873	-0.425241
Gapvd1	0.320742	0.499412	0.0163471	-0.248217	1.38193	0.86253	-1.79825	-1.20859	-0.544974	-1.19984	-1.17776	-1.10239	-0.0481069	1.42036	1.29528	0.0239186	0.933078	0.57453
Gars	-0.230637	-0.489712	0.855667	0.387031	-0.419089	0.443998	0.827377	0.840358	0.963851	1.1454	1.13979	1.42477	-1.00913	-0.764435	-1.30479	-1.03507	-1.75069	-1.02469
Gart	0.682062	0.367464	0.428916	0.673092	0.999989	0.453213	-2.25056	-1.47227	-0.721921	-1.3646	-0.745395	-0.917832	0.302977	0.457724	0.0965109	0.643124	1.09252	1.27499
Gas2	1.02567	0.860847	0.841169	0.756388	0.67378	0.53614	0.229898	0.782087	0.214414	0.327271	0.565459	0.0736807	-1.91219	-1.39696	-0.223919	-1.65451	-1.89934	0.200111
Gatad1	-1.53645	0.660125	0.568591	0.875977	1.2553	0.76045	-1.12785	-1.10618	-1.33441	-1.1478	-0.75616	-1.03872	1.07991	0.424756	0.803582	1.171	0.577836	-0.129962
Gatad2a	-0.353546	-0.266977	-1.37347	0.198557	0.885077	-0.129673	-0.511585	-0.645937	-0.666734	-1.18155	-1.26567	-1.41078	1.46564	1.07367	0.940775	0.705552	1.08815	1.4485
Gatad2b	0.690868	0.714281	0.357046	0.545297	0.859519	0.532665	-1.15011	-1.13555	-1.62298	-1.4346	-1.22303	-1.45249	0.411699	0.585863	1.36675	0.665961	0.660152	0.628665
Gatb	-0.237113	-1.60226	-1.82641	-1.54083	-0.0769178	-0.391888	0.048851	-0.0315871	-0.384144	-0.228443	0.133451	-0.327895	1.04632	1.12325	2.00423	0.858926	0.572177	0.860292
Gatc	-0.710176	-0.871724	-0.97649	-1.50461	-2.09435	-1.55284	0.562628	0.604399	0.341516	0.390308	0.691182	0.361289	1.06684	0.441631	0.912344	1.11988	0.607332	0.61084
Gatm	-1.23973	-1.43337	-0.586014	-1.08634	-1.85343	-0.698375	1.22816	1.32799	0.938343	0.900936	1.07075	1.17245	-0.0423409	0.351782	-0.148534	0.462233	-0.338943	-0.0255788
Gatsl2	1.03408	1.05915	1.03556	0.874659	0.889931	0.969086	-1.19615	-1.18475	-1.43783	-1.47745	-1.23194	-1.34885	0.465337	0.498259	0.296091	0.455907	0.06672	0.232185
Gba2	-0.135326	-0.826537	-1.0918	-1.52473	-0.827661	-1.45575	0.497462	0.0356694	-0.0902129	0.0451568	-0.736885	-0.11343	1.40236	1.31753	1.97826	0.292917	0.0245683	1.20842
Gbas_(O55126)	-1.10884	-1.10708	-1.03228	-1.11367	-1.55496	-0.882277	1.29644	1.25735	1.18334	1.24674	1.16127	1.1465	-0.184156	-0.177985	-0.0425282	0.0941414	-0.278807	0.0968019
Gbas_(Q7TMG8)	0.130919	-0.189924	-1.25539	0.403856	-0.256832	0.456631	1.83168	1.62233	1.36461	0.0402338	0.640213	0.922338	-0.682404	-1.0543	-0.851826	-1.11233	-0.642874	-1.36693
Gbe1	-0.956049	-1.2309	-0.760279	-0.867362	-1.3494	-1.12948	-0.459548	-0.248787	-0.168387	-0.196384	-0.0603078	-0.0556742	0.733986	1.62081	1.18818	1.28993	1.17421	1.47544
Gbf1	-0.0983758	0.235081	0.570555	-0.0262994	0.0759892	0.359355	1.14142	1.14938	0.886345	1.14015	1.01232	1.07327	-1.24693	-1.07214	-1.07856	-1.51032	-1.42778	-1.18344
Gbp2	-1.16349	-1.63518	-1.02891	0.870851	0.943261	0.882203	-1.23376	-0.75927	-1.03202	0.690491	0.780893	0.558362	-0.758294	-0.11439	-0.497713	1.07466	1.23192	1.19039
Gbp4	-0.671428	-0.638517	-0.436023	0.396595	1.34057	1.14268	-1.52713	-1.02683	-1.82822	0.0816225	0.461579	-0.622179	-0.423266	-0.328762	0.249483	1.03872	1.52199	1.26913
Gbp6	-1.85669	-0.305574	-0.952687	0.776639	1.27907	1.01805	-0.955246	-1.17894	-1.03508	0.432974	0.703271	0.204434	-0.806871	0.397973	-0.94327	0.963534	1.14772	1.11069
Gbp7	-0.410612	-0.476194	0.0519861	0.975862	1.3356	1.13139	-1.19541	-0.354754	-0.712787	0.621018	0.775224	0.397097	-1.8591	-1.44811	-1.31663	0.76411	0.975578	0.745723
Gbp8	-1.03352	-0.305717	-0.443835	1.20265	2.00633	1.00642	-2.45564	-0.650135	-0.700341	-0.233782	-0.468939	-0.336235	0.205446	0.00557857	0.669339	0.0608149	0.382815	1.08874
Gbp9	-1.22772	-0.982219	0.244634	0.999419	1.2121	1.08918	-1.63933	-1.39938	-1.31605	0.494296	0.767602	0.293545	-0.630068	-0.290909	-0.50055	0.925139	0.921033	1.03926
Gc	0.669738	0.148225	0.710406	0.812722	-0.261084	0.707627	-0.861995	-1.48792	-1.1455	-1.63857	-1.60048	-1.02571	0.828554	0.874725	0.955932	0.987947	0.725835	0.59954
Gca	0.450782	0.408483	0.320665	0.418881	0.364352	0.961185	-1.50807	-1.33338	-0.887031	-1.08332	-1.30243	-0.797894	1.56364	1.35854	1.29154	-0.0850438	0.627271	-0.768171
Gcat	-0.574456	-0.57661	-0.192034	-0.375567	-0.680382	-0.407626	1.3543	1.49056	1.18172	1.27918	1.45479	1.16591	-1.36345	-0.75455	-0.691008	-0.565509	-1.2024	-0.542867
Gcdh	0.155808	0.296733	0.463335	0.411956	-0.460226	0.457554	0.851031	0.641794	1.00746	1.23824	1.07298	0.520484	-2.16673	-0.395642	-0.615306	-0.14879	-1.96271	-1.36797
Gcg_(A2AS86)	0.752874	1.39465	1.21328	1.10105	0.968738	1.25903	-0.992651	-1.60695	-1.4975	-0.880191	-0.76151	-1.04913	-0.244074	-0.0234974	0.917942	-0.118229	-0.260923	-0.17291
Gcg_(P55095)	1.38252	1.34455	1.21977	1.41555	1.40372	1.39773	-0.592061	-0.521303	-0.775906	-0.652272	-0.588501	-0.498687	-0.719435	-0.918081	-0.90236	-0.38834	-0.760157	-0.846735
Gch1	-1.53461	-0.720868	-1.38512	-1.75833	-0.904675	-1.42741	0.135621	0.377378	0.469871	0.316218	0.530938	0.384561	0.896994	1.01864	0.767866	0.680589	1.33737	0.814967
Gclc	-0.6745	-0.802551	-0.146244	-0.53886	-0.747534	-0.417915	-0.933817	-0.725364	-1.23325	-0.513363	-0.458619	-0.234596	0.663954	1.69604	2.31169	0.838983	0.636169	1.27978
Gclm	0.258873	1.07301	1.58918	1.0746	1.41861	1.43325	-1.88522	-0.772408	-0.609896	-1.20877	-0.474779	-0.636623	-0.981477	-0.523577	0.248833	-0.00985467	-0.242629	0.248876
Gcn1l1	1.10263	1.492	1.83905	0.987805	1.00882	1.53105	-0.74532	-0.725699	-0.598382	-0.504619	-0.466397	-0.720228	-0.744318	-0.654017	-0.524663	-1.2886	-0.513095	-0.476016
Gda	0.454383	-0.122112	0.778276	-0.227824	-0.329499	0.105253	-1.76021	-1.43187	-0.644101	-0.501194	-0.568024	-1.361	-0.0112221	0.500257	1.2397	1.67645	0.398539	1.80421
Gdap1	-0.529659	-0.105072	-0.322215	-0.282971	-1.17894	-0.0891885	1.29658	1.2495	1.43949	1.36049	1.0671	1.12903	-0.700244	-0.667868	-0.387545	-0.96315	-1.81082	-0.504519
Gde1	-0.776913	-1.55199	-1.37098	-1.22019	-1.60068	-1.18297	0.806251	0.887681	1.27823	0.996251	0.784363	0.568544	0.484126	0.153551	-0.119199	0.474718	0.384506	1.0047
Gdi2	0.650739	-0.205544	0.901175	0.836212	-0.228746	0.666507	0.442352	0.529362	1.06443	0.752933	0.608869	1.00547	-2.15047	-0.788535	-0.640825	-0.806347	-2.08798	-0.549596
Gdpd1	0.490323	0.530618	0.938981	0.707549	-0.41619	0.796084	1.23589	0.609942	0.491515	1.074	0.470638	-0.108829	-1.2593	-1.51668	-0.267674	-0.363612	-2.3569	-1.05635
Gdpgp1	0.411508	0.0258545	0.422826	0.261374	0.210411	0.557964	0.548915	0.629092	0.578662	0.836838	0.486003	0.796774	-1.88066	-0.477393	-3.09652	-0.15368	-0.421576	0.263606
Gemin5	0.42863	0.450313	-0.130526	-0.0206945	0.608035	0.320254	-1.06179	-1.16225	-1.16157	-1.43245	-1.3703	-1.41751	1.17396	1.26016	1.07957	0.522203	0.710614	1.20335
Gemin6	0.868804	0.933187	0.668677	0.0518853	0.362948	0.213695	-1.31545	-1.1566	-1.18256	-1.44489	-1.48087	-1.33269	0.56731	0.767961	1.31083	0.85729	0.668887	0.641574
Get4	1.04345	1.23128	1.34986	1.07171	1.23471	1.31622	-0.682649	-0.584144	-0.39881	-0.498951	-0.592727	-0.204306	-0.512768	0.0192741	-0.828682	-0.861301	-2.20387	0.101709
Gfer	-1.03791	-0.955087	-0.795015	-0.616544	-0.948909	-0.569004	1.06772	1.70006	1.44917	1.28089	1.39445	0.859988	-0.471567	-1.0864	-0.305136	0.21294	-0.792598	-0.387046
Gfm2	-0.431997	-0.966101	-0.886695	-1.67532	-1.3104	-1.55825	1.15384	1.2237	0.972157	0.927634	1.24987	0.689214	-0.708216	0.0672678	0.919727	0.140443	-0.10327	0.296399
Gfod2	1.06339	0.232135	0.396225	0.769809	0.14961	0.368592	-1.87328	-1.82181	-1.42001	-0.276584	-0.690707	-1.09228	-0.261856	0.830936	0.45816	1.09694	1.02955	1.04117
Gfpt1	0.685275	0.89108	1.255	0.835138	0.608023	0.88485	0.449702	0.447509	0.261957	0.413459	0.501482	0.79428	-1.16917	-1.29554	-1.34488	-1.42443	-1.42185	-1.37189
Gfra1	0.0921043	0.26886	0.433896	-0.0977788	0.246746	0.437744	-0.888631	0.115964	-1.75622	-1.59873	-2.03415	-0.754799	0.881904	1.07348	1.09132	0.86249	1.06928	0.556512
Gga1	0.0816171	1.50139	1.05191	1.39789	1.42771	1.254	-1.1878	-0.438049	-0.770203	-0.199233	0.786087	0.257451	-0.212055	-1.24394	-1.06408	-1.05892	-0.637345	-0.946426
Gga2	-0.170118	-0.780039	-0.173047	-1.86882	-1.39772	-1.23969	0.480605	0.883215	0.77163	0.290732	0.439009	0.0366261	1.6063	-0.559597	2.1208	-0.218772	-0.0857856	-0.135322
Ggact	-0.110765	0.130298	-0.117668	0.196821	-0.436566	-0.0773151	0.866778	1.42563	1.00267	1.12166	1.26674	1.36113	-1.06716	-1.44939	-0.437018	-1.12787	-1.64032	-0.907638
Ggct	0.136753	-0.289098	0.260484	-0.117435	-0.370167	-0.116844	-1.01689	-1.2945	-1.01464	-1.05389	-1.08202	-0.89785	1.62411	1.1347	1.16955	0.588469	0.314379	2.0249
Ggcx	-0.600352	-0.283603	-0.266562	-0.63501	-0.478275	-0.551269	-0.675413	-0.720719	-1.0019	-0.903008	-0.732519	-1.11599	0.794639	1.45698	1.62515	1.3689	1.28952	1.42943
Ggh	0.917042	1.05072	0.875957	1.09366	0.497888	1.05761	-0.611451	-1.73745	-1.68617	-1.20263	-1.40255	-0.704723	0.0908093	0.615997	0.560761	0.689911	-0.497465	0.392067
Ggt7	-1.66856	-0.862569	-1.01639	-0.245658	-0.924316	-2.04651	0.187639	0.292347	0.0571824	0.0739542	0.0057115	-0.207042	1.22133	0.914696	1.12785	1.2513	0.528057	1.31098
Ghdc	0.341255	-0.346836	0.426731	0.605484	1.05655	1.13334	0.590047	0.886697	0.647193	0.705791	0.563372	0.498936	-2.19811	-1.80718	-1.05335	-1.23524	-0.151162	-0.663522
Ghitm	-1.0259	0.00291788	-0.535084	-0.219312	-0.300393	-0.194667	1.104	1.2515	1.47791	1.11556	1.16581	1.0662	0.00867012	-0.202876	-1.38582	-0.245234	-1.5361	-1.5472
Ghr	-1.08884	-1.61371	-1.71714	-1.47939	-1.32411	-0.749431	1.04028	0.754195	0.765164	0.657896	0.853027	0.86136	0.683372	0.470826	0.399345	0.34518	0.567244	0.574734
Gid8	0.699291	0.751388	0.666098	-0.47295	0.762421	0.254917	-1.28573	-1.44843	-1.20478	-1.5291	-0.938666	-1.22912	1.1355	0.823352	1.20393	0.918166	0.590285	0.303423
Gigyf1	1.19147	1.35799	0.256432	0.663304	0.730094	0.888592	-1.49828	-0.933705	-1.67784	-1.21157	-1.09922	-1.22114	0.544262	0.540694	-0.229827	0.435334	0.931478	0.331936
Gigyf2	0.827422	1.63982	0.971025	1.13799	1.09133	1.47554	-0.39299	-0.39224	-1.21692	-0.625626	-0.492252	-0.390066	-0.219684	0.0395437	-2.13792	-0.83845	-0.301995	-0.174518
Gjd2	-1.04063	-0.298305	-1.06683	-1.06261	-0.4955	-1.59495	1.13661	1.17783	1.02309	0.872746	1.02924	1.10913	0.475949	-0.456873	1.10345	-0.513361	0.0419387	-1.44092
Gk	-0.0890159	-0.24647	0.0212524	0.118014	0.0758408	0.0771216	-1.4178	-1.06687	-1.2049	-1.06497	-0.888024	-1.4051	1.19265	1.14935	1.24003	1.18533	1.05578	1.26778
Glb1	1.16031	1.00367	1.26672	1.51801	0.413848	1.37908	0.213842	-0.0925109	0.234227	-0.242732	-0.367803	-0.0586019	-1.2349	-1.02972	-0.993749	-0.341342	-1.99227	-0.836076
Glb1l2	0.794632	0.258919	-0.525675	0.0837838	-0.195183	0.0133684	1.78834	0.640024	0.766165	0.971573	0.466754	0.980645	-1.57769	-2.23399	0.0119793	-0.182382	-1.14012	-0.921148
Glce	-2.17716	-1.747	-0.442781	-0.250266	-1.71617	-0.662426	0.387239	0.416686	0.20107	0.313501	0.263121	0.355938	1.11696	0.642854	1.1896	0.483382	0.441055	1.1844
Gle1	0.401139	0.501028	0.285729	0.0257042	0.948612	0.19555	-0.914026	-0.712644	-1.32025	-1.4535	-1.54598	-1.63874	1.13382	1.25676	1.14699	0.276629	0.843428	0.569751
Glg1	-0.878559	-0.602524	0.248532	-0.270573	-0.631721	0.22818	1.50226	1.21717	1.2057	1.24782	1.05005	1.21326	-1.4278	-0.818905	-0.624118	-0.890458	-1.38423	-0.3841
Glmn	0.323072	-0.126657	0.128151	-0.151962	-0.353268	0.130754	-1.18325	-1.19514	-1.49647	-1.01268	-1.00902	-0.846523	0.759716	0.465309	1.86548	1.32358	1.10303	1.27588
Glp1r	-1.6484	-0.814961	-0.673365	-0.89727	1.40754	-0.813408	1.18858	1.25904	1.02057	1.08018	1.2041	1.06279	-0.691418	-0.468005	-0.582672	-0.597225	-0.547129	-0.488941
Glrx	0.123401	-0.0296422	0.352893	0.299682	0.0464612	0.393783	0.853813	1.01152	1.3923	1.04804	1.06765	0.987389	-1.37622	-1.22808	-1.20445	-1.06935	-1.06087	-1.60832
Glrx3	0.86469	1.07267	1.6562	0.942887	1.13404	1.5822	-1.46257	-0.767901	-1.57161	-0.390385	-0.0963429	-0.383929	-0.944008	0.145709	-0.340575	-0.136805	-1.02279	-0.281483
Glrx5	-0.582223	-0.685391	-0.577998	-0.644409	-1.54425	-0.407516	0.918898	1.43864	0.906604	1.44282	1.59629	1.01175	-0.894322	0.0937782	-1.32068	-0.237359	-0.873784	0.359149
Gls_(D3Z7P3-2)	0.7504	1.48848	1.29825	0.687047	1.13522	1.01519	-0.969916	-1.00249	-1.27905	-1.0992	-0.770702	-1.10734	-0.105602	0.14128	-1.53237	0.273407	0.762285	0.315102
Gls_(D3Z7P3)	1.09184	1.37403	1.36159	1.14268	1.3332	1.44947	-0.935811	-0.986252	-0.895932	-1.16572	-1.13491	-1.08224	-0.225132	-0.280545	-0.304963	-0.179513	-0.290025	-0.271776
Gls_(F6U529)	1.23118	1.42324	1.10662	1.03553	1.44053	1.25663	-0.936605	-1.06063	-1.32869	-1.11679	-1.11253	-1.04435	-0.199996	-0.19697	-0.119215	-0.071238	-0.0557198	-0.251001
Glt28d2	1.86234	1.25732	0.890104	0.783352	1.50393	-0.646593	-0.0751499	-0.765631	0.21703	-0.249723	-0.202797	-1.20711	-1.44776	-1.41973	-1.15519	0.164089	0.0563841	0.435131
Glt8d1	-0.879511	-0.819386	-0.0751195	-0.907931	-1.14086	-0.599793	1.69247	1.34245	1.52171	0.956869	1.0548	1.17739	-0.605966	-0.323477	-0.168626	-0.504099	-1.32517	-0.395759
Gltp	0.579391	0.733785	0.834149	0.288796	-0.406368	0.65779	0.640982	0.661418	0.713067	0.830943	0.608371	0.777895	-2.03845	-0.562346	-2.28108	-0.161958	-1.30208	-0.574296
Gltscr2	0.0556051	0.888678	0.29917	0.622893	-0.094925	0.970532	0.857481	0.428213	1.27859	1.04502	0.569894	0.450227	-1.67084	-0.47866	-1.1678	-1.37017	-1.95109	-0.732821
Glud1_(F7CFA5)	0.465358	0.366892	0.487413	0.797387	0.0958767	0.663675	1.21496	0.884267	0.0952476	0.598085	0.697842	0.957963	-1.46276	-0.102466	-0.847807	-1.96551	-1.139	-1.80743
Glud1_(P26443)	1.07801	0.8135	1.41083	1.67295	0.0869618	1.31861	0.172825	0.288134	-0.181607	-0.405529	0.0115204	-0.207768	-1.32529	-0.986208	-0.90934	-0.211692	-2.09991	-0.525997
Glul	0.112216	-0.091973	0.366661	0.255384	-0.117789	0.268101	0.829202	1.19453	1.13109	1.07315	1.29744	1.07567	-1.35556	-1.12357	-1.47718	-0.945615	-1.12962	-1.36214
Glyr1_(Q922P9)	0.382969	0.68981	0.293864	0.749738	0.526738	0.318104	-0.915578	-1.1985	-1.62862	-1.42621	-1.48297	-1.23843	1.06826	1.13664	0.747864	0.305069	0.540432	1.13082
Gm10320	-1.38343	-1.11083	-0.947156	-1.09248	-0.368364	-0.277908	1.92375	1.94479	0.667035	0.348275	-1.142	0.267853	0.207527	-0.804809	1.10962	0.414176	0.113507	0.130432
Gm12185	-0.932043	-0.561507	-1.35312	0.784884	1.04579	0.897965	-1.26094	-1.08583	-1.61224	0.407389	0.523782	0.28135	-0.614	-0.147888	-0.264464	1.1074	1.31356	1.46991
Gm15800	1.24963	0.726907	0.0961706	0.0571292	0.760011	0.193391	-1.31221	-1.38852	-1.29245	-0.903668	-1.27503	-1.17598	0.195186	0.128306	1.52186	0.734209	1.47797	0.207093
Gm16286	1.80977	1.31446	0.653242	0.889386	1.32515	1.0013	0.000547456	0.136125	-0.500206	-0.451522	-0.268623	-0.162435	-1.52369	0.0793486	-0.612233	-1.6012	-1.0441	-1.04531
Gm17087	0.375453	-0.141491	-0.0112123	-0.433271	-0.223081	-0.442098	-1.17471	-1.11486	-0.637684	-0.761201	-0.648102	-1.40273	0.320325	0.243784	2.16491	1.31642	0.771838	1.79771
Gm2a	1.29925	1.19534	1.43374	1.51968	0.98454	1.50286	-0.339198	-0.692394	-0.481257	-0.675873	-0.754017	-0.449228	-0.628484	-0.568447	-0.176271	-1.11288	-1.28639	-0.770979
Gm5431	-0.493832	-0.529528	0.155579	0.357666	1.03011	0.0283211	-1.48674	-1.67057	-1.82234	0.574776	1.01758	0.134384	-0.890212	-0.0499859	-0.0267143	1.06281	1.6418	0.966901
Gm572	-0.30927	-0.447669	-0.890397	-0.405856	-0.640891	-0.356738	-0.809581	-0.679189	-0.759055	-0.281571	-1.14912	-1.22235	1.4344	1.4317	1.37301	1.37903	1.21573	1.11781
Gm609	0.277608	0.327839	0.311813	0.392972	0.398337	0.404493	-0.808936	-1.32996	-1.36074	-1.67608	-1.52713	-1.15001	0.912455	0.928294	0.971091	0.94932	1.04782	0.930809
Gmppa	0.000449497	-0.577264	0.621009	0.321596	-0.935865	0.22082	0.954399	0.93095	1.32575	1.16267	1.11989	1.21053	-1.65357	-1.03542	-0.971553	-0.631138	-1.46143	-0.601827
Gmppb	-0.116516	-0.522174	0.223911	0.00353486	-0.996152	-0.107954	1.05189	1.13673	1.43455	1.21153	1.27511	1.26124	-1.47708	-0.872216	-0.919873	-0.600602	-1.43866	-0.547267
Gmpr	-0.0507663	-0.84414	0.470454	0.262331	-1.13875	0.154175	0.860665	1.14148	1.19137	1.01231	1.31934	1.19525	-1.47309	-0.870761	-0.893019	-0.175039	-1.76061	-0.401201
Gna11	0.491878	1.16597	0.520668	0.476999	0.631606	0.494407	-1.23236	-1.49151	-1.22237	-1.47283	-1.30682	-1.34539	0.306855	0.623293	0.796264	0.871357	0.957052	0.734929
Gna13	-0.170512	-0.0548732	-0.507486	0.261153	1.18411	0.975907	-0.841847	-1.35885	-1.41783	-0.406359	-0.888406	-1.38652	0.222035	0.0290892	0.143354	0.842677	1.25625	2.11811
Gnai1	1.32295	1.28971	1.22962	1.21407	1.41307	1.40117	-0.665547	-1.04704	-1.05772	-0.99269	-0.947962	-0.659697	-0.789181	-0.569665	0.0360291	-0.434483	-0.724873	-0.0177649
Gnaq	0.725085	1.07678	0.590794	0.817293	0.635696	0.774732	-0.598659	-1.23167	-1.09522	-1.62513	-1.64589	-1.63373	0.534984	0.573304	1.09491	0.163714	0.378849	0.464166
Gnas_(Q6R0H7)	1.24041	1.30556	1.42086	1.15752	1.19281	1.52918	-0.0228003	-0.42687	-0.580874	-0.453564	-0.513852	-0.220659	-0.966372	-1.09756	-1.07859	-0.912752	-1.12323	-0.449213
Gnas_(Q9Z0F1;Q9Z0F1-2)	-0.809235	-0.138391	-0.687807	0.148815	-0.512927	-1.02788	-1.06065	-0.762335	-0.415052	-0.971035	-0.984363	-0.640123	1.31238	1.26195	1.394	1.33016	1.2658	1.2967
Gnaz	-0.713471	-1.07076	-0.74719	-0.704797	-0.939805	-0.065567	0.225786	-0.817549	-0.0964952	-0.564557	-0.967709	-0.944252	1.0558	0.539425	1.6978	1.38947	0.815216	1.90866
Gnb2l1	0.610617	0.264909	1.36998	0.844507	-0.208116	0.802881	0.67977	0.656731	0.711755	0.17333	0.278026	0.610995	-1.98869	-0.84598	-1.14184	-0.222839	-2.29918	-0.296868
Gnb4	0.319774	0.0718434	0.490375	-0.202755	-0.0552533	0.240997	-0.886685	-1.23634	-1.07132	-1.14337	-1.66454	-1.2843	0.960183	0.913489	1.41782	0.983853	0.671732	1.4745
Gnb5	-0.216915	-0.351531	-0.0824435	-0.231062	-0.106114	-0.0506738	-1.23495	-1.10709	-0.945102	-1.02937	-1.06149	-1.09204	1.12024	1.11975	1.28382	1.34166	0.946238	1.69708
Gng10	1.22347	1.23622	1.19611	1.34552	1.33541	1.39295	-0.817052	-0.832181	-1.15368	-1.12694	-1.13886	-0.211085	0.0372178	-0.588945	-0.339518	0.00984275	-0.867371	-0.701112
Gng12	-0.843417	-0.83914	-1.26355	-0.901251	-0.640965	-1.04331	1.13044	1.49446	1.69853	1.31217	1.21333	1.02179	-0.520763	-0.122564	-0.521783	-0.508735	-0.291021	-0.37422
Gng2	0.213221	0.384097	0.30471	0.27518	0.202636	0.433691	-1.11301	-1.4564	-1.28995	-1.11495	-1.39447	-1.44447	0.977522	1.05826	1.2253	1.05133	0.790641	0.896681
Gng4	-0.21002	0.0529336	0.292787	0.00170418	0.241038	0.332964	-1.49297	-1.24652	-1.45457	-1.26622	-0.966936	-0.921604	1.06691	1.13014	1.21408	1.22271	0.900386	1.10319
Gng5	1.07713	0.889456	0.912628	0.965959	0.981286	0.711279	-1.36884	-1.24054	-1.2238	-1.39947	-1.39644	-1.39129	0.555357	0.349863	0.425153	0.421956	0.326849	0.403462
Gnl1	0.560533	1.00234	0.241062	0.809098	0.940422	1.17177	-1.85079	-1.26272	-1.11847	-0.974592	-1.25293	-0.608621	0.25065	1.00427	-0.225345	-0.416005	1.4809	0.248425
Gnl2	1.05482	0.330177	0.508675	1.3643	1.43617	0.583583	-0.793973	-0.903083	-1.72144	-0.733108	-0.902227	-1.44298	-0.0744071	-0.330612	1.63834	0.31736	0.312456	-0.644047
Gnpat	0.890968	0.365763	0.266228	0.977808	1.24028	0.585265	-1.05583	-1.47284	-1.45199	-1.22209	-1.57698	-1.16187	0.601211	0.900292	0.760916	0.289668	0.386803	0.676383
Gnpda1	-0.514471	-1.07282	-0.723543	-0.883691	-1.58185	-1.09311	0.985513	1.11788	1.70096	1.03755	1.27315	1.33224	-0.440661	-0.327249	0.0831459	0.00828712	-0.826102	-0.0752359
Gnptg	-1.31896	-1.00761	-0.92413	-1.20038	-1.31847	-1.02663	-0.050824	0.0522894	0.0821624	-0.132353	-0.153479	-0.261945	1.02083	1.18028	1.59715	1.26294	0.9637	1.23542
Gns	-0.765097	-0.85265	-0.623734	-0.483221	-1.33305	-0.50329	1.23378	1.43534	1.38438	1.41873	1.39042	1.11742	-0.915889	-0.635776	-0.502859	-0.255924	-0.84174	-0.266839
Golga2	0.76531	1.00428	-0.20239	-0.0570003	0.167108	-0.0230323	1.20494	1.50659	0.842985	1.25001	0.496943	0.022963	-1.18465	-0.62189	-1.89925	-1.33848	-0.842955	-1.09149
Golga3_(E9QP99)	0.879693	0.383754	0.545662	0.409603	-1.38418	0.32194	0.96296	0.78898	0.877714	0.991728	0.913791	0.959505	-1.32134	-0.5816	-0.944097	-1.86626	-1.28383	-0.654024
Golga3_(P55937)	-0.286012	-0.307573	-0.0146653	-0.951684	-0.628334	-0.369614	1.19721	1.53969	1.42161	1.35092	1.40491	0.880967	-0.92101	-1.07738	-0.905254	-1.14855	-0.331474	-0.853758
Golga4	-0.793702	-1.03107	-0.727116	-1.70771	-1.46955	-0.947503	0.958754	1.54238	0.916682	1.41817	1.13026	1.04989	0.103481	0.0642962	-0.098052	-0.406193	-0.208608	0.205597
Golga5	0.0572969	0.540866	0.105935	0.0664818	0.190667	0.229352	1.02403	1.19546	1.1677	1.17838	1.07525	0.699634	-1.30352	-1.15774	-1.70791	-1.13085	-1.11047	-1.12055
Golgb1	-0.382141	-0.084428	-0.0239861	-0.490352	-0.619365	-0.00647682	1.54126	1.44903	1.28367	1.37295	1.2085	0.756087	-1.08979	-1.05453	-0.81831	-1.22941	-1.07713	-0.735579
Golim4_(D3YVW2)	-0.798476	-0.523951	-0.383337	-1.24422	-1.03911	-0.997461	-0.171053	-0.179382	0.182611	-0.963425	-0.695753	-0.885597	1.0786	1.39903	1.52354	1.14197	1.19331	1.36271
Golim4_(Q8BXA1)	-1.13644	-1.25297	-1.54029	-1.35548	-1.27378	-1.45159	0.89017	0.839543	0.227242	0.564696	0.529032	0.350291	0.672004	0.518801	0.937051	1.23323	0.502296	0.746195
Golm1	1.8048	0.556573	1.20856	0.275557	1.78645	1.2993	0.0124762	-0.145554	-0.0793283	-0.242138	-0.793698	-0.0619341	-1.11663	-1.7057	-0.394223	-0.997374	-0.691744	-0.715389
Golph3	-0.739678	-0.676444	-0.291299	-0.38498	-1.01414	-0.324177	1.4293	1.35719	1.66807	1.09164	0.932214	1.37068	-0.90231	-1.3689	-0.387627	-0.764721	-0.725393	-0.269411
Golt1a	0.321189	-0.0930482	-0.633572	0.12722	-1.9626	-0.653508	-0.561185	-0.967665	-0.8944	-0.604054	-0.89299	-0.376526	1.11325	1.33619	1.48919	1.19091	0.871728	1.18987
Golt1b	-0.0383567	-0.676565	-0.591891	0.145828	0.57161	0.0288181	1.51751	0.922507	1.0153	1.6405	0.729112	1.14482	-1.14002	-1.28211	-1.2952	-0.664733	-1.06813	-0.959002
Gopc	1.04112	1.60639	1.3028	0.162507	0.79285	1.07288	-1.17553	-1.29626	-1.22588	-1.25599	-0.556019	-1.15168	0.0115128	-0.324818	1.03071	0.731564	-0.552703	-0.21345
Gorab	1.04667	-0.129579	0.208907	1.06099	2.5579	0.11511	-0.868205	-0.783445	-0.471467	-1.18751	-1.17777	-1.69939	0.789206	0.154743	0.15082	0.305943	0.209861	-0.282784
Gorasp1	-0.731134	-0.58965	-0.167931	-0.694086	-0.0990992	-0.045354	1.27432	1.39654	1.47262	1.41466	1.12088	1.07212	-0.714673	-0.779063	-0.739403	-1.22994	-1.3966	-0.564214
Gorasp2	-0.351248	-0.397867	0.0240157	-0.234007	-0.853666	-0.221316	1.35268	1.33449	1.25119	1.32075	1.09776	1.39043	-0.64593	-1.4215	-1.01234	-0.708596	-1.0299	-0.894945
Gosr1	-0.172297	0.297817	0.161495	0.00387857	0.165349	0.0363993	0.589989	1.70817	1.57044	1.12093	1.07151	0.476518	-1.23083	-1.1685	-0.774975	-1.35764	-1.34466	-1.15359
Gosr2	-0.287912	0.420693	-1.21859	-1.1155	-0.00908017	-0.545031	0.753189	1.8787	2.20019	0.37047	0.930696	0.255916	-1.23872	-0.48596	-0.891018	-1.04206	0.179926	-0.155914
Got2	-0.0670862	-0.32127	0.055835	0.232297	-0.856988	0.148483	1.20402	1.2097	1.37921	1.1823	1.17307	0.998755	-1.28369	-1.05143	-1.2868	-0.470079	-1.53477	-0.711568
Gpaa1	0.337084	0.328052	0.117817	0.575451	1.22611	0.744492	-0.832174	-1.43111	-1.54676	-1.09886	-1.54977	-1.32041	0.298159	0.49277	1.14344	1.11049	0.578928	0.826291
Gpatch1	0.363131	0.494874	0.215517	0.38937	0.941646	0.529599	-1.76808	-1.24492	-1.32216	-1.15672	-0.800298	-1.60889	0.726354	1.09427	0.742041	0.594214	0.897948	0.912103
Gpatch11	0.807388	1.01344	0.99999	0.551466	0.0647949	0.503495	-1.26024	-1.36302	-2.13911	-1.32341	-1.10194	-0.542866	0.86992	0.541974	0.684249	0.550296	0.542706	0.60086
Gpatch4	0.507865	0.551159	0.166496	0.246564	0.73793	0.0463599	-1.01003	-1.40692	-1.31343	-1.36062	-1.65842	-1.10387	0.840488	1.09813	0.909898	0.910166	0.91997	0.918282
Gpatch8	1.51279	1.32873	0.861313	0.413618	0.401377	0.725205	-1.06533	-0.570366	-1.13817	-1.15237	-1.07283	-1.13808	0.670648	0.94915	-0.57556	0.425061	-1.4683	0.893108
Gpbp1	1.42365	1.66447	0.52439	0.326107	1.40622	0.310378	-0.805969	-0.601187	-0.836087	-0.89544	-0.693136	-1.35401	-1.50975	-0.0990686	-0.530964	1.03057	-0.416351	1.05617
Gpd1	0.834813	0.278378	1.29594	0.962624	0.187947	0.95038	0.493086	0.348891	0.573315	0.585482	0.490881	0.884573	-1.65914	-1.28047	-1.17477	-1.03576	-1.4958	-1.24038
Gpd2	0.196212	0.198741	0.268168	0.184228	0.142109	0.305558	1.15329	1.16536	1.00225	1.08318	1.06121	0.916731	-1.2217	-1.25047	-1.31021	-1.13452	-1.40112	-1.35902
Gphn	-1.01231	-1.12786	-0.442369	-1.01887	-1.21182	-0.822289	0.788421	1.08006	1.13305	1.57049	1.4856	1.26653	-0.589573	0.0261522	-0.448389	-0.266964	-1.002	0.59213
Gpkow	-0.0735371	-0.433077	-0.0366897	-0.739542	-0.329419	-0.581793	-1.01386	-0.273723	-0.737405	-0.854451	-0.372052	-0.998853	0.383849	0.828993	0.371447	1.0126	0.719724	3.12779
Gpld1_(O70362)	1.21966	1.1895	0.937823	1.14714	1.22568	1.22808	-1.04184	-1.2673	-1.43548	-1.10773	-1.2222	-1.05916	0.0262052	0.172447	-0.378898	0.333993	0.0894591	-0.0573939
Gpld1_(Q8VCU2)	0.613764	0.573774	0.449573	0.434826	0.616469	0.501236	-1.0839	-0.147206	-1.81596	-1.17952	-1.604	-1.83354	0.805845	0.779656	0.95893	0.543462	0.7881	0.598493
Gpm6a	-0.273371	-0.331239	-1.11359	-0.731372	0.0977718	-0.949171	-0.753841	-0.912291	-0.612262	-1.13553	-0.776355	-0.347103	1.12909	1.45728	1.20781	1.34538	1.22111	1.47768
Gpr158	-1.05481	0.0603007	-0.493641	-1.38449	-0.628529	-1.13183	1.32464	1.25176	1.14171	1.13432	1.345	1.07824	0.468096	-1.28732	0.0780823	-0.494071	-0.856726	-0.550729
Gpr180	0.553542	0.370427	0.131128	0.314503	0.550442	0.257622	0.662658	0.479722	1.13518	0.556249	0.301663	0.408786	-2.59933	-1.02561	-1.9335	0.805851	-1.14781	0.178469
Gpr39	-0.516188	-0.418106	-0.809407	0.204741	-0.226084	-0.077623	-1.02058	-1.01236	-1.22379	-0.900757	-0.650127	-0.885305	1.49437	0.898193	1.56897	1.27604	1.6246	0.673394
Gprasp1	0.302114	0.593926	0.368228	-0.00664826	0.599417	0.0594804	-1.11975	-1.0967	-1.46076	-1.38772	-1.5438	-1.12623	1.20574	1.12541	1.13352	0.638095	0.805517	0.910153
Gprasp2	0.00844312	-0.422224	-0.268344	-0.314285	-0.577156	-0.250452	-0.970157	-0.827427	-0.930686	-0.941848	-1.0715	-1.23491	1.29047	1.30664	1.33562	1.15082	1.48285	1.23413
Gprin1	0.513246	0.323133	0.228296	0.552273	0.232812	0.457394	-0.92969	-1.32155	-1.5708	-1.39042	-1.45126	-1.2396	1.01766	0.88917	1.20962	0.908947	0.721845	0.848932
Gprin3	-0.536075	-0.838574	-0.773864	-0.864157	-0.820985	-0.837222	-0.718611	-0.291619	-0.920065	-0.286896	-0.474546	-0.449021	1.46902	1.33722	2.0897	0.735615	1.31499	0.865084
Gps1	1.33958	1.08697	1.72474	1.21442	0.419394	0.754434	-0.809839	-1.2365	0.0531379	-1.62151	-1.30531	-0.585601	0.1483	0.692597	-1.10972	-0.309258	-0.356588	-0.0992495
Gps2	0.5544	0.973692	0.696531	0.150763	1.08504	0.701542	-0.905439	-0.921063	-1.63576	-1.37627	-1.38943	-1.65863	0.941004	0.158165	0.577064	0.663166	0.742074	0.643158
Gpsm1	0.232046	0.455241	0.539288	0.507456	0.625161	0.526821	-1.24381	-1.27978	-1.60168	-1.5716	-0.953986	-1.35254	0.846965	0.772181	0.841161	0.534185	1.09833	1.02455
Gpsm2	0.621511	0.526447	0.314425	0.476916	0.782833	0.681989	-1.59228	-1.20923	-1.46256	-0.999115	-1.91656	0.124196	0.698756	0.596949	1.33109	0.498103	-0.48024	1.00679
Gpx1	-1.22586	-1.65758	-0.693477	-0.749406	-1.9573	-0.90263	0.130948	0.306341	0.356925	0.717785	0.381354	0.262072	0.197432	0.621546	1.11906	1.49724	0.126394	1.46915
Gpx2	-0.795592	-1.32017	-0.110541	-0.568163	-1.81935	-0.463028	1.12375	1.14183	1.20407	1.42827	0.985584	1.40085	-0.478282	-0.465876	-0.0469551	0.162413	-1.10757	-0.27124
Gpx3	0.595293	0.647526	0.821479	0.792555	0.62901	0.902764	-1.23073	-1.26039	-1.5032	-1.51942	-1.41836	-1.26094	0.594715	0.745318	0.619191	0.5892	0.553754	0.702228
Grb10	1.22105	1.23435	1.22983	1.18115	1.26123	1.09985	-0.406422	-0.301228	-0.368384	-0.582739	-0.343997	-0.488726	-2.01514	-1.61906	0.0122829	-0.175223	-0.33649	-0.602328
Grb14	0.685857	0.197264	0.275669	0.541736	0.984517	0.402912	-0.787724	-1.085	-1.51669	-1.51315	-1.26884	-1.04516	0.817594	0.988114	-0.883267	0.900021	1.20505	1.10109
Grb2	-0.365491	-0.82281	0.324161	-0.25309	-1.97201	-0.510407	-1.138	-0.434919	-0.554664	-0.512972	-0.290473	-0.302091	0.200497	1.25811	1.30362	1.23331	2.03984	0.797394
Grb7	-0.0961543	0.490252	0.32967	-0.209905	0.488542	0.37133	-1.22823	-1.40916	-1.22673	-1.17639	-0.920091	-1.50908	0.778538	0.938324	1.38109	0.557851	1.3463	1.09384
Grcc10	-0.431341	-1.73895	-0.504473	-0.428319	0.709426	0.223069	-0.765327	-0.912179	-0.55382	-1.02131	-0.918496	-0.784234	1.12848	1.36986	1.36737	1.14441	1.00785	1.10798
Grn_(P28798)	-0.35297	-0.544329	0.398946	0.0410723	-0.484496	0.243096	0.646854	1.24275	1.20487	1.01118	1.10845	0.876723	-2.21637	-0.945119	-1.3487	0.481108	-1.35426	-0.00881912
Grpel1	-0.473013	-0.725266	-0.855401	-0.64978	-0.675434	-0.524515	1.25939	1.61762	0.708535	1.19347	1.61345	1.14883	-0.663472	-0.14522	-0.52504	0.220197	-1.67521	-0.849146
Grsf1	-0.498858	-0.136229	-0.50321	-0.849102	-1.21252	-0.45105	1.29999	0.99469	1.24522	0.74737	1.78744	0.848777	0.676424	-0.34931	-1.87381	-0.282422	-1.01207	-0.431342
Gsdmdc1	-1.09841	-0.50598	-2.20143	-0.659338	-0.814062	-0.23054	-0.645126	-0.439262	-0.580351	0.313599	0.549759	-0.00866618	1.98692	1.07839	0.278067	0.849767	1.16944	0.95722
Gse1	-0.019311	-0.679705	-0.397081	-0.022286	0.921145	0.201401	-1.08041	-0.825781	-1.60142	-0.899918	-0.997356	-1.16776	0.851849	1.03918	1.32931	1.10634	1.66814	0.573678
Gsk3a	0.35977	0.523023	0.102946	-0.10565	0.64597	-0.448929	-1.45314	-1.19661	0.284902	-1.55876	-1.367	-1.09621	0.509479	1.75163	-0.108285	0.786042	1.36423	1.00658
Gsk3b	1.03579	0.58114	0.317094	0.223741	0.263475	0.474615	-1.46621	-1.14702	0.107162	-1.7311	-1.60982	-1.52807	0.438328	0.603799	1.21848	0.837745	0.536422	0.844416
Gsn	0.215619	-0.170474	-0.197777	-0.400609	0.275852	-0.239697	-1.12819	-1.19235	-0.885387	-1.20265	-1.11713	-0.932434	1.47638	1.43759	1.90769	0.578727	0.997761	0.57708
Gspt1	-0.301403	-0.186859	0.445584	-0.319251	-0.171915	-0.372547	-1.2227	-1.13007	-0.42929	-1.33625	-1.23205	-0.984092	1.14999	0.78894	1.32095	1.53365	1.48872	0.958609
Gspt2	0.903078	0.852882	0.841217	0.707157	0.827044	0.884861	-1.26656	-1.46193	-1.19403	-1.28284	-1.55294	-1.37594	0.630129	0.566835	0.413426	0.552269	0.561697	0.393635
Gsta1	0.559569	0.539957	0.354379	0.143366	0.596407	0.264887	-1.11086	-1.41057	-0.960372	-1.5083	-1.69035	-1.20457	1.00202	0.912092	1.17161	0.706149	0.97673	0.657851
Gsta4	0.236448	-0.794157	0.211851	0.311454	-0.362163	0.244884	-1.62392	-1.12801	-1.5042	-0.69879	-0.616243	-1.01867	0.771484	0.907844	1.11815	1.40114	1.13638	1.40652
Gstk1	-0.873535	-1.2787	-1.72841	-0.141791	-1.94502	-1.45594	0.639652	0.492816	0.113837	0.472144	0.519365	0.642537	0.751036	0.483258	1.14483	1.18578	0.235779	0.742367
Gstm1	-1.08341	-1.54547	-0.662014	-0.832165	-1.82678	-1.01692	0.967244	1.27214	1.00614	0.980356	1.2543	1.23758	-0.148943	0.136833	0.140848	0.243287	-0.358182	0.235154
Gstm2	-0.963145	-1.03368	-0.520007	-1.03316	-1.43514	-1.10563	1.08683	1.29671	1.25923	1.30048	1.3224	1.31342	-0.0126616	-0.459325	0.0729402	-0.084354	-0.647563	-0.357339
Gstm5	-0.102393	-1.15975	0.464448	0.00626506	-0.922404	0.0988869	-0.92914	-1.13107	-0.253937	-1.22827	-1.06447	-0.826665	0.680348	1.05258	1.34661	1.33372	0.870006	1.76522
Gsto1	-1.0013	-1.82879	-0.994325	-1.15578	-1.32179	-1.19898	0.893224	0.676537	1.05428	1.0676	0.863722	1.15902	-0.0228886	0.246581	0.781494	0.572389	-0.408349	0.617352
Gstp1	0.383082	0.339947	0.376528	0.892208	-0.159814	0.0675037	-1.56742	-1.56753	-1.00713	-1.40175	-1.02999	-0.96687	0.777455	1.24645	1.3597	1.05321	0.46165	0.742762
Gstt1	-0.103692	0.120304	0.449194	0.184683	0.506182	0.37795	-1.80334	-1.06471	-1.27674	-1.23019	-1.01984	-1.13205	0.635426	1.35505	1.09528	1.22599	0.581009	1.09951
Gstt2	0.345557	0.153381	0.476962	0.346073	0.144815	0.437877	-1.30199	-1.37065	-1.27909	-1.36454	-1.33162	-1.09561	0.697482	1.31898	1.07759	0.979588	0.466272	1.29893
Gstz1	1.39149	0.917713	1.92424	1.40286	-0.0177907	1.42116	-0.328198	-0.0250503	-0.274242	-0.246896	-0.0967293	-0.0496607	-1.13149	-1.05106	-1.00845	-0.749278	-1.31388	-0.76475
Gtf2a1	0.187312	0.196675	0.18094	0.157113	0.266118	-0.149119	-1.07782	-1.00203	-1.55214	-1.87791	-0.0374945	-1.44951	1.00536	0.855274	0.687385	1.15526	1.15671	1.29788
Gtf2e1	0.259351	0.475716	0.434951	0.0106646	0.226769	0.190412	-1.10724	-1.02565	-1.17146	-1.51614	-1.35509	-1.34386	1.28337	0.453099	0.60355	0.837182	1.09382	1.65056
Gtf2e2	0.914615	1.1087	0.867501	0.899144	0.734384	0.277875	-1.25061	-0.888796	-1.32639	-1.57097	-1.0644	-1.17174	0.573129	0.155954	1.7757	0.146275	0.160791	-0.341165
Gtf2f1	0.55073	0.762881	0.504797	0.131552	0.344364	-0.277602	-1.50325	-0.839451	-1.38035	-1.39761	-1.10882	-1.00639	1.49163	0.105509	1.22908	0.671734	0.188934	1.53227
Gtf2i_(Q9ESZ8;Q9ESZ8-2;Q9ESZ8-3;Q9ESZ8-4;Q9ESZ8-5;Q9ESZ8-6)	0.57561	1.45431	0.411757	0.882007	0.828901	0.668161	-1.05833	-1.245	-1.47783	-1.68631	-1.32624	-1.0559	0.225147	0.732232	0.33276	0.930148	0.479904	0.328686
Gtf3c1	0.0603275	0.372432	-0.274996	-0.239019	0.335423	-0.243004	-1.29857	-0.799471	-1.45538	-1.17696	-0.998536	-1.18064	1.0174	1.46898	1.29934	0.723969	1.38825	1.00044
Gtf3c2	0.349224	0.0481557	-0.241048	0.0097412	0.312309	-0.305689	-1.15708	-0.841493	-1.60595	-0.872329	-0.968635	-1.45531	1.00094	1.04316	1.80099	0.746504	0.996907	1.1396
Gtf3c3	-0.237307	0.992805	-0.279303	0.0527146	0.748165	-0.688103	-0.782606	-1.06076	-1.41844	-1.07403	-1.04303	-1.04594	0.354545	1.34576	1.88117	0.170618	1.24581	0.837936
Gtf3c4	0.00243207	-0.165291	-0.689722	-0.372092	0.324646	-0.373775	-0.931865	-0.414729	-0.95556	-1.26988	-1.0509	-1.14859	0.908458	1.50904	2.22463	0.497762	1.02035	0.885081
Gtf3c5	0.673331	0.562325	-0.01603	-0.716927	0.594412	0.173922	-1.15267	-0.906525	-1.45387	-1.38416	-1.00603	-1.41124	0.850603	1.01182	1.17185	1.00746	0.930822	1.07091
Gtpbp10	-0.276836	0.0821455	-0.969355	0.388756	0.187732	0.474577	-0.768636	-1.30515	-1.50356	-0.45931	-1.12179	-0.669089	0.681041	1.06281	2.43423	0.710962	0.017683	1.0338
Gtpbp3	-0.051449	0.391403	-0.659387	-0.299804	-0.593058	-0.592022	-1.03921	-0.815741	-0.653059	-0.779126	-0.533314	-1.1024	-0.0512273	1.36965	2.50735	1.46185	0.728503	0.711039
Gtpbp4	0.923248	1.34217	0.275606	0.595036	1.07175	0.304652	-1.56453	-1.30493	-1.99598	-0.76101	-0.833245	-1.19892	0.483945	0.401773	0.716101	0.395943	0.803036	0.345359
Guk1_(Q564G0)	0.243603	0.089609	-0.12907	0.179003	-2.11894	-0.407454	1.42078	1.28125	0.828527	0.879934	1.12037	1.02502	-0.466233	-0.277847	-1.46128	-0.615623	-1.39814	-0.193514
Guk1_(Q64520)	0.218809	-0.266934	0.539323	-0.00970138	-0.860063	0.0272863	1.10435	1.02737	1.15216	1.46805	0.676033	1.26946	-1.79078	-0.809689	-0.608716	-0.743431	-1.62862	-0.764905
Gusb	1.31572	1.18662	1.2596	1.59505	0.69043	1.48554	-0.241689	0.108698	-0.223113	-0.491369	-0.234833	-0.451705	-1.32693	-0.987736	-0.656129	-0.669598	-1.30025	-1.05831
H1f0	0.443154	0.129093	-0.811421	0.542054	0.138848	0.145341	-0.488958	-1.3988	-0.628484	-1.13263	-1.72522	-1.01189	1.1364	0.375298	-0.106378	1.30774	1.49086	1.59499
H1fx	0.633189	0.588759	0.173682	0.849157	0.918231	0.107493	-0.89134	-1.46003	-0.759609	-1.3897	-2.07637	-1.14368	0.979337	1.0424	0.494238	0.747674	0.452289	0.734287
H2-Aa	-0.0077234	-0.922874	-0.560629	0.0955736	0.647814	0.411578	-0.981646	-1.49012	-1.39974	0.0304897	0.0537852	-0.0346515	-0.751622	0.0110394	-0.390056	1.59928	1.78883	1.90067
H2-Ab1	-0.573577	-0.829102	-0.934596	0.553973	0.795607	0.664709	-0.872607	-2.1306	-1.05863	0.177378	0.232945	0.245026	-0.449146	-0.220202	-0.126045	1.33088	1.49002	1.70398
H2-D1_(G3UZP7)	-0.499284	-1.35714	-0.198309	0.898701	1.37383	0.515844	-1.58219	-0.868835	-1.85171	0.386583	0.377764	-0.0274432	0.415232	-0.606346	0.614848	1.20849	-0.356547	1.55651
H2-D1_(P01899)	-1.02609	-0.80044	-0.85048	0.520904	1.14545	0.89632	-1.05068	-0.795621	-0.965856	1.06606	1.07571	0.688358	-1.17081	-1.05224	-0.893489	0.91294	1.19646	1.10351
H2-D1_(P14426)	-2.49386	-0.225338	-0.482202	0.0701492	0.702313	0.59339	-0.820838	-0.485498	-0.81933	0.652481	0.825083	-0.035138	-0.520502	-0.848029	-0.258698	1.04383	1.56095	1.54123
H2-Eb1_(P04230)	-0.59404	-0.321928	-0.660016	0.244233	0.936453	0.674084	-2.02313	-0.766415	-1.23455	-0.383375	-0.211409	-0.601613	-0.00986074	-0.123961	0.276943	1.26772	1.6516	1.87926
H2-Eb1_(P04231;P18468)	-0.993294	-1.01589	-0.205769	0.473321	0.814816	0.735419	-0.950696	-1.10445	-1.50978	0.0499911	0.0981643	-0.0594686	-0.450847	-0.11592	-0.751803	1.54178	1.73605	1.70838
H2-K1_(P01901)	-1.37255	-0.798836	-0.618886	0.591863	0.375797	0.8298	-0.299139	-0.14923	-0.134385	1.42457	1.33707	1.25689	-1.57107	-1.41326	-1.22564	0.434703	0.251495	1.0808
H2-K1_(P01902)	0.0260828	0.0463331	-0.330322	-0.558688	0.00378028	-0.22173	-1.82431	-1.47329	-1.54256	-0.0651047	0.00912282	-0.431539	1.19632	1.34864	1.94744	0.223354	0.894371	0.752103
H2-K1_(P04223-2)	-1.40645	-1.42553	-0.951041	0.492834	0.928865	0.817598	-0.665264	-0.524609	-0.60519	0.227821	0.497307	-0.338805	0.785783	-0.421965	-1.50064	1.01847	1.61717	1.45365
H2-Q8	-1.62063	-0.873504	-1.21364	0.85205	1.38044	1.24323	-1.02426	-0.839079	-1.03247	0.442545	0.344468	0.0702095	-0.263635	-0.679628	-0.324628	1.13119	1.14131	1.26603
H2-T23	-0.918724	-0.707076	-0.61494	0.238625	1.09325	0.954912	-1.12779	-1.06639	-1.10809	1.24107	1.52885	0.646088	-1.27437	-0.658918	-0.819614	0.509821	1.14628	0.937017
H2afj;Hist1h2ab;Hist1h2af;Hist1h2ah;Hist1h2ak;Hist3h2a	0.906963	0.956518	-0.127933	0.448174	0.983664	0.564011	-1.012	-1.3715	-0.97853	-1.17389	-1.84595	-1.32074	1.33307	0.576583	0.822317	0.601555	0.408442	0.229253
H2afv;H2afz	1.18766	1.73472	0.696216	1.08235	1.44553	1.10075	-1.13852	-0.803364	-0.61422	-1.03528	-1.11343	-1.34281	0.539447	-0.0899858	-0.296009	-0.382001	-0.181268	-0.789771
H2afy	1.04936	1.05043	0.562449	0.820153	1.04439	0.746529	-0.909836	-1.13371	-1.84963	-1.36154	-1.27263	-1.30684	0.871374	0.385403	0.261656	0.585916	0.130373	0.326157
H2afy2	0.840027	0.657278	0.990688	1.13514	0.964463	1.11533	-0.72316	-1.1916	-1.41013	-1.33398	-1.75947	-1.28501	0.443951	0.247028	0.216673	0.32934	0.0243793	0.739057
H3f3a	0.55603	1.27042	-0.363556	0.248508	1.01631	0.484512	-1.1371	-0.886994	-1.36556	-1.45657	-1.54732	-1.05763	1.41475	0.753197	0.616089	0.989862	0.227175	0.237877
Hacd2	1.12898	0.816029	0.401733	1.4386	1.27988	0.959049	-1.13528	-1.47157	-1.14174	-1.29422	-1.28187	-1.29348	0.376958	0.275336	0.36692	0.38478	0.132526	0.0573658
Hacd3	1.01416	0.970906	0.505	1.68103	1.79307	1.17789	-0.212645	-0.145775	0.0717377	-1.43131	-1.56994	-0.586924	-0.96842	-0.139241	-0.080252	-0.608561	-0.749876	-0.720843
Hadh	-1.04206	-1.00093	-0.925035	-1.23509	-1.74619	-1.33066	1.1632	1.21179	1.3993	0.993578	1.06096	0.816911	0.189042	0.142879	0.0830548	0.2305	-0.138504	0.127261
Hadha	-0.896197	-0.781223	-0.923868	-0.948742	-1.34654	-0.895795	1.57422	1.35891	1.44851	1.27998	1.10315	0.946892	-0.0605246	0.0595325	-0.710998	-0.478028	-0.497314	-0.231962
Hadhb	-1.04085	-1.04222	-0.922758	-0.646592	-1.15664	-0.731581	1.64082	1.4597	1.02598	1.35419	1.21221	1.17272	-0.114181	-0.235794	-0.604074	-0.273949	-0.656552	-0.44042
haemaglobin	0.330815	0.728735	0.269206	0.0772131	0.550516	0.00616924	-1.18089	-1.43164	-1.09414	-1.38017	-1.33603	-1.28274	0.781128	1.04768	1.40803	0.492915	0.862206	1.15099
Hagh	1.31888	0.816594	1.39355	1.39114	0.360584	1.03623	-0.259007	0.152118	-0.0749402	-0.243964	0.058504	0.0791258	-1.48174	-1.02929	-0.817668	0.212542	-2.21035	-0.702299
Hap1	-0.621515	-0.506202	-0.65794	-0.340709	-0.492908	-0.396105	-0.789596	-1.11567	-1.14995	-0.690682	-0.671364	-0.637453	1.45406	1.24564	1.36774	1.3943	1.33154	1.27681
Hapln1	1.46237	1.20406	1.55526	1.30026	1.11379	1.4338	-0.594092	-0.863999	-0.847031	-0.97751	-0.988514	-0.908178	-0.443007	-0.582159	-0.351365	-0.489421	-0.578503	-0.445761
Hapln4	-0.902118	-0.817177	-0.679172	-1.21905	-1.0477	-0.95928	1.40891	1.34618	1.32769	1.3181	1.15635	1.34464	-0.462311	-0.440525	0.013762	-0.661148	-0.340366	-0.386785
Hars	-0.842158	-1.25529	-0.183222	-0.997173	-2.0265	-0.686017	0.936302	1.07502	1.02613	1.29116	1.18651	1.31663	-0.424233	-0.0981732	-0.393091	-0.266361	-0.439291	0.77975
Hars2	-0.62801	-1.82987	-0.283069	-1.118	-1.84684	-0.339449	0.677289	0.157661	-0.0420819	-0.257394	-0.116697	-0.550984	0.511524	1.26631	1.83512	0.993297	0.587596	0.983608
Hbs1l	0.52144	0.93358	0.79411	0.0433287	1.6986	1.02797	-1.65009	-1.36215	-0.943637	-0.755357	-0.887159	-0.858266	0.654939	1.09258	0.282808	-0.262268	0.807687	-1.13812
Hcfc1	0.984063	1.15671	0.808514	1.34587	0.72016	0.70779	-0.937286	-1.31563	-1.03495	-1.8304	-1.46287	-0.956045	0.614879	0.769003	0.0976426	0.33801	-0.126893	0.121442
Hdac1	0.441784	1.24994	1.46489	1.21667	1.0804	1.12154	-0.760568	-0.874106	-0.572934	-1.34672	-0.869782	-1.03716	-1.54259	0.403767	-0.900077	0.631932	-0.0528664	0.345882
Hdac10	1.82805	1.65233	1.28133	0.770173	0.34719	0.823223	0.157547	-0.635373	-0.291555	-1.859	-1.16996	-0.440845	-0.464228	-0.824545	-1.17759	0.180721	0.0372456	-0.214714
Hdac2	0.787689	1.28796	1.4188	1.45128	0.722304	0.837567	-0.812229	-0.948674	-0.500669	-1.70144	-1.18831	-1.10194	-0.248044	1.07332	-0.835018	0.132988	-0.34213	-0.0334477
Hdac3	1.0955	0.786887	0.763036	0.774084	0.747535	0.559966	-1.06003	-1.25151	-1.53579	-1.44088	-1.52568	-1.23634	0.196516	0.554999	0.833275	0.81902	0.535577	0.38383
Hdac4	0.416386	0.487779	0.416961	0.247191	0.618439	0.313785	-1.21868	-1.49509	-1.36832	-1.38642	-1.33954	-1.18259	0.978697	0.853998	0.948452	0.616669	0.978485	1.1138
Hdac6	0.400806	0.434108	0.086929	0.027533	0.609407	-0.268136	0.881192	1.19158	1.3209	0.747193	0.944892	1.02947	-0.806584	-1.29682	-1.28068	-1.47491	-0.851445	-1.69542
Hddc2	-0.753998	-1.84522	-1.0177	-1.06295	-0.636826	-1.71426	0.193663	0.248763	0.111921	0.233278	0.614126	-0.177969	1.04539	0.767405	1.00955	1.86296	0.295601	0.826278
Hdgfrp2	1.26271	0.884325	1.03413	1.23702	-0.332187	0.860865	-0.58983	-0.67107	-2.33914	-1.1198	-1.08596	-0.67165	0.298973	-0.820934	0.734406	0.483497	0.158959	0.675694
Hdhd2_(D6RI20)	-0.511227	-0.194316	0.158294	-0.294767	-1.08147	-0.233984	1.42034	1.26053	1.24689	0.992511	1.17303	1.01872	-0.814491	-0.330719	-2.11303	-0.672236	-1.05554	0.0314644
Hdhd3	-1.09122	-0.995084	-0.658439	-0.814576	-1.79857	-1.07248	1.09804	1.20725	1.19911	1.20353	1.34428	0.854181	-0.643129	0.0238114	-0.223646	0.516643	-0.579021	0.429323
Hdlbp	-0.0466708	-0.161042	0.492123	-0.393626	-0.793891	-0.0410508	1.42526	1.43186	0.605219	1.23951	1.22614	1.23304	-0.658688	-0.651729	-1.17592	-1.33036	-1.05335	-1.34682
Heatr1	1.15017	0.91894	1.14397	0.665116	1.32186	0.294223	-0.469247	-0.971693	-1.16528	-1.06318	-1.56003	-1.46596	-1.06509	-0.260744	0.86336	0.453617	0.353164	0.856791
Heatr3	1.08649	1.5318	1.2892	0.210099	1.78846	0.897168	-1.62479	-0.860399	-1.4525	-0.712458	-0.37394	-0.775685	0.319886	0.361809	-0.187888	-0.572389	-0.478741	-0.446119
Heatr5a	0.404007	1.09367	1.1315	0.962114	1.82129	0.977781	-1.18441	-1.22554	-1.13341	-0.366674	-1.23696	-0.736305	-0.049156	0.454312	0.634941	-0.790339	0.40979	-1.16662
Heatr5b	0.221906	0.926881	0.566469	0.0488268	0.858009	0.430285	-1.13491	-1.45166	-1.0721	-1.22494	-1.27571	-1.53942	0.607873	0.644806	1.57301	0.260528	1.14066	0.419491
Heatr6	0.971748	0.293218	0.437034	0.723158	0.794237	0.287621	-1.29131	-1.35223	-1.772	-0.871329	-1.34219	-1.283	1.11534	0.875413	0.825733	0.232849	0.808387	0.547331
Hebp1	0.349682	0.457215	0.275804	0.118064	0.494444	0.493684	-1.24174	-1.15348	-1.83692	-1.05655	-1.30509	-1.17048	1.15215	1.1207	1.20104	0.58964	1.01837	0.493467
Heca	0.0989859	-0.257713	0.0028161	0.265493	1.02707	-0.225803	-1.35835	-1.09909	-1.24665	-1.15714	-1.24134	-1.16173	0.896331	1.06886	1.41406	1.09404	0.919896	0.960266
Hectd1_(Q69ZR2)	0.0501631	-0.132006	-0.0117216	-0.64288	-0.866082	-0.0176474	-0.988045	-1.19717	-0.626439	-1.20431	-0.956719	-0.744795	1.43297	1.9126	1.37651	0.527624	1.16554	0.92242
Hectd3	0.293876	0.557018	0.594392	0.524227	0.519157	0.982466	-1.45761	-1.197	-1.75279	-0.912339	-1.22056	-1.28809	0.969724	0.695547	1.34016	0.00328593	0.669366	0.679169
Hepacam2	-0.110497	-0.229326	0.0281125	-0.0534805	-0.0797679	-0.0122399	1.22676	1.37707	1.42492	0.996108	1.15523	0.88799	-2.02451	-0.70449	-0.954048	-1.07754	-0.922144	-0.928144
Herc1	0.829843	0.847582	0.791791	0.855896	1.24752	0.677562	-1.29091	-0.904057	-0.60672	-0.978588	-1.29545	-1.29234	0.381005	0.52894	-1.78094	0.468491	0.550066	0.970303
Herc4	0.716987	0.497015	0.320961	0.335829	0.188165	0.347768	-1.74244	-1.32006	-1.29738	-1.43295	-1.07255	-0.9337	1.01658	0.868563	0.848468	0.506521	0.723181	1.42903
Herpud1	-1.36284	-1.76203	-0.989436	-0.925376	-1.13871	-1.06941	1.09567	1.26763	0.788286	1.01495	0.957196	1.26447	-0.323197	0.18656	0.377973	0.407508	-0.293326	0.504085
Hexa	0.914969	0.919912	1.39589	1.6132	0.660572	1.38138	0.133399	0.142085	0.00372192	-0.188995	-0.410755	-0.137286	-1.46044	-1.24685	-0.988048	-0.184709	-1.6024	-0.94565
Hexb	1.06005	0.714803	1.13953	1.72386	0.849468	1.73022	-0.000500131	-0.42397	-0.187286	-0.19888	-0.433487	-0.0633945	-1.18869	-1.02193	-0.798867	-0.413139	-1.77907	-0.708718
Hexim1	0.572988	-0.260083	0.473853	0.450558	-0.240796	0.314563	-0.976768	-0.725518	-1.72139	-1.25399	-1.20745	-1.26945	1.24077	0.611622	1.42674	1.37526	1.03415	0.154937
Hgfac	-0.262787	-0.355863	-0.477343	-0.387693	0.160257	-0.507004	-0.754712	-0.871632	-1.11015	-1.25413	-1.01952	-0.847377	1.17553	1.35298	1.77554	1.26528	0.915914	1.2027
Hgs	-2.06929	-1.22351	-0.00374626	-1.51252	-1.40128	-0.346974	0.527472	1.05209	1.06388	0.86329	1.47111	0.606089	-0.0132257	-0.191054	0.716017	0.371943	-0.381712	0.471426
Hhatl	1.34228	1.31842	1.33534	1.37416	1.38875	1.37798	-0.574519	-0.696227	-0.458977	-0.866993	-0.70792	-0.623977	-0.513866	-0.973514	-0.517167	-0.93587	-0.374495	-0.893403
Hibch	-0.998214	-1.1506	-0.501823	-0.339867	-1.85155	-0.463598	1.23457	1.4157	1.42285	1.12904	1.18394	0.955576	-0.778091	-0.117866	-0.196716	0.00924601	-0.931775	-0.0208227
Hid1	-0.0624573	0.0607415	0.188614	-0.0317469	-0.0230005	0.0872401	1.18333	1.11636	1.47601	0.980157	1.00377	1.16801	-0.957296	-0.994901	-1.27311	-1.5733	-1.05137	-1.29705
Higd1a	0.587	1.45551	0.97316	1.15826	1.21729	1.24218	-0.707065	-1.70496	-1.56576	-1.49554	-0.595606	-0.698486	-0.438416	0.21701	0.0532722	0.127159	0.165613	0.00937711
Higd2a	-0.416619	-0.159296	-0.554541	0.288795	-0.112266	0.357953	1.44118	1.44483	1.22385	0.825463	1.09664	1.03845	-1.14832	-0.662528	-0.826494	-0.928872	-1.69109	-1.21714
Hint1	1.26186	0.79198	1.58725	1.12175	0.564951	1.10996	-1.19096	-0.931079	-1.57684	-1.21591	-1.00385	-0.540974	0.0664973	0.181494	0.471867	0.000466943	-1.18505	0.486575
Hint3	-0.689217	0.0242803	-0.345154	-1.49323	-1.82236	-0.93024	1.27904	1.32939	0.575651	0.972225	1.21743	1.52508	-0.188918	-0.266033	-1.14666	0.174737	0.00644003	-0.222447
Hip1	-1.76552	-1.58195	0.282428	0.223306	0.545662	0.667718	1.00978	1.03898	0.930556	1.06012	0.772431	0.794032	-0.521015	0.302511	-0.00877355	-1.21212	-1.00669	-1.53146
Hip1r	0.981051	1.07033	0.918706	0.647535	1.09143	0.98677	0.156169	0.193958	0.591375	0.529986	0.336747	0.289675	-1.38445	-1.07441	-1.64374	-1.4419	-0.814637	-1.43459
Hira	1.40299	0.850612	0.90494	0.924905	0.865061	0.564557	-0.93212	-1.14584	-1.11322	-0.873121	-1.41279	-1.40038	0.978955	0.182978	-1.25198	0.303022	0.81264	0.338782
Hist1h1a	0.826932	0.675228	0.484307	0.738532	0.567078	0.680679	-0.322941	-0.941985	-0.739877	-0.254069	-0.911008	-0.630787	-1.56997	-1.71325	-0.868499	1.46622	1.23248	1.28093
Hist1h1b	1.16226	0.652916	0.424483	0.644271	0.471865	0.721237	-1.52363	-1.62935	-0.702035	-1.25451	-1.59502	-1.21549	1.10573	0.767442	0.50554	0.642389	0.374095	0.447822
Hist1h1c	0.875236	0.757651	-0.955678	0.297471	1.06698	1.06961	-1.50135	-1.24523	0.0482484	-1.1585	-1.30014	-1.60504	1.19897	0.715555	0.340437	0.654829	0.679685	0.061274
Hist1h1e	0.898434	0.301759	0.717371	0.691439	0.0277802	1.02585	-1.06403	-1.76753	-0.672096	-1.4317	-1.70434	-1.16532	0.962626	0.516242	0.602896	0.799798	0.481668	0.779145
Hist1h2bc;Hist1h2bf;Hist1h2bh	0.702137	0.716863	-0.105269	0.195803	0.870332	0.626358	-1.54922	-0.900039	-1.10813	-1.20107	-1.6656	-1.28041	1.48841	0.609493	0.702137	1.01011	0.494179	0.393913
Hist1h4a	0.629388	1.14422	-0.0366614	0.641928	0.946086	0.763862	-1.15242	-0.911792	-1.51021	-1.64099	-1.49285	-1.07895	1.17549	0.641928	0.524407	0.735171	0.503732	0.11766
Hist2h2ab	0.808278	2.02266	0.319577	0.818375	1.96673	0.643502	-0.237635	-0.321816	0.340521	-0.657794	-1.03963	-1.23872	0.0654467	0.0654012	-0.973361	-0.517539	-0.520273	-1.54372
Hist2h2be	0.91838	0.850057	-0.183805	0.603823	1.02421	0.479641	-1.16775	-1.31863	-1.01102	-1.34985	-1.66609	-1.36559	1.05644	0.685984	0.596228	0.808212	0.64895	0.390807
Hist3h2ba	0.743017	0.616896	0.420693	0.920469	1.12084	0.786659	-1.1002	-1.51491	-1.37759	-1.40001	-1.4981	-1.2102	0.765685	0.581713	0.465821	0.501537	0.657136	0.52053
Hk1	1.36906	1.33978	1.25993	1.32233	1.1714	1.28017	-1.02919	-1.18447	-0.843168	0.00516839	-1.23574	-1.15316	-0.45078	-0.34451	-0.336983	-0.342611	-0.584936	-0.242294
Hlcs	-1.23827	-1.8279	-0.978187	-1.04504	-1.00997	-1.53653	0.941587	0.579765	1.04877	0.936621	0.709252	1.12269	0.63861	-0.158631	0.953262	-0.017056	0.472586	0.408456
Hltf	0.273676	-0.115373	-0.530552	-0.79494	0.327511	-0.634893	-1.41107	-0.824971	-0.970422	-0.819666	-0.369704	-1.02712	0.865887	1.03657	2.01873	0.155167	1.64301	1.17816
Hm13	-0.82278	-0.887083	0.159369	-0.327939	-0.993405	-0.0133779	1.51824	1.24061	1.09577	1.47074	1.13193	1.20111	-0.915148	-0.713077	-0.177628	-1.15028	-1.16614	-0.650907
Hmbox1	1.15881	0.984331	0.265901	0.671854	1.18502	0.42966	-0.790844	-1.02994	-1.08937	-0.915	-0.674365	-1.25583	-1.62319	0.0691399	-0.645043	0.994377	1.46904	0.795465
Hmcn1	0.623864	0.518123	0.0358928	-0.204992	0.828256	-0.0344486	-1.33012	-1.45623	-1.1749	-1.21725	-1.22441	-1.0701	1.00061	1.27662	1.00888	0.645122	1.42381	0.35127
Hmg20a	0.769658	0.8349	-0.525477	0.707572	0.10476	0.23344	-1.30758	-0.787509	-1.35593	-1.40973	-1.17523	-1.50308	1.18344	0.877613	0.89136	0.889685	0.985439	0.586675
Hmga2	0.372177	0.86105	0.475819	0.539754	0.651641	0.278083	-1.52988	-0.909664	-1.5778	-1.55177	-1.21122	-1.14181	0.8115	0.901191	1.02467	1.08505	0.194293	0.726917
Hmgb1	0.811188	0.426389	1.08617	0.971431	-0.114055	0.667721	-1.53963	-1.04338	-1.87818	-1.23084	-1.03994	-0.953147	0.829554	0.343095	0.427648	1.22563	0.711268	0.299067
Hmgb2	1.01784	0.697302	1.30371	1.13561	0.556153	0.842236	-1.45578	-1.2492	-1.31933	-1.12644	-1.44175	-1.22501	0.603743	0.211729	0.0971851	0.74899	0.44237	0.160635
Hmgb3	0.458511	0.238085	0.536968	0.793188	-0.0779054	0.525937	-1.18543	-1.58123	-1.52455	-1.30946	-1.26198	-1.01785	1.02616	0.702856	0.932177	0.771174	0.954148	1.0192
Hmgcr	1.27931	1.24396	1.13931	1.01372	1.35019	1.30552	-0.769567	-0.93011	-0.613637	-0.681894	-0.794424	-1.07191	0.258277	-0.0550097	-1.56617	0.0111168	0.0470564	-1.16573
Hmgcs1	1.40233	1.23406	1.5216	1.00287	0.967566	1.05084	-1.04253	-1.40284	-1.16813	-1.10521	-1.18857	-0.959067	0.0616725	-0.338968	0.171411	-0.154903	-0.0601381	0.00800705
Hmgn3_(A0A087WSB8)	1.09571	1.16851	1.00424	1.33344	1.10372	0.977499	-1.23795	-1.03284	-1.09349	-1.37041	-1.30869	-1.27668	0.274222	0.350098	-0.245831	0.335382	-0.24404	0.167103
Hmgn3_(Q9DCB1-3)	0.967151	0.642681	1.16304	0.659858	0.126288	0.280225	-1.01385	-0.804244	-2.08236	-0.754373	-1.04194	-1.29811	-0.415305	0.515555	1.18644	1.50825	-0.160614	0.521297
Hmgn5	0.898661	0.67007	0.813811	1.33274	0.664804	0.89225	-1.00965	-1.30608	-1.74287	-1.2421	-1.61653	-0.884646	0.373305	0.313533	0.42822	0.882419	0.15595	0.376098
Hmgxb4	0.93032	0.37186	0.35289	0.466624	0.526393	-0.0159693	-1.06957	-1.29394	-1.24462	-1.50677	-1.32528	-1.49995	0.752047	0.929896	0.829519	0.869383	0.936144	0.991023
Hmox2	-0.63849	-0.311313	-1.08403	-0.589308	-0.230396	-0.622297	1.54652	1.45942	1.08878	1.5158	1.44582	0.800099	-0.836176	-0.761617	-1.02482	-0.0515928	-0.921544	-0.784856
Hn1	0.97794	0.431404	0.968501	1.03419	0.229723	0.408349	-0.479068	-1.65101	-2.12516	-0.931565	-1.58427	-0.740671	0.814412	0.526658	0.767761	0.354449	0.697203	0.301158
Hnmt	-1.60218	-1.75457	-0.981656	-1.1891	-0.876817	-1.18451	0.0941069	0.70183	-0.0408794	0.489255	0.911325	0.849837	0.508014	0.101986	0.562656	1.25283	0.962762	1.1951
Hnrnpa0	1.06141	0.859983	0.74618	1.31182	0.993386	1.05226	-0.986166	-1.18257	-1.43681	-1.5288	-1.34466	-1.19849	0.285935	0.205068	0.357253	0.698537	0.0552688	0.0503942
Hnrnpa1	0.824494	0.951145	0.58618	0.952979	0.774914	0.708632	-1.19989	-1.29266	-1.83609	-1.45326	-1.07989	-1.18957	0.475873	0.646552	0.451487	0.809627	0.480327	0.38915
Hnrnpa2b1	0.78348	1.26027	0.14142	1.16157	0.953493	0.745284	-1.03501	-0.85604	-1.74946	-1.53008	-1.13451	-1.35819	0.491175	0.462986	0.341717	0.943547	0.403882	-0.0255206
Hnrnpa3	0.852439	1.48349	0.240588	0.959266	0.794312	0.84976	-0.835504	-0.935656	-2.09692	-1.31741	-0.943547	-0.99111	0.649524	0.316962	0.296696	1.14271	0.0300807	-0.495683
Hnrnpab	1.44679	0.839891	1.25257	1.9843	0.53034	1.35137	-0.0739859	-0.697626	-1.11261	-0.93793	-1.29259	-0.548142	-0.613613	-0.708639	-0.8019	0.200531	-0.643275	-0.175482
Hnrnpc	0.459038	0.584174	0.43898	1.32396	0.310393	0.923382	0.146506	-1.00092	-0.0206186	-2.01781	-1.83313	-1.6925	-0.423059	1.0907	0.124311	0.558657	0.580363	0.447572
Hnrnph1	0.955936	0.960621	0.927112	1.61982	0.881058	1.42539	-0.954437	-0.933463	-1.1613	-1.63898	-1.2433	-0.905811	-0.0774736	-0.0793923	-0.233535	0.70282	0.0985525	-0.343622
Hnrnph2	-1.12567	-1.12618	-0.399119	-0.678289	-2.27773	-0.967723	0.941185	0.66781	0.811635	0.282532	0.134709	0.419177	0.830434	-0.112562	-0.589148	1.61303	1.31873	0.25718
Hnrnph3	0.967256	1.00641	0.29524	1.25677	1.2324	0.810849	-0.947775	-0.962425	-1.9153	-1.30918	-1.08746	-1.18196	0.379566	0.846024	-0.0460681	0.449887	0.513161	-0.30739
Hnrnpk	1.01095	1.29177	1.45095	1.46188	0.521754	1.0599	-0.910306	-0.829046	-1.52009	-1.50136	-0.711268	-1.02585	-0.147018	0.179938	-0.534138	0.700146	-0.44753	-0.0506861
Hnrnpl_(G5E924)	-0.221902	-1.26618	-1.4008	-0.737584	-0.245291	-1.08376	0.107162	0.208816	-1.27052	0.0215082	0.27429	-0.0591893	0.744621	-0.251502	0.325792	2.52571	1.31151	1.01733
Hnrnpll	0.60485	0.656488	0.467531	0.618742	0.510695	0.427819	-1.24027	-1.19514	-1.50013	-1.49714	-1.28501	-1.3883	0.873682	0.775958	0.648781	1.0438	1.01565	0.461984
Hnrnpr	1.09788	0.594221	0.937681	1.48071	0.458688	1.05672	-0.742284	-0.939463	-1.74877	-1.56478	-1.12644	-1.17199	-0.377802	0.671063	0.242051	0.790305	-0.0791377	0.42133
Hnrnpu	1.33268	0.983933	0.725491	1.48813	0.9493	0.851615	-0.768791	-0.923091	-1.09473	-1.74468	-1.38295	-1.35872	0.208245	0.344807	-0.151029	0.496034	0.100299	-0.0565455
Hook1	0.559497	0.948752	1.37011	-0.0378934	0.708194	1.8045	0.382039	0.156039	-0.715543	0.285432	0.445868	0.0348596	-0.907087	-1.28226	0.562645	-1.58586	-1.65069	-1.0786
Hook2	0.715052	1.63442	0.742522	-0.712325	0.591373	-0.233698	-0.649931	0.272425	0.555245	0.808204	0.133998	-0.0664525	-0.921341	-1.77	-2.40166	0.0977008	1.04334	0.161129
Hook3	-0.637638	-0.911777	-0.810025	-0.881103	-0.709417	-1.17506	-0.635266	-0.213331	-1.1276	-0.251005	0.428778	-0.439044	0.887117	1.32105	1.95201	0.721493	1.65582	0.824995
Hormad2	-0.338261	-0.571331	-0.602723	-1.38581	-0.311425	-0.907402	1.75007	1.80685	1.19189	0.513678	1.2715	1.04633	-0.98084	-0.831724	-0.761825	-0.022688	-0.329078	-0.53722
Hp1bp3	0.984884	1.25876	-0.0708873	1.13262	1.26182	0.490075	-0.680966	-1.37785	-0.213521	-1.43959	-1.65501	-1.08932	1.1769	0.857161	-0.853282	0.149905	0.187021	-0.118704
Hpcal1	-1.54675	-1.3458	-0.957982	-1.31422	-1.56783	-1.03621	0.297472	0.398823	0.0182551	0.451741	0.379976	0.437813	0.790813	1.05091	1.17857	1.08731	0.5893	1.0878
Hpd	0.237025	0.50521	0.0542586	-0.2817	0.43044	-0.0484003	-1.4728	-1.09961	-0.794718	-1.61129	-1.0127	-1.30826	1.05806	1.05242	1.40023	0.795993	1.21792	0.877932
Hps3	-1.95851	-2.46076	-0.993388	0.496772	0.557175	0.343086	0.768766	0.544176	0.846903	0.767498	0.753304	0.484517	1.20262	-0.693687	-0.0622269	-0.237463	0.267464	-0.626246
Hps4	0.879458	1.06138	0.428602	0.890394	1.1527	0.945312	-0.0681353	0.184267	0.078412	-0.00659932	0.107954	0.0511714	-1.92554	1.02875	-0.294435	-1.76803	-1.15584	-1.58982
Hs1bp3	-1.30927	-0.756581	-0.674638	-1.79092	-1.56788	-0.798517	0.571977	1.10233	0.642434	0.928437	1.40121	1.19104	0.969918	-0.331655	0.698583	0.258644	-0.327484	-0.207613
Hs2st1	0.592373	0.585667	0.401016	0.402315	1.22106	0.60476	1.26335	0.898444	0.955919	-0.110597	0.15226	0.698737	-1.60513	-1.64977	-0.821504	-1.17252	-1.30492	-1.11147
Hsbp1	-0.41384	0.759644	0.34363	0.255631	-1.53733	-0.11049	1.27101	1.27324	-0.171611	0.648673	1.02145	1.10852	0.41724	0.0847087	-0.238499	-1.35992	-1.79433	-1.55773
Hsd17b10_(A2AFQ2;Q99N15)	1.01254	0.892889	0.817632	0.682875	0.724483	0.599029	-0.543215	-1.30599	-0.273064	-1.78154	-1.24123	-2.08331	0.246643	0.363256	-0.165085	1.20244	0.410951	0.440707
Hsd17b11	-0.737981	-0.399431	-0.994148	-0.68622	-0.578505	-0.635615	-0.737305	-0.82794	-0.141425	-0.669143	-0.719211	-0.868152	1.25137	1.90158	1.41268	1.14714	1.26791	1.0144
Hsd17b12	0.14228	-0.0989683	0.0270141	-0.134261	-0.453615	-0.0551326	1.3526	0.905464	1.91547	1.23651	0.872489	0.864607	-1.26207	-1.19117	-1.01673	-0.984668	-1.30935	-0.810445
Hsd17b4	0.719342	0.2308	-0.0366964	0.593396	0.373189	0.430424	-0.592158	-1.31833	-1.3829	-1.51453	-1.47464	-1.39581	1.18676	0.856978	1.03766	1.02314	0.264849	0.99853
Hsd17b8	-0.501826	-0.524371	-0.836538	-0.577007	-0.960748	-0.819689	1.36143	1.67058	1.47794	1.22278	1.47083	0.695466	-0.400528	-0.729288	-0.570529	-0.0593028	-0.882841	-1.03635
Hsd3b7	-0.403448	-0.378808	-0.611616	-0.430976	-1.25515	-0.454085	-0.560398	-0.726209	-0.710688	-0.367885	-0.838506	-1.0048	1.29545	1.74018	1.91633	1.02622	1.1732	0.591176
Hsdl1	0.817561	0.0480695	-0.0144373	0.414719	0.590272	-0.0202279	-0.848163	-1.48664	-0.665802	-1.31337	-1.63393	-1.35885	0.850618	0.547757	1.05074	1.32396	1.50943	0.188282
Hsdl2	-0.506782	-1.00012	-0.767939	-0.239408	-0.887294	-0.49754	0.0142437	-0.534358	-1.39742	-0.68943	-0.562266	-0.538459	1.71564	0.891514	1.76897	1.50789	0.620582	1.10217
Hsf1	0.658179	0.122455	0.116887	0.460925	1.06015	0.328649	-1.16608	-1.64747	-0.914217	-1.47124	-1.32947	-1.1802	0.807082	0.144364	1.27232	0.780102	1.12629	0.831278
Hsp90aa1	0.170834	0.390819	0.890784	-0.200905	0.46336	0.635044	-2.11458	-1.01256	-1.95218	-0.702035	-0.264177	-0.916416	-0.0621096	1.00409	1.15363	0.908822	0.491503	1.11607
Hsp90ab1	0.851115	1.3097	1.42473	0.740852	0.876432	1.20298	-1.55781	-0.876048	-1.58408	-1.42592	-0.699064	-1.04871	-0.0174878	0.38926	-0.148655	0.466039	-0.102072	0.198736
Hsp90b1	-0.668939	-0.589203	-0.216135	-0.470624	-0.8335	-0.216814	1.31931	1.5278	1.20867	1.36232	1.36232	1.23116	-1.14432	-0.666355	-0.762126	-0.701883	-1.08124	-0.660436
Hspa12a	-1.44769	-1.3365	-0.947756	-1.43447	-1.47614	-1.41554	0.766759	0.899426	0.734092	0.964235	0.994326	0.777311	0.473482	0.518307	0.695261	0.258114	0.510523	0.466255
Hspa12b	-0.715589	-0.823843	-1.38002	-0.756018	-0.734123	-0.194469	-0.238963	-0.684678	-0.85673	-0.14203	-0.584879	-0.782725	1.37281	1.27516	1.61576	1.16361	1.18886	1.27787
Hspa13	-1.43689	-1.27899	-1.40732	-1.12365	-1.52968	-1.27733	1.07408	0.910347	0.895045	0.805597	0.758882	0.474261	0.47885	0.717079	0.746351	0.4027	0.200028	0.590644
Hspa1a;Hspa1b	-0.375594	-0.470282	0.236197	-0.282254	-0.609464	0.206111	-1.26052	-1.09542	-0.975508	-0.624497	-1.10537	-1.11453	1.1876	1.10828	1.52413	1.14418	1.05252	1.45441
Hspa2	1.35823	0.681715	1.57806	1.53116	0.551695	1.55155	-0.658584	-1.56871	-0.984878	-0.50057	-1.31205	-0.72781	-0.480441	-0.425661	-0.319071	-0.12673	-0.418165	0.270261
Hspa4_(Q3U2G2)	-0.604462	-0.605524	0.196967	0.357688	-1.32958	-0.51243	1.10892	1.62588	1.11672	0.935841	1.17223	1.16905	-1.15256	-0.161621	-0.0132457	-0.985837	-1.55951	-0.758524
Hspa5	-0.531287	-0.503448	-0.464652	-0.516174	-1.13909	-0.51342	1.23505	1.58094	1.42908	1.31513	1.35164	1.16373	-0.702825	-0.685261	-0.622627	-0.475457	-1.06082	-0.860504
Hspa8	1.14538	1.68764	1.42324	1.58108	0.265913	1.12551	-1.12865	0.141191	-0.134977	-1.18565	-0.517022	-0.36713	-0.163081	-0.172218	-0.626499	-0.636683	-1.09439	-1.34366
Hspa9	-0.565703	-0.661766	-0.610791	-0.413077	-1.18539	-0.458193	1.40324	1.55503	1.18703	1.33319	1.50711	1.08573	-0.609753	-0.791978	-0.8752	-0.46041	-0.872826	-0.566239
Hspb1	-0.222265	-0.260519	-0.144418	-0.423589	-0.191403	-0.141273	-2.10178	-0.679081	-0.481159	-0.660025	-0.949568	-1.0819	1.23341	1.18749	1.29916	1.11561	1.16181	1.3395
Hspb11	1.39326	0.440216	0.16653	1.4161	0.999543	1.12977	-0.417097	-0.199588	-0.519183	-0.763249	-0.436291	-0.447872	0.325282	0.176955	1.34162	-1.4803	-1.77055	-1.35516
Hspb8	0.460726	0.493304	0.742256	0.443682	-0.412684	0.71424	-1.36786	-0.954855	-1.1446	-1.49053	-0.925337	-1.21658	1.13566	1.6102	0.902188	0.699362	-0.629247	0.94008
Hspd1_(P63038)	-0.612572	-0.602887	-0.511652	-0.417189	-0.98931	-0.475206	1.34061	1.43329	1.74007	1.16	1.36855	1.00372	-0.559065	-0.645718	-0.731125	-0.542581	-1.11791	-0.841028
Hspe1	-0.378391	-0.667616	-0.869521	-0.660911	-1.42811	-0.681155	1.42329	1.30364	1.77115	1.14144	0.922437	1.08386	-0.0791466	-1.09394	-0.284318	0.00829868	-0.97754	-0.533469
Hspg2_(B1B0C7;E9PZ16)	0.580522	0.599796	0.342246	0.314424	0.76209	0.393529	-1.06384	-1.23972	-0.929111	-1.44364	-1.32756	-1.92504	0.868954	1.01111	1.08048	0.645498	0.767738	0.562529
Hspg2_(Q05793)	-0.343263	0.532068	0.0675192	-1.25756	-0.297958	-0.200869	-0.331394	-0.741314	-2.13064	-0.529519	-0.692952	-0.854835	1.2679	1.37783	1.32383	0.865616	1.35568	0.589865
Htatip2	-0.468085	-1.07306	-1.47418	-1.01154	-1.58331	-0.930679	0.409199	-0.149752	0.504509	0.443753	-0.103188	0.121696	0.672404	2.02629	1.8954	0.274208	0.0389412	0.407391
Htra1	0.635543	0.495564	0.308433	0.285911	0.365322	0.392202	-0.104181	-1.07669	-1.52286	-1.40339	-1.94483	-1.4775	1.01538	0.931941	1.0443	0.549681	0.889037	0.616139
Htra2	0.220458	-0.519594	-0.613957	-0.292476	-0.116708	0.0282377	-0.852784	-1.1068	-0.622851	-1.08035	-0.694545	-1.60447	1.05282	0.81743	1.79546	1.54358	0.737495	1.30905
Htt	-1.36994	-1.0014	-1.4567	-1.05484	0.106719	-0.769504	-0.517531	-0.655015	-0.314924	-0.0514512	-0.236501	-0.00834127	0.994361	1.30972	1.41533	0.715428	1.34944	1.54514
Huwe1	0.0116796	-0.463372	-0.252406	-0.601937	0.247561	-0.404655	-1.94091	-0.730173	-0.906372	-0.79119	-0.476402	-0.415609	2.07409	1.35972	1.5176	0.0233313	0.837713	0.911324
Hyou1	-0.528115	-0.338119	-0.258537	-0.468011	-0.638136	-0.31081	1.30251	1.46572	1.30783	1.40785	1.35075	1.18934	-0.995038	-0.786936	-0.923347	-0.877178	-0.901215	-0.998559
Iapp	-0.95335	-1.23416	-1.17384	-1.23267	-1.97308	-1.42264	1.0144	0.637869	0.52681	0.699536	0.410782	0.866834	0.434208	0.645332	0.90448	0.764083	0.410782	0.67462
Iars	-0.531337	0.122644	-0.272604	-0.688092	-0.280388	-0.409504	0.941117	1.31675	1.47877	1.45538	1.36469	1.23111	-0.92319	-0.639048	-1.10222	-1.04732	-1.00942	-1.00734
Iars2	-1.23553	-1.48602	-0.76583	-0.857083	-1.68463	-0.818187	1.0604	1.26164	1.28007	0.853525	1.04426	0.990882	-0.426404	0.429585	0.245122	0.254783	-0.697394	0.550809
Iba57	-0.234188	-0.922443	-0.13862	-0.273028	-1.16928	-0.151482	1.44626	1.51401	1.28829	1.28876	1.28516	0.857443	-0.850016	-1.13048	-0.333325	-0.798717	-1.26402	-0.414334
Ica	0.492697	0.539113	0.399602	0.101289	0.581969	0.235715	-1.19033	-1.309	-0.971005	-1.32614	-1.57443	-1.52055	0.892615	1.01666	1.10748	0.681455	1.09517	0.747672
Ica1	-0.832679	-0.0697877	0.0721527	-0.0159219	0.668852	0.782695	-0.724551	-1.08083	-0.715189	-1.0885	-1.26521	-1.36874	1.38722	0.630961	2.34577	0.38078	0.490027	0.402949
Icmt	0.175032	-0.163754	-0.152432	1.26825	1.55979	1.04655	-0.692728	-1.51222	-0.368868	-1.45182	-1.3071	-1.21071	1.42661	0.992036	0.539359	-0.258949	-0.271894	0.382854
Ict1	0.0537808	-0.0506622	-1.13412	-0.739081	0.0110221	-1.29897	-0.696061	-1.36337	-0.783835	-0.28049	-0.280735	-0.106429	1.81455	1.08024	1.26333	1.94214	-0.139314	0.708002
Idh1	-0.511675	-1.22661	-0.111257	-0.375602	-1.77577	-0.531364	1.08541	1.24979	1.09745	1.19608	1.30398	1.57555	-0.786616	-0.475822	-0.567336	-0.296684	-0.909904	0.0603884
Idh2	-0.469423	-0.651656	-0.278753	-0.27303	-0.908583	-0.367063	1.37913	1.41858	1.16039	1.31691	1.42812	1.29203	-1.08884	-0.774569	-0.870218	-0.44192	-1.09343	-0.777679
Idh3a	-0.459022	-0.587151	-0.191297	-0.25932	-1.03434	-0.28218	1.40848	1.45085	1.421	1.28505	1.26994	1.09218	-0.965716	-0.867356	-1.03837	-0.474943	-1.07754	-0.690257
Idh3b	-0.470107	-0.54579	-0.203963	-0.318349	-1.26962	-0.363369	1.41057	1.59738	1.21863	1.14155	1.44267	1.00843	-1.07848	-0.580647	-0.813722	-0.231965	-1.14793	-0.79528
Idh3g	-0.385601	-0.533736	0.134432	-0.160543	-1.16932	-0.0770159	1.27823	1.25269	1.67741	1.00033	1.179	0.936159	-1.49993	-0.925145	-1.04395	-0.00389543	-1.21266	-0.446448
Idua	0.0142164	0.115738	0.425259	0.392271	-0.879367	0.394709	1.0762	0.963186	0.718855	1.18988	0.931404	1.04572	-1.35543	-1.29993	-1.23261	-0.0636994	-2.14681	-0.289592
Ifi30	-1.89054	-0.735342	-0.614719	0.117651	-0.596209	-0.318759	0.949693	1.21068	1.30148	1.12629	1.01038	1.00402	-1.16152	-0.836968	1.20755	-0.845661	-0.573095	-0.354934
Ifi35	-0.814324	-0.751626	-0.607659	0.205478	0.820554	0.813863	-1.58075	-1.42859	-1.0904	0.0254408	0.346506	0.0186384	-0.0942402	-0.00519143	-0.641849	1.33648	1.83527	1.61241
Ifi47	-0.725426	-1.2526	-0.820212	1.07162	1.3869	1.24023	-1.28595	-0.866248	-0.914318	0.464523	0.461923	0.280915	-1.12441	-0.964702	-0.233595	0.95524	1.2198	1.10632
Ifih1	0.454197	0.62916	0.780661	1.14589	1.58068	1.55855	-1.01779	-0.972266	-0.98729	-0.132029	-0.0605694	-0.362644	-0.750199	-0.081856	-2.38255	-0.0214216	0.289503	0.329973
Ifit1	-0.0960887	-0.132969	-0.334567	0.514413	1.12041	0.710917	-2.35354	-0.980969	-0.873015	0.230088	0.404714	-0.0432373	-1.50903	0.333716	-0.629735	1.05931	1.53392	1.04567
Ifit2	-0.220273	-0.399839	-0.207154	-1.06414	0.251956	0.737611	-1.04184	-1.133	-0.5535	-0.194304	-0.950603	-0.583693	0.17036	0.194355	-0.556379	1.37555	2.27154	1.90336
Ifnar2	-0.286064	-0.0430819	0.248536	0.409078	0.241998	0.417501	-0.613332	-1.36687	-1.56482	-1.59888	-1.01059	-0.821163	0.939518	1.03703	1.93635	0.735826	0.243041	1.09593
Ift122	-0.199329	0.256793	0.34264	0.616814	1.09298	0.522516	-1.4567	-1.19646	-1.31806	-0.871333	-0.999955	-0.929627	-0.318751	-0.179969	0.499639	1.09099	2.15488	0.892939
Ift140	0.137432	0.149382	-0.119441	-0.0902786	0.300841	-0.144272	-1.27002	-1.23327	-1.22992	-1.24597	-1.27429	-0.66858	1.44123	0.974409	1.90741	0.658242	0.854513	0.852577
Ift172	1.05621	0.697304	-0.220025	-1.19301	0.96409	-0.0371323	-1.58635	-1.06069	-1.10314	-1.0164	-1.20721	-0.470165	0.833729	0.621154	1.66606	0.775348	0.912459	0.367763
Ift20	1.98572	0.73549	2.15822	0.337686	-0.858594	0.323102	-0.157873	-0.175703	-1.58239	-1.7052	-0.0971283	-0.579379	-0.344552	-0.366292	-0.63037	0.578496	0.0605784	0.318185
Ift22	0.485065	0.810417	0.673973	-0.0917006	0.916005	0.493586	-1.40579	-1.33991	-1.58736	-1.54255	-0.950662	-1.06231	0.824159	0.484628	1.12994	0.975362	0.673236	0.513916
Ift27	-0.365363	-0.351253	-0.268981	-0.359455	0.420645	-0.112456	-0.787654	-0.822273	-1.13897	-0.975623	-0.888969	-0.595617	2.19681	2.18664	0.365045	0.854071	-0.379824	1.02323
Ift46	0.0513839	1.09097	0.565461	0.362767	0.976185	0.2106	-0.871856	-1.31609	-2.36241	-1.37462	-0.92888	-0.606964	0.825688	0.372408	0.833603	0.771144	0.89226	0.508341
Igf1r	-0.938054	-0.955416	-1.3523	-1.55704	-0.821221	-1.20309	1.14637	1.20731	1.32364	1.11124	1.14775	0.797798	0.786808	0.205265	0.0672866	-0.436299	-0.0167226	-0.513318
Igf2	0.561674	0.750465	-0.0485045	0.15925	0.814232	0.103996	-1.04325	-1.58241	-1.02728	-1.52261	-1.1521	-1.42692	1.00899	0.903696	1.12765	0.701197	1.05352	0.618415
Igf2r	-0.908757	-0.620471	-0.259267	-0.755014	-0.831412	-0.312164	1.29781	1.26672	1.26255	1.52083	1.33343	1.15248	-1.10146	-0.908757	0.168841	-0.804791	-1.08197	-0.418594
Igfbp1	0.308778	0.501302	0.363003	0.201521	0.693319	0.306215	-1.01684	-0.892612	-1.34242	-1.68994	-1.20838	-1.68831	0.759017	0.981039	1.12825	0.903304	0.999733	0.693026
Igfbp2	0.57379	0.661924	0.185922	0.27705	0.658456	0.199801	-1.07288	-1.32976	-1.04483	-1.53771	-1.54012	-1.4011	1.02486	0.896105	1.09947	0.695806	0.936946	0.716272
Igfbp3	0.601747	0.552968	0.130562	0.297563	0.657398	0.109265	-1.11536	-1.41554	-1.2752	-1.5173	-1.24788	-1.24796	1.21463	1.00298	1.19744	0.680557	0.977981	0.396146
Igfbp4	0.582199	0.586204	0.275702	0.298513	0.639636	0.32752	-1.29152	-1.45774	-0.99478	-1.54933	-1.29879	-1.40317	0.960254	0.918918	1.14292	0.696253	0.85926	0.70796
Igfbp5	-1.23806	-0.777893	-1.16693	-0.724181	-0.387977	-0.898745	-0.296201	-0.267331	-0.370271	-0.795787	-0.333155	-0.549677	1.21371	1.24989	1.87153	1.21424	0.887596	1.36924
Igfbp6	0.676926	0.480267	0.395505	0.0288348	0.387238	0.140558	-1.19202	-1.39383	-1.25926	-1.38474	-1.17047	-1.46314	1.00366	0.930785	1.15621	0.802512	1.03114	0.829826
Igfbp7	-0.00698098	-0.51475	0.0408062	0.158925	-0.713379	-0.00248495	-0.768401	-0.995773	-1.43931	-1.184	-1.03774	-0.810844	1.08332	1.00985	1.45465	1.56318	0.683169	1.47975
Igfn1	1.45691	0.882275	0.634498	1.18795	1.46738	0.888434	0.227428	-0.182855	-0.232111	-0.136441	-0.332798	-0.0911228	0.183602	-2.39329	-0.985483	-1.03933	-0.57411	-0.960945
Ighg1	-1.10845	-0.923109	-1.21433	-0.255447	-0.700884	-0.413083	0.21136	-0.28061	-0.543455	-1.22565	-0.473318	-0.766489	1.50439	1.25373	1.34837	1.08796	1.36271	1.1363
Ighg2c	-0.435215	-0.54243	-0.235099	-0.249614	-0.395953	-0.555175	-1.04242	-0.918811	-1.23002	-0.826633	-0.733228	-0.699603	1.48065	1.4104	1.65171	1.03365	1.4476	0.840189
Ighmbp2	0.560774	-0.544651	-0.212111	0.0433967	0.0031344	-0.549412	-0.458161	-0.581662	-1.05793	-1.22368	-1.13214	-1.45692	0.617947	0.797721	1.57751	0.994169	0.434004	2.18802
Igk-V19-17	0.521683	0.439386	0.290326	0.279138	0.605664	0.343827	-1.58589	-1.2826	-1.43704	-0.943745	-1.19505	-1.47496	0.87699	1.01163	1.18032	0.60668	1.05371	0.709932
Igsf1	0.82345	-0.530483	-0.0209905	-1.12374	-0.263367	-1.63079	-0.59203	-0.862493	-0.810409	-0.730929	-0.587638	-0.738577	1.03494	1.45061	1.54631	0.912753	1.39204	0.73134
Igtp	-0.775939	-0.754022	-0.989843	0.74483	0.980821	0.829992	-1.22603	-1.23144	-1.23579	0.865961	0.886	0.624189	0.690956	0.19574	-1.95051	0.668504	0.842237	0.834349
Iigp1	1.008	0.371271	0.171933	-0.547202	-0.13405	-0.0394827	-0.659662	-1.12569	-2.94814	0.282004	0.302821	-0.0701724	1.21348	0.898566	1.54732	-0.459385	0.205173	-0.0167856
Ik	1.24103	1.56002	0.785364	1.02582	0.80602	0.849958	-0.967473	-0.974713	-1.90164	-1.05272	-0.769224	-1.04218	0.418831	0.63694	-0.898692	-0.335651	0.264148	0.354165
Ikbip_(E9QMH7)	1.58099	1.36997	0.941745	0.984134	1.0324	0.831195	-1.24995	-0.886953	-0.694313	-0.749344	-1.57487	-1.01321	-0.136402	-0.112035	0.312397	0.748091	-0.209122	-1.17471
Ikbip_(Q9DBZ1-2)	1.42515	1.23679	1.04995	1.15112	1.13995	1.4012	-0.956695	-1.27622	-1.18209	-0.913248	-1.065	-0.973805	-0.368908	-0.138554	0.179298	-0.277293	-0.732346	0.300708
Ikbip_(Q9DBZ1)	1.0289	1.11645	1.08152	0.936966	0.831501	1.00154	-0.427003	-0.966082	-0.99158	-0.803466	-1.33413	-1.93922	1.42227	-0.669384	0.281851	-0.239142	-0.11286	-0.218151
Ikbkap	0.774066	1.32713	1.10855	-0.035222	0.813291	0.965072	-0.0447005	0.137151	0.905866	0.13941	0.245554	0.552172	-0.92733	-0.274222	-1.8446	-1.91941	-0.361298	-1.56149
Ikbkb	0.0355231	0.555769	0.0880735	0.111171	0.00966573	0.749909	-1.23409	-1.29482	-1.46871	-0.997382	-1.19117	-0.659717	1.60195	-0.0412151	1.92596	0.161544	0.476486	1.17106
Il18bp	-1.41488	-0.967509	-1.23118	0.428427	0.750093	0.705046	-1.1711	-0.709017	-0.945138	1.51137	1.72967	1.21064	-0.561156	-0.476018	-0.539883	0.616363	0.446491	0.617789
Il1r1	0.238294	0.90495	0.654009	0.197331	1.00508	0.899569	0.697261	0.687407	0.689182	0.691541	0.78092	0.483633	-1.75972	-1.45612	-1.57573	-1.29779	-0.865027	-0.974789
Il1rap	0.419813	0.490524	0.193327	-0.175834	0.500476	0.101507	-0.833857	-1.75561	-0.646055	-0.860561	-1.47819	-1.77282	1.00128	1.19468	1.29464	0.585124	0.984558	0.756993
Il6st	0.292744	0.650341	0.290878	0.0677421	0.559165	0.160781	-1.92671	-1.17691	-1.03309	-1.31176	-1.0358	-1.1917	1.03091	1.08785	1.16663	0.531425	1.15052	0.68699
Ilf2	0.916928	0.999652	0.186406	1.12327	0.740524	0.781788	-1.05933	-1.27436	-0.571673	-1.7528	-1.41569	-1.6105	0.151554	0.948321	0.244838	0.782863	0.543772	0.26444
Ilf3	0.902207	0.974551	0.703336	1.35269	0.614276	0.705335	-1.09288	-0.795847	-1.4359	-1.62085	-1.02707	-1.49409	-0.171864	1.06628	0.401117	0.8304	0.369904	-0.281586
Ilk	0.178342	0.687715	-0.111073	-0.209832	1.03237	-0.185286	-0.939055	-0.959197	-1.2098	-1.25217	-1.53184	-0.959472	1.15223	1.46532	1.55428	-0.147812	1.10217	0.333111
Ilkap	0.906261	0.805558	0.813602	0.789239	0.826137	0.63994	-1.73659	-1.27583	-1.5699	-1.28639	-1.04369	-1.10442	0.471256	0.769903	0.455036	0.472879	0.898341	0.168676
Ilvbl	-0.10819	-0.385612	-0.885387	0.151558	1.46867	-0.276159	-0.493499	-0.873401	-0.00808785	-1.68003	-1.48247	-0.491142	1.55706	0.502074	1.98487	0.645359	0.650224	-0.275843
Immt_(Q8CAQ8-2)	-0.699308	-0.765552	-0.692728	-0.568447	-0.873393	-0.317145	1.63364	1.6091	1.43911	1.30987	1.1765	0.884233	-0.555336	-0.834694	-0.574737	-0.523728	-1.02497	-0.622417
Immt_(Q8CAQ8-3)	-0.658401	-0.718697	-1.52373	-0.845006	0.230117	-0.634518	1.29874	0.553118	1.90933	1.10013	-0.268214	0.653729	0.262233	0.679569	1.02751	-0.563071	-1.54749	-0.955364
Imp3	0.849619	1.51402	0.651438	0.327742	1.21612	0.23122	0.164532	0.0849739	-0.0539377	0.16822	0.135421	0.0406119	-0.552868	-0.033395	0.35366	-2.92542	-0.592233	-1.57973
Impact	0.324469	0.657807	0.592653	0.350561	0.542499	0.366399	-1.70866	-1.36557	-1.38212	-1.18439	-1.16767	-1.24113	0.747794	0.843826	0.863164	0.912323	0.954949	0.893088
Impad1	-0.357614	0.380768	0.0306691	0.284002	0.242852	0.381901	1.01516	1.40339	1.18147	1.14269	0.952353	0.712461	-1.37013	-1.5771	-1.01516	-0.938969	-1.21985	-1.24888
Impdh1	0.186537	-0.0936136	0.435643	0.227356	-0.53021	0.255075	1.19892	1.32678	1.00829	0.950589	1.06295	1.17529	-1.12562	-1.47219	-1.1356	-1.12702	-1.18059	-1.1626
Impdh2	1.40467	0.630347	2.09217	1.49549	-0.520898	1.65935	-0.640662	-0.0500854	-0.718547	-0.763506	-0.321023	-0.467606	-0.797788	-1.16007	-0.950894	-0.243256	-0.354205	-0.293491
Ing2	-0.226397	1.5519	0.232602	-0.16941	-0.0870329	-1.52245	-1.01999	-0.770017	-1.28126	-1.16886	-0.736504	-0.431762	0.533778	0.626541	1.73642	0.67984	1.52664	0.525965
Ino80	0.880745	0.765949	0.116584	0.173486	0.653401	-0.0373117	-1.58386	-1.05211	-1.1812	-1.45265	-1.24366	-1.32051	0.712353	0.850116	0.740592	1.00704	1.08292	0.888106
Inpp4a_(D3YUD3;D3YUL8;D3Z230;E9Q9A0;F6V2U0;Q3UEQ1)	-1.35323	-0.465362	-1.60069	-1.11727	-0.740374	-1.38599	0.765015	0.942087	0.392648	1.18648	1.32878	0.959185	1.39511	0.475138	0.327855	-0.224343	-0.102941	-0.782098
Inpp4a_(Q9EPW0)	-1.03228	-0.996827	-1.15782	-1.28814	-0.914104	-1.24866	0.891843	1.16293	1.33979	1.36796	1.33013	1.14891	0.180295	-0.413275	0.0444857	-0.597061	-0.0886508	0.270477
Inpp5a	1.47498	0.798213	0.282392	1.04738	1.16735	1.92623	-0.560574	-1.17342	0.425176	-0.551181	-0.973199	-0.604902	-1.32733	-1.13854	-0.903277	-0.236145	-0.305534	0.652391
Inpp5e	0.142559	0.146102	0.459509	0.540416	1.68351	0.545083	-1.12552	-0.450804	-1.16909	-0.894062	-1.22147	-2.00686	0.336117	0.798419	0.686669	0.601795	1.50156	-0.573929
Inpp5f	0.175912	0.328039	-0.442334	-0.593049	-0.287407	-0.24618	-1.12406	-1.03339	-0.874	-0.935958	-1.10977	-1.15888	1.07639	1.47164	1.66698	0.594076	1.42467	1.06733
Inpp5j	-0.259195	-0.416537	-0.865349	-0.188741	0.638143	-0.211636	-1.2489	-0.563388	-1.11012	-1.04687	-0.496331	-1.09061	1.79265	1.24363	0.649176	0.390019	1.97184	0.81222
Inpp5k	0.69635	-0.144128	-0.880025	0.92951	0.84058	-0.348063	-1.19797	-1.03315	-0.65741	-1.34595	-1.21501	-1.10205	1.51621	0.824239	0.998822	0.913112	1.32893	-0.123985
[truncated: 2,914 more rows]

## Sheet: Supppl.Fig5
value_x	value_y	group	readout	rep_pair
15.4045	15.2034	alpha_control	proteomics	1_2
10.3656	10.2072	alpha_control	proteomics	1_2
11.655	11.3172	alpha_control	proteomics	1_2
		alpha_control	proteomics	1_2
15.2382	14.8622	alpha_control	proteomics	1_2
13.8195	13.0805	alpha_control	proteomics	1_2
11.9344	11.5327	alpha_control	proteomics	1_2
10.0747	9.76262	alpha_control	proteomics	1_2
11.5045	11.4407	alpha_control	proteomics	1_2
10.5726	10.5508	alpha_control	proteomics	1_2
13.8719	13.6731	alpha_control	proteomics	1_2
11.7996	11.7415	alpha_control	proteomics	1_2
14.4566	13.9049	alpha_control	proteomics	1_2
10.1039	10.4632	alpha_control	proteomics	1_2
13.217	12.5605	alpha_control	proteomics	1_2
9.75074	9.56552	alpha_control	proteomics	1_2
14.4187	14.195	alpha_control	proteomics	1_2
11.3473	11.1235	alpha_control	proteomics	1_2
12.296	12.3906	alpha_control	proteomics	1_2
12.3484	12.4639	alpha_control	proteomics	1_2
11.3224	11.3199	alpha_control	proteomics	1_2
12.847	12.7965	alpha_control	proteomics	1_2
11.1144	11.1579	alpha_control	proteomics	1_2
10.8443	10.6584	alpha_control	proteomics	1_2
12.0008	11.4092	alpha_control	proteomics	1_2
13.6645	13.7513	alpha_control	proteomics	1_2
14.2101	14.0232	alpha_control	proteomics	1_2
12.8162	12.9568	alpha_control	proteomics	1_2
	10.0048	alpha_control	proteomics	1_2
11.5063	11.487	alpha_control	proteomics	1_2
10.0583	10.579	alpha_control	proteomics	1_2
15.4611	14.933	alpha_control	proteomics	1_2
10.4269	10.5172	alpha_control	proteomics	1_2
10.8819		alpha_control	proteomics	1_2
		alpha_control	proteomics	1_2
11.572	11.6808	alpha_control	proteomics	1_2
11.4719	11.4873	alpha_control	proteomics	1_2
13.8058	13.643	alpha_control	proteomics	1_2
13.83	13.3708	alpha_control	proteomics	1_2
12.3761	12.5594	alpha_control	proteomics	1_2
13.1868	13.1799	alpha_control	proteomics	1_2
14.0968	13.8253	alpha_control	proteomics	1_2
13.3733	13.2441	alpha_control	proteomics	1_2
14.8716	14.9161	alpha_control	proteomics	1_2
11.6244	11.694	alpha_control	proteomics	1_2
15.3886	15.3208	alpha_control	proteomics	1_2
12.9261	12.585	alpha_control	proteomics	1_2
13.0146	13.0328	alpha_control	proteomics	1_2
11.2222	11.2433	alpha_control	proteomics	1_2
17.2567	17.1742	alpha_control	proteomics	1_2
13.4366	13.0557	alpha_control	proteomics	1_2
10.211	10.119	alpha_control	proteomics	1_2
10.205	9.9681	alpha_control	proteomics	1_2
12.6867	12.9297	alpha_control	proteomics	1_2
14.0852	13.9444	alpha_control	proteomics	1_2
10.8925	11.239	alpha_control	proteomics	1_2
10.6745		alpha_control	proteomics	1_2
15.5457	15.0544	alpha_control	proteomics	1_2
13.8002	13.7163	alpha_control	proteomics	1_2
12.9543	12.7138	alpha_control	proteomics	1_2
13.0485	13.4575	alpha_control	proteomics	1_2
10.3938	10.2113	alpha_control	proteomics	1_2
12.6587	12.6623	alpha_control	proteomics	1_2
12.1444	12.2512	alpha_control	proteomics	1_2
13.9757	14.0634	alpha_control	proteomics	1_2
14.2844	14.0051	alpha_control	proteomics	1_2
12.3142	12.2381	alpha_control	proteomics	1_2
15.0951	14.9707	alpha_control	proteomics	1_2
14.8122	14.5607	alpha_control	proteomics	1_2
10.1859	10.2874	alpha_control	proteomics	1_2
12.15	11.6395	alpha_control	proteomics	1_2
10.9764	11.5921	alpha_control	proteomics	1_2
11.9001	12.0896	alpha_control	proteomics	1_2
		alpha_control	proteomics	1_2
10.1226	9.89624	alpha_control	proteomics	1_2
10.495	11.2948	alpha_control	proteomics	1_2
		alpha_control	proteomics	1_2
15.1772	15.0996	alpha_control	proteomics	1_2
14.0486	13.346	alpha_control	proteomics	1_2
13.9179	13.3461	alpha_control	proteomics	1_2
11.6851	11.8853	alpha_control	proteomics	1_2
12.2002	11.8568	alpha_control	proteomics	1_2
13.3939	13.3174	alpha_control	proteomics	1_2
13.9729	13.7876	alpha_control	proteomics	1_2
10.7806	10.2607	alpha_control	proteomics	1_2
		alpha_control	proteomics	1_2
13.3612	13.2823	alpha_control	proteomics	1_2
10.8024	10.9217	alpha_control	proteomics	1_2
12.5971	12.1088	alpha_control	proteomics	1_2
13.8696	13.4778	alpha_control	proteomics	1_2
13.9109	13.5595	alpha_control	proteomics	1_2
10.3894	10.125	alpha_control	proteomics	1_2
10.969	11.2867	alpha_control	proteomics	1_2
11.2139	11.3402	alpha_control	proteomics	1_2
13.2894	13.16	alpha_control	proteomics	1_2
15.0523	15.9438	alpha_control	proteomics	1_2
14.8073	14.6781	alpha_control	proteomics	1_2
11.9297	11.8477	alpha_control	proteomics	1_2
12.8171	12.8124	alpha_control	proteomics	1_2
13.6188	13.5077	alpha_control	proteomics	1_2
10.7619	10.8554	alpha_control	proteomics	1_2
11.5766	11.1997	alpha_control	proteomics	1_2
12.8155	12.6487	alpha_control	proteomics	1_2
12.8386	12.5539	alpha_control	proteomics	1_2
10.2695	10.4442	alpha_control	proteomics	1_2
10.3152	10.9539	alpha_control	proteomics	1_2
8.70636	9.01523	alpha_control	proteomics	1_2
11.9468	12.1799	alpha_control	proteomics	1_2
13.0668	13.3072	alpha_control	proteomics	1_2
14.8317	14.7316	alpha_control	proteomics	1_2
11.1726	11.0814	alpha_control	proteomics	1_2
15.1724	15.1975	alpha_control	proteomics	1_2
11.0253	10.904	alpha_control	proteomics	1_2
12.5668	12.6108	alpha_control	proteomics	1_2
11.5526	11.5899	alpha_control	proteomics	1_2
10.6128	11.2175	alpha_control	proteomics	1_2
12.674	12.5125	alpha_control	proteomics	1_2
13.3423	13.4876	alpha_control	proteomics	1_2
13.1881	13.2516	alpha_control	proteomics	1_2
11.0232	11.1083	alpha_control	proteomics	1_2
8.16034	8.21884	alpha_control	proteomics	1_2
11.0263	11.097	alpha_control	proteomics	1_2
10.7552	10.818	alpha_control	proteomics	1_2
12.3108	12.4903	alpha_control	proteomics	1_2
16.0649	15.5156	alpha_control	proteomics	1_2
15.6163	14.9847	alpha_control	proteomics	1_2
12.3188	11.225	alpha_control	proteomics	1_2
15.228	14.5381	alpha_control	proteomics	1_2
15.3491	14.9276	alpha_control	proteomics	1_2
13.731	13.1745	alpha_control	proteomics	1_2
13.7083	13.6363	alpha_control	proteomics	1_2
10.6468	10.7445	alpha_control	proteomics	1_2
10.9025	10.9037	alpha_control	proteomics	1_2
11.226	10.9223	alpha_control	proteomics	1_2
12.645	12.045	alpha_control	proteomics	1_2
11.5899	11.4866	alpha_control	proteomics	1_2
13.4151	13.3555	alpha_control	proteomics	1_2
11.1415	10.8654	alpha_control	proteomics	1_2
13.9341	13.7625	alpha_control	proteomics	1_2
12.5951	12.422	alpha_control	proteomics	1_2
15.4619	15.3397	alpha_control	proteomics	1_2
14.5896	14.0334	alpha_control	proteomics	1_2
13.0802	12.7061	alpha_control	proteomics	1_2
11.4506	11.5529	alpha_control	proteomics	1_2
12.7027	12.7612	alpha_control	proteomics	1_2
13.0474	12.6629	alpha_control	proteomics	1_2
10.9844	11.1701	alpha_control	proteomics	1_2
13.9614	13.7158	alpha_control	proteomics	1_2
10.9211	9.98532	alpha_control	proteomics	1_2
12.0068	12.1329	alpha_control	proteomics	1_2
12.3299	12.1617	alpha_control	proteomics	1_2
11.7514		alpha_control	proteomics	1_2
12.5448	12.4752	alpha_control	proteomics	1_2
12.2269	12.4065	alpha_control	proteomics	1_2
11.0848	11.3055	alpha_control	proteomics	1_2
11.6583	11.609	alpha_control	proteomics	1_2
15.8896	16.2086	alpha_control	proteomics	1_2
12.0446	11.874	alpha_control	proteomics	1_2
12.831	12.543	alpha_control	proteomics	1_2
		alpha_control	proteomics	1_2
11.1596	11.1636	alpha_control	proteomics	1_2
14.4279	14.3924	alpha_control	proteomics	1_2
13.3539	13.3874	alpha_control	proteomics	1_2
13.7815	13.3977	alpha_control	proteomics	1_2
13.0345	13.5583	alpha_control	proteomics	1_2
11.9923	11.8071	alpha_control	proteomics	1_2
12.3618	12.1744	alpha_control	proteomics	1_2
12.3356	12.4391	alpha_control	proteomics	1_2
12.4438	12.1698	alpha_control	proteomics	1_2
10.8255	10.7934	alpha_control	proteomics	1_2
9.83656	9.76005	alpha_control	proteomics	1_2
10.9113	11.4562	alpha_control	proteomics	1_2
		alpha_control	proteomics	1_2
12.0799	12.2005	alpha_control	proteomics	1_2
12.9058	12.9154	alpha_control	proteomics	1_2
12.8452	12.8145	alpha_control	proteomics	1_2
12.5082	12.532	alpha_control	proteomics	1_2
10.3378	10.8943	alpha_control	proteomics	1_2
11.5302	11.6332	alpha_control	proteomics	1_2
10.4949	10.4799	alpha_control	proteomics	1_2
10.304		alpha_control	proteomics	1_2
11.0058	11.0904	alpha_control	proteomics	1_2
11.7975	11.7763	alpha_control	proteomics	1_2
11.4692	11.4018	alpha_control	proteomics	1_2
10.9202	10.8253	alpha_control	proteomics	1_2
		alpha_control	proteomics	1_2
10.3672	10.6814	alpha_control	proteomics	1_2
10.8026	10.9915	alpha_control	proteomics	1_2
10.7048	10.6108	alpha_control	proteomics	1_2
16.8315	16.1755	alpha_control	proteomics	1_2
15.4194	15.2501	alpha_control	proteomics	1_2
10.6913	10.2116	alpha_control	proteomics	1_2
14.0985	13.7507	alpha_control	proteomics	1_2
12.9689	12.678	alpha_control	proteomics	1_2
19.4897	18.8795	alpha_control	proteomics	1_2
10.9404	10.3715	alpha_control	proteomics	1_2
9.3084	9.21839	alpha_control	proteomics	1_2
14.8858	14.8374	alpha_control	proteomics	1_2
14.9055	14.8599	alpha_control	proteomics	1_2
11.4033	11.4089	alpha_control	proteomics	1_2
13.8013	14.1394	alpha_control	proteomics	1_2
14.4428	14.4844	alpha_control	proteomics	1_2
14.5161	14.3834	alpha_control	proteomics	1_2
15.1616	15.2381	alpha_control	proteomics	1_2
13.4682	13.5833	alpha_control	proteomics	1_2
13.9009	14.1259	alpha_control	proteomics	1_2
11.8793	11.7182	alpha_control	proteomics	1_2
10.892	10.9564	alpha_control	proteomics	1_2
10.7798	10.8571	alpha_control	proteomics	1_2
		alpha_control	proteomics	1_2
9.90565	10.0501	alpha_control	proteomics	1_2
10.1427	10.2067	alpha_control	proteomics	1_2
10.1497	10.2342	alpha_control	proteomics	1_2
9.73401	9.71334	alpha_control	proteomics	1_2
8.65305	9.07885	alpha_control	proteomics	1_2
13.6804	13.2351	alpha_control	proteomics	1_2
14.2884	14.3862	alpha_control	proteomics	1_2
13.3603	12.797	alpha_control	proteomics	1_2
11.9874	12.2239	alpha_control	proteomics	1_2
14.7247	14.7562	alpha_control	proteomics	1_2
16.4518	15.9975	alpha_control	proteomics	1_2
12.0351	11.8185	alpha_control	proteomics	1_2
14.6982	15.4631	alpha_control	proteomics	1_2
11.2945	10.605	alpha_control	proteomics	1_2
15.0936	14.8861	alpha_control	proteomics	1_2
11.5573	11.5768	alpha_control	proteomics	1_2
12.9613	12.8854	alpha_control	proteomics	1_2
14.1661	13.6092	alpha_control	proteomics	1_2
12.0353	11.2616	alpha_control	proteomics	1_2
	10.5443	alpha_control	proteomics	1_2
11.9304	12.1746	alpha_control	proteomics	1_2
15.3025	15.1752	alpha_control	proteomics	1_2
12.612	13.845	alpha_control	proteomics	1_2
17.1523	16.9636	alpha_control	proteomics	1_2
18.0607	17.9671	alpha_control	proteomics	1_2
13.6302	13.3353	alpha_control	proteomics	1_2
13.4028	13.336	alpha_control	proteomics	1_2
13.9427	14.108	alpha_control	proteomics	1_2
13.8418	13.7266	alpha_control	proteomics	1_2
12.6949	12.667	alpha_control	proteomics	1_2
13.5518	13.5208	alpha_control	proteomics	1_2
11.4477	10.8826	alpha_control	proteomics	1_2
15.6663	15.6467	alpha_control	proteomics	1_2
13.9993	14.051	alpha_control	proteomics	1_2
15.3193	15.2216	alpha_control	proteomics	1_2
10.6715	10.6672	alpha_control	proteomics	1_2
12.9222	12.9753	alpha_control	proteomics	1_2
10.7341	10.7244	alpha_control	proteomics	1_2
11.2012	11.4394	alpha_control	proteomics	1_2
12.1729	12.34	alpha_control	proteomics	1_2
	9.95416	alpha_control	proteomics	1_2
12.3977	12.2479	alpha_control	proteomics	1_2
12.2947	12.4434	alpha_control	proteomics	1_2
11.0177	11.2761	alpha_control	proteomics	1_2
15.829	15.659	alpha_control	proteomics	1_2
12.4765	12.4786	alpha_control	proteomics	1_2
11.8951	12.0521	alpha_control	proteomics	1_2
13.3887	13.6212	alpha_control	proteomics	1_2
11.0991	11.1292	alpha_control	proteomics	1_2
12.7608	13.0104	alpha_control	proteomics	1_2
10.488	10.7724	alpha_control	proteomics	1_2
11.1854	11.159	alpha_control	proteomics	1_2
11.766	11.6679	alpha_control	proteomics	1_2
12.6465	12.8097	alpha_control	proteomics	1_2
11.2131	11.3569	alpha_control	proteomics	1_2
14.9436	14.9273	alpha_control	proteomics	1_2
10.2477	10.1622	alpha_control	proteomics	1_2
12.2881	12.2414	alpha_control	proteomics	1_2
11.3848	11.0573	alpha_control	proteomics	1_2
12.061	11.559	alpha_control	proteomics	1_2
11.7911	11.7843	alpha_control	proteomics	1_2
15.3051	15.4563	alpha_control	proteomics	1_2
10.5973	10.3018	alpha_control	proteomics	1_2
14.0119	14.4731	alpha_control	proteomics	1_2
13.2752	13.2098	alpha_control	proteomics	1_2
13.7086	13.6249	alpha_control	proteomics	1_2
	11.6747	alpha_control	proteomics	1_2
11.7785	11.6697	alpha_control	proteomics	1_2
11.7325	11.8832	alpha_control	proteomics	1_2
10.0613	10.1719	alpha_control	proteomics	1_2
11.4921	11.7524	alpha_control	proteomics	1_2
12.2366	12.1753	alpha_control	proteomics	1_2
10.9094	11.1451	alpha_control	proteomics	1_2
15.1703	14.8106	alpha_control	proteomics	1_2
15.6721	15.2705	alpha_control	proteomics	1_2
15.1607	15.3134	alpha_control	proteomics	1_2
14.9736	14.6163	alpha_control	proteomics	1_2
13.937	13.7394	alpha_control	proteomics	1_2
13.394	13.4463	alpha_control	proteomics	1_2
10.821	10.9591	alpha_control	proteomics	1_2
12.7643	12.7843	alpha_control	proteomics	1_2
11.9751	11.8566	alpha_control	proteomics	1_2
12.0912	11.902	alpha_control	proteomics	1_2
9.92116	10.7357	alpha_control	proteomics	1_2
12.2397	12.3007	alpha_control	proteomics	1_2
11.9907	12.0997	alpha_control	proteomics	1_2
12.6111	12.6843	alpha_control	proteomics	1_2
11.9781	11.9181	alpha_control	proteomics	1_2
15.3012	15.28	alpha_control	proteomics	1_2
13.5822	13.2443	alpha_control	proteomics	1_2
11.5932	12.2086	alpha_control	proteomics	1_2
11.7188	11.8883	alpha_control	proteomics	1_2
13.069	13.0112	alpha_control	proteomics	1_2
13.3599	13.3637	alpha_control	proteomics	1_2
10.4569	10.7947	alpha_control	proteomics	1_2
	10.1698	alpha_control	proteomics	1_2
10.0529	9.8534	alpha_control	proteomics	1_2
10.4977	10.0894	alpha_control	proteomics	1_2
10.7794	11.0768	alpha_control	proteomics	1_2
12.1147	12.1971	alpha_control	proteomics	1_2
10.5025	10.6616	alpha_control	proteomics	1_2
11.8825	12.0551	alpha_control	proteomics	1_2
13.1075	13.2774	alpha_control	proteomics	1_2
10.5532	10.0056	alpha_control	proteomics	1_2
11.6777	11.5127	alpha_control	proteomics	1_2
12.2631	11.8599	alpha_control	proteomics	1_2
15.4694	14.8982	alpha_control	proteomics	1_2
11.5299	11.6254	alpha_control	proteomics	1_2
14.4718	14.5769	alpha_control	proteomics	1_2
10.82	10.9763	alpha_control	proteomics	1_2
14.927	14.4761	alpha_control	proteomics	1_2
11.2175	11.2434	alpha_control	proteomics	1_2
11.0518	11.5035	alpha_control	proteomics	1_2
13.2228	13.2188	alpha_control	proteomics	1_2
15.9665	15.9534	alpha_control	proteomics	1_2
15.3275	15.1207	alpha_control	proteomics	1_2
13.1336	13.2098	alpha_control	proteomics	1_2
16.3542	16.2238	alpha_control	proteomics	1_2
15.7832	15.5413	alpha_control	proteomics	1_2
14.4093	14.4769	alpha_control	proteomics	1_2
12.8998	13.0843	alpha_control	proteomics	1_2
10.1688	10.2085	alpha_control	proteomics	1_2
18.4144	18.5451	alpha_control	proteomics	1_2
19.0539	19.2224	alpha_control	proteomics	1_2
17.2475	17.0811	alpha_control	proteomics	1_2
14.2216	14.0258	alpha_control	proteomics	1_2
15.9278	15.7558	alpha_control	proteomics	1_2
16.7864	16.7669	alpha_control	proteomics	1_2
16.1	16.216	alpha_control	proteomics	1_2
14.983	15.0875	alpha_control	proteomics	1_2
14.4836	14.5381	alpha_control	proteomics	1_2
16.9637	17.1091	alpha_control	proteomics	1_2
14.789	14.8701	alpha_control	proteomics	1_2
12.6209	12.5673	alpha_control	proteomics	1_2
13.5465	13.5834	alpha_control	proteomics	1_2
15.5466	15.6687	alpha_control	proteomics	1_2
11.5061	11.3449	alpha_control	proteomics	1_2
12.4236	12.8266	alpha_control	proteomics	1_2
15.7241	15.6825	alpha_control	proteomics	1_2
15.4532	15.0958	alpha_control	proteomics	1_2
13.785	13.8502	alpha_control	proteomics	1_2
13.9712	13.7267	alpha_control	proteomics	1_2
13.0282	13.2262	alpha_control	proteomics	1_2
13.1308	12.7905	alpha_control	proteomics	1_2
14.0365	14.0501	alpha_control	proteomics	1_2
11.6921	11.8441	alpha_control	proteomics	1_2
12.1154	12.0267	alpha_control	proteomics	1_2
12.9707	13.0231	alpha_control	proteomics	1_2
	9.83575	alpha_control	proteomics	1_2
11.4245	11.0309	alpha_control	proteomics	1_2
11.3519	11.1504	alpha_control	proteomics	1_2
14.8191	15.3467	alpha_control	proteomics	1_2
11.421	11.7564	alpha_control	proteomics	1_2
9.08435		alpha_control	proteomics	1_2
13.9081	13.9551	alpha_control	proteomics	1_2
12.1554	12.3658	alpha_control	proteomics	1_2
10.1272	9.75343	alpha_control	proteomics	1_2
13.0682	13.1444	alpha_control	proteomics	1_2
10.3352	10.3741	alpha_control	proteomics	1_2
10.4692	10.4983	alpha_control	proteomics	1_2
12.0662	12.2555	alpha_control	proteomics	1_2
		alpha_control	proteomics	1_2
10.408	10.4043	alpha_control	proteomics	1_2
10.797	11.2984	alpha_control	proteomics	1_2
12.623	12.497	alpha_control	proteomics	1_2
10.2619		alpha_control	proteomics	1_2
12.702	13.0965	alpha_control	proteomics	1_2
12.7348	13.1869	alpha_control	proteomics	1_2
12.32	12.5114	alpha_control	proteomics	1_2
12.323	12.079	alpha_control	proteomics	1_2
10.3946	10.4658	alpha_control	proteomics	1_2
11.9669	12.2054	alpha_control	proteomics	1_2
11.5645	11.6438	alpha_control	proteomics	1_2
12.3163	12.0749	alpha_control	proteomics	1_2
11.247	11.1595	alpha_control	proteomics	1_2
13.7965	13.8445	alpha_control	proteomics	1_2
13.3057	13.2183	alpha_control	proteomics	1_2
10.3979	10.8564	alpha_control	proteomics	1_2
11.0077	11.3507	alpha_control	proteomics	1_2
16.1446	15.9962	alpha_control	proteomics	1_2
10.6138	10.5255	alpha_control	proteomics	1_2
12.461	12.4447	alpha_control	proteomics	1_2
13.0227	13.146	alpha_control	proteomics	1_2
14.4344	14.6068	alpha_control	proteomics	1_2
12.9697	13.1471	alpha_control	proteomics	1_2
9.46454	9.43908	alpha_control	proteomics	1_2
10.6775	11.0148	alpha_control	proteomics	1_2
11.1303	11.364	alpha_control	proteomics	1_2
9.58607	10.1373	alpha_control	proteomics	1_2
11.3503	11.336	alpha_control	proteomics	1_2
11.9966	12.0633	alpha_control	proteomics	1_2
11.9861	12.1838	alpha_control	proteomics	1_2
14.274	14.4798	alpha_control	proteomics	1_2
11.9638	11.9151	alpha_control	proteomics	1_2
10.6135	10.413	alpha_control	proteomics	1_2
12.8157	12.3966	alpha_control	proteomics	1_2
10.2934	10.6206	alpha_control	proteomics	1_2
11.788	11.5698	alpha_control	proteomics	1_2
10.8947	10.9838	alpha_control	proteomics	1_2
11.7648	11.4022	alpha_control	proteomics	1_2
14.0049	14.1831	alpha_control	proteomics	1_2
12.5704	12.5463	alpha_control	proteomics	1_2
13.3765	13.2287	alpha_control	proteomics	1_2
10.0034	10.0901	alpha_control	proteomics	1_2
9.63613	9.7218	alpha_control	proteomics	1_2
11.8985		alpha_control	proteomics	1_2
14.0536	13.7428	alpha_control	proteomics	1_2
13.655	13.2182	alpha_control	proteomics	1_2
11.489	11.3664	alpha_control	proteomics	1_2
12.5568	12.4574	alpha_control	proteomics	1_2
11.1454	11.3879	alpha_control	proteomics	1_2
10.942	11.0466	alpha_control	proteomics	1_2
11.3048	11.3504	alpha_control	proteomics	1_2
10.4067	10.8498	alpha_control	proteomics	1_2
14.2584	13.7311	alpha_control	proteomics	1_2
10.348	10.0189	alpha_control	proteomics	1_2
11.1543	11.2294	alpha_control	proteomics	1_2
	13.7097	alpha_control	proteomics	1_2
10.3173	10.5084	alpha_control	proteomics	1_2
11.6721	12.1527	alpha_control	proteomics	1_2
11.9218	12.0595	alpha_control	proteomics	1_2
11.7493	11.8349	alpha_control	proteomics	1_2
11.3595	11.5372	alpha_control	proteomics	1_2
12.5522	12.5983	alpha_control	proteomics	1_2
13.9282	13.7366	alpha_control	proteomics	1_2
9.70754	9.92697	alpha_control	proteomics	1_2
11.6483	11.8382	alpha_control	proteomics	1_2
10.563	10.5053	alpha_control	proteomics	1_2
14.7015	14.4648	alpha_control	proteomics	1_2
16.335	16.0732	alpha_control	proteomics	1_2
9.70604	10.5316	alpha_control	proteomics	1_2
10.7822	10.5933	alpha_control	proteomics	1_2
11.73	11.876	alpha_control	proteomics	1_2
12.0575	12.2217	alpha_control	proteomics	1_2
11.3158	11.7961	alpha_control	proteomics	1_2
10.664	11.1446	alpha_control	proteomics	1_2
9.96988	10.1384	alpha_control	proteomics	1_2
12.7825	12.8265	alpha_control	proteomics	1_2
12.2917	12.6225	alpha_control	proteomics	1_2
11.1317	11.2494	alpha_control	proteomics	1_2
10.4681	10.5385	alpha_control	proteomics	1_2
10.563	10.6279	alpha_control	proteomics	1_2
10.903	11.0737	alpha_control	proteomics	1_2
		alpha_control	proteomics	1_2
10.2409		alpha_control	proteomics	1_2
11.0757	11.2089	alpha_control	proteomics	1_2
11.9476	11.9521	alpha_control	proteomics	1_2
10.9818	11.3263	alpha_control	proteomics	1_2
11.6247	11.1985	alpha_control	proteomics	1_2
11.6926	11.9983	alpha_control	proteomics	1_2
12.9919	13.0085	alpha_control	proteomics	1_2
12.3837	12.1968	alpha_control	proteomics	1_2
10.7867	10.8391	alpha_control	proteomics	1_2
		alpha_control	proteomics	1_2
12.0345	11.9236	alpha_control	proteomics	1_2
13.933	13.9058	alpha_control	proteomics	1_2
11.379	11.4093	alpha_control	proteomics	1_2
11.3146	11.5551	alpha_control	proteomics	1_2
15.5343	16.1483	alpha_control	proteomics	1_2
9.99776		alpha_control	proteomics	1_2
14.3279	14.0165	alpha_control	proteomics	1_2
		alpha_control	proteomics	1_2
		alpha_control	proteomics	1_2
10.974	10.5336	alpha_control	proteomics	1_2
11.1425	11.0547	alpha_control	proteomics	1_2
12.1	11.8659	alpha_control	proteomics	1_2
10.2407	9.91785	alpha_control	proteomics	1_2
		alpha_control	proteomics	1_2
10.9226	11.167	alpha_control	proteomics	1_2
10.5245	10.6125	alpha_control	proteomics	1_2
10.3323	10.6473	alpha_control	proteomics	1_2
13.7235	13.7759	alpha_control	proteomics	1_2
13.6525	13.5031	alpha_control	proteomics	1_2
12.1814	12.5031	alpha_control	proteomics	1_2
9.98164	10.4791	alpha_control	proteomics	1_2
16.5533	16.044	alpha_control	proteomics	1_2
18.2976	17.8859	alpha_control	proteomics	1_2
12.4759	12.3553	alpha_control	proteomics	1_2
11.7755	11.7815	alpha_control	proteomics	1_2
11.952	12.171	alpha_control	proteomics	1_2
11.7116	11.8965	alpha_control	proteomics	1_2
11.2316	11.4236	alpha_control	proteomics	1_2
10.7808	10.9257	alpha_control	proteomics	1_2
11.2695	11.2415	alpha_control	proteomics	1_2
15.2068	15.0978	alpha_control	proteomics	1_2
12.5695	12.4994	alpha_control	proteomics	1_2
11.9629	12.0985	alpha_control	proteomics	1_2
17.2902	17.3975	alpha_control	proteomics	1_2
15.3268	15.1881	alpha_control	proteomics	1_2
11.1844	10.8154	alpha_control	proteomics	1_2
15.0759	15.0736	alpha_control	proteomics	1_2
10.4795	10.1694	alpha_control	proteomics	1_2
14.7901	14.933	alpha_control	proteomics	1_2
13.4612	13.6046	alpha_control	proteomics	1_2
13.2411	13.081	alpha_control	proteomics	1_2
10.1591	10.2509	alpha_control	proteomics	1_2
13.6339	13.674	alpha_control	proteomics	1_2
11.9122	11.786	alpha_control	proteomics	1_2
12.0164	11.4859	alpha_control	proteomics	1_2
11.7189	11.2076	alpha_control	proteomics	1_2
11.1563	11.0538	alpha_control	proteomics	1_2
11.2951	10.8423	alpha_control	proteomics	1_2
12.6873	12.5395	alpha_control	proteomics	1_2
10.7885	10.5403	alpha_control	proteomics	1_2
10.6394	10.8747	alpha_control	proteomics	1_2
10.7892	11.115	alpha_control	proteomics	1_2
11.2745	11.5491	alpha_control	proteomics	1_2
11.2384	11.2981	alpha_control	proteomics	1_2
15.4261	14.8132	alpha_control	proteomics	1_2
11.8424	11.3721	alpha_control	proteomics	1_2
10.993	11.1089	alpha_control	proteomics	1_2
13.1136	12.9271	alpha_control	proteomics	1_2
10.9463	11.0572	alpha_control	proteomics	1_2
12.7912	12.6692	alpha_control	proteomics	1_2
11.4155	11.5625	alpha_control	proteomics	1_2
10.2981	10.1518	alpha_control	proteomics	1_2
12.452	12.5438	alpha_control	proteomics	1_2
12.1286	12.1904	alpha_control	proteomics	1_2
10.1574	10.3266	alpha_control	proteomics	1_2
13.5118	13.687	alpha_control	proteomics	1_2
14.0292	14.1041	alpha_control	proteomics	1_2
11.5647	11.399	alpha_control	proteomics	1_2
10.3699	10.6747	alpha_control	proteomics	1_2
13.1391	13.2016	alpha_control	proteomics	1_2
		alpha_control	proteomics	1_2
10.7889	10.9254	alpha_control	proteomics	1_2
9.86433	10.0764	alpha_control	proteomics	1_2
		alpha_control	proteomics	1_2
		alpha_control	proteomics	1_2
11.1214	11.0239	alpha_control	proteomics	1_2
12.1816	12.1512	alpha_control	proteomics	1_2
12.308	12.2747	alpha_control	proteomics	1_2
9.40348	9.19541	alpha_control	proteomics	1_2
12.1179	12.085	alpha_control	proteomics	1_2
14.8137	14.9515	alpha_control	proteomics	1_2
12.0849	12.1519	alpha_control	proteomics	1_2
10.2364		alpha_control	proteomics	1_2
12.4245	12.2204	alpha_control	proteomics	1_2
11.7654		alpha_control	proteomics	1_2
11.8547	11.6007	alpha_control	proteomics	1_2
12.4478	12.5592	alpha_control	proteomics	1_2
13.2291	13.4201	alpha_control	proteomics	1_2
11.5667	11.7659	alpha_control	proteomics	1_2
11.9802	12.134	alpha_control	proteomics	1_2
12.5803	12.6728	alpha_control	proteomics	1_2
10.2768	10.4032	alpha_control	proteomics	1_2
10.3871	10.3224	alpha_control	proteomics	1_2
11.2558	11.112	alpha_control	proteomics	1_2
9.86601	10.1712	alpha_control	proteomics	1_2
10.5553	11.026	alpha_control	proteomics	1_2
12.9749	12.9842	alpha_control	proteomics	1_2
10.2045	10.2886	alpha_control	proteomics	1_2
13.2902	13.132	alpha_control	proteomics	1_2
16.3627	16.2436	alpha_control	proteomics	1_2
15.7945	15.6345	alpha_control	proteomics	1_2
15.6013	15.4992	alpha_control	proteomics	1_2
12.0696	12.2365	alpha_control	proteomics	1_2
12.1226	12.2672	alpha_control	proteomics	1_2
8.22144		alpha_control	proteomics	1_2
13.457	13.309	alpha_control	proteomics	1_2
12.8163	13.0569	alpha_control	proteomics	1_2
9.02976		alpha_control	proteomics	1_2
14.5312	13.9788	alpha_control	proteomics	1_2
		alpha_control	proteomics	1_2
13.0522	13.0548	alpha_control	proteomics	1_2
11.6426	11.4886	alpha_control	proteomics	1_2
13.2016	12.4599	alpha_control	proteomics	1_2
8.65769	8.16793	alpha_control	proteomics	1_2
11.5754	11.6417	alpha_control	proteomics	1_2
12.4665	12.6509	alpha_control	proteomics	1_2
12.2903	12.549	alpha_control	proteomics	1_2
		alpha_control	proteomics	1_2
12.8681	12.848	alpha_control	proteomics	1_2
11.3034	11.3735	alpha_control	proteomics	1_2
12.1165	12.3471	alpha_control	proteomics	1_2
14.7902	14.5327	alpha_control	proteomics	1_2
10.987	11.105	alpha_control	proteomics	1_2
11.7927	11.7906	alpha_control	proteomics	1_2
13.7936	13.9306	alpha_control	proteomics	1_2
10.589	10.7669	alpha_control	proteomics	1_2
12.3632	12.8522	alpha_control	proteomics	1_2
13.5829	13.7932	alpha_control	proteomics	1_2
14.1977	14.6116	alpha_control	proteomics	1_2
13.0154	13.6207	alpha_control	proteomics	1_2
12.7148	12.7941	alpha_control	proteomics	1_2
9.40948	9.83912	alpha_control	proteomics	1_2
10.3105	9.77483	alpha_control	proteomics	1_2
12.8425	12.6618	alpha_control	proteomics	1_2
13.8793	13.7295	alpha_control	proteomics	1_2
11.2693	11.5224	alpha_control	proteomics	1_2
11.3367	10.6477	alpha_control	proteomics	1_2
12.7879	12.9286	alpha_control	proteomics	1_2
10.6816	10.449	alpha_control	proteomics	1_2
11.7751	11.5299	alpha_control	proteomics	1_2
12.2484	12.3252	alpha_control	proteomics	1_2
9.48136		alpha_control	proteomics	1_2
12.0307	11.9096	alpha_control	proteomics	1_2
10.1629	10.7751	alpha_control	proteomics	1_2
13.3032	13.1418	alpha_control	proteomics	1_2
10.7192		alpha_control	proteomics	1_2
10.9613	11.3657	alpha_control	proteomics	1_2
11.2372	11.4844	alpha_control	proteomics	1_2
7.68509	10.9001	alpha_control	proteomics	1_2
	11.147	alpha_control	proteomics	1_2
	10.9145	alpha_control	proteomics	1_2
14.5065	14.4062	alpha_control	proteomics	1_2
13.3779	13.3831	alpha_control	proteomics	1_2
11.1891	11.0585	alpha_control	proteomics	1_2
10.4362	10.6423	alpha_control	proteomics	1_2
15.4635	15.4189	alpha_control	proteomics	1_2
9.74047	10.1046	alpha_control	proteomics	1_2
10.9795	11.1229	alpha_control	proteomics	1_2
11.6705	11.7421	alpha_control	proteomics	1_2
10.8516	11.1641	alpha_control	proteomics	1_2
11.1537	11.1674	alpha_control	proteomics	1_2
11.2692	10.4996	alpha_control	proteomics	1_2
12.3582	12.3421	alpha_control	proteomics	1_2
11.985	11.9881	alpha_control	proteomics	1_2
13.1797	13.1241	alpha_control	proteomics	1_2
11.0438	11.264	alpha_control	proteomics	1_2
11.7323	11.673	alpha_control	proteomics	1_2
9.87704		alpha_control	proteomics	1_2
13.5852	14.1643	alpha_control	proteomics	1_2
13.5661	13.8135	alpha_control	proteomics	1_2
17.4307	17.0549	alpha_control	proteomics	1_2
13.6133	13.2562	alpha_control	proteomics	1_2
11.9359	11.9529	alpha_control	proteomics	1_2
10.92	11.1183	alpha_control	proteomics	1_2
		alpha_control	proteomics	1_2
13.7599	13.1592	alpha_control	proteomics	1_2
13.8453	13.8493	alpha_control	proteomics	1_2
11.8213	12.0582	alpha_control	proteomics	1_2
9.87102	9.68955	alpha_control	proteomics	1_2
13.1886	13.1289	alpha_control	proteomics	1_2
11.5405	10.7675	alpha_control	proteomics	1_2
11.0188	11.2574	alpha_control	proteomics	1_2
13.2187	13.5541	alpha_control	proteomics	1_2
11.0783	11.1291	alpha_control	proteomics	1_2
		alpha_control	proteomics	1_2
18.5214	18.4112	alpha_control	proteomics	1_2
16.1604	15.8928	alpha_control	proteomics	1_2
11.5507	11.572	alpha_control	proteomics	1_2
13.4632	13.6408	alpha_control	proteomics	1_2
11.6924	11.4135	alpha_control	proteomics	1_2
13.2247	13.0892	alpha_control	proteomics	1_2
12.9344	12.7262	alpha_control	proteomics	1_2
12.2004	12.1996	alpha_control	proteomics	1_2
13.4032	13.555	alpha_control	proteomics	1_2
12.9945	13.1934	alpha_control	proteomics	1_2
12.6332	12.6106	alpha_control	proteomics	1_2
10.1487	10.0989	alpha_control	proteomics	1_2
12.6901	12.8674	alpha_control	proteomics	1_2
10.7075	10.3894	alpha_control	proteomics	1_2
9.1477		alpha_control	proteomics	1_2
10.7428	10.7557	alpha_control	proteomics	1_2
11.4105	11.3661	alpha_control	proteomics	1_2
10.4387	10.5673	alpha_control	proteomics	1_2
13.0671	13.3849	alpha_control	proteomics	1_2
11.8158	11.9603	alpha_control	proteomics	1_2
11.8723	11.7198	alpha_control	proteomics	1_2
13.0242	13.1221	alpha_control	proteomics	1_2
14.4807	14.4978	alpha_control	proteomics	1_2
11.4501	12.0742	alpha_control	proteomics	1_2
15.8069	15.777	alpha_control	proteomics	1_2
13.3538	13.3357	alpha_control	proteomics	1_2
13.5289	13.0928	alpha_control	proteomics	1_2
13.7473	13.8182	alpha_control	proteomics	1_2
13.9192	13.3643	alpha_control	proteomics	1_2
12.6983	12.3203	alpha_control	proteomics	1_2
10.6165	10.4983	alpha_control	proteomics	1_2
12.7191	12.5994	alpha_control	proteomics	1_2
9.77018		alpha_control	proteomics	1_2
11.7351	11.3624	alpha_control	proteomics	1_2
9.09749	9.76051	alpha_control	proteomics	1_2
10.4045	10.5884	alpha_control	proteomics	1_2
10.8368	10.7563	alpha_control	proteomics	1_2
11.6129	12.1091	alpha_control	proteomics	1_2
15.1273	14.4678	alpha_control	proteomics	1_2
13.7632	13.6277	alpha_control	proteomics	1_2
9.44217		alpha_control	proteomics	1_2
11.6404	11.6022	alpha_control	proteomics	1_2
12.7462	12.5844	alpha_control	proteomics	1_2
9.6612		alpha_control	proteomics	1_2
		alpha_control	proteomics	1_2
9.97669	10.1417	alpha_control	proteomics	1_2
12.0423	12.1351	alpha_control	proteomics	1_2
14.2242	14.3558	alpha_control	proteomics	1_2
	11.5762	alpha_control	proteomics	1_2
12.3198	12.0439	alpha_control	proteomics	1_2
11.2891	11.3686	alpha_control	proteomics	1_2
12.5546	12.6585	alpha_control	proteomics	1_2
10.1917	10.4592	alpha_control	proteomics	1_2
11.671	10.9424	alpha_control	proteomics	1_2
16.8561	17.0237	alpha_control	proteomics	1_2
11.3999	11.6152	alpha_control	proteomics	1_2
13.0555	12.3144	alpha_control	proteomics	1_2
9.37903	9.55202	alpha_control	proteomics	1_2
11.7988	11.7281	alpha_control	proteomics	1_2
10.5538	10.906	alpha_control	proteomics	1_2
13.0623	12.707	alpha_control	proteomics	1_2
13.0365	13.1861	alpha_control	proteomics	1_2
11.2978	10.8534	alpha_control	proteomics	1_2
8.95656		alpha_control	proteomics	1_2
14.0906	13.5503	alpha_control	proteomics	1_2
10.2547	10.455	alpha_control	proteomics	1_2
12.5533	12.6731	alpha_control	proteomics	1_2
12.7558	12.3849	alpha_control	proteomics	1_2
8.90168	8.73308	alpha_control	proteomics	1_2
10.4006	11.476	alpha_control	proteomics	1_2
13.3606	13.4027	alpha_control	proteomics	1_2
11.8081	11.6908	alpha_control	proteomics	1_2
11.2523	11.9449	alpha_control	proteomics	1_2
12.1972	12.3531	alpha_control	proteomics	1_2
10.9066		alpha_control	proteomics	1_2
11.5257	11.4651	alpha_control	proteomics	1_2
10.9446	11.1433	alpha_control	proteomics	1_2
11.3561	11.4995	alpha_control	proteomics	1_2
		alpha_control	proteomics	1_2
11.5228	11.6327	alpha_control	proteomics	1_2
		alpha_control	proteomics	1_2
13.7822	14.1251	alpha_control	proteomics	1_2
10.6714	10.2241	alpha_control	proteomics	1_2
9.61464		alpha_control	proteomics	1_2
		alpha_control	proteomics	1_2
11.2852	11.1798	alpha_control	proteomics	1_2
13.7374	13.8425	alpha_control	proteomics	1_2
12.3436	12.2849	alpha_control	proteomics	1_2
10.1338	10.265	alpha_control	proteomics	1_2
13.219	13.0973	alpha_control	proteomics	1_2
12.8823	12.818	alpha_control	proteomics	1_2
12.6483	12.7212	alpha_control	proteomics	1_2
9.92488	10.1766	alpha_control	proteomics	1_2
12.3858	12.3446	alpha_control	proteomics	1_2
11.9545	11.8225	alpha_control	proteomics	1_2
12.1151	11.4285	alpha_control	proteomics	1_2
11.3521	11.502	alpha_control	proteomics	1_2
12.3234	12.1257	alpha_control	proteomics	1_2
11.8482	11.4817	alpha_control	proteomics	1_2
12.8309	12.7165	alpha_control	proteomics	1_2
12.6422	12.6973	alpha_control	proteomics	1_2
12.8408	12.6479	alpha_control	proteomics	1_2
12.2788	12.0118	alpha_control	proteomics	1_2
12.3315	12.3298	alpha_control	proteomics	1_2
13.6324	13.3796	alpha_control	proteomics	1_2
11.4293	11.484	alpha_control	proteomics	1_2
16.3247	16.3834	alpha_control	proteomics	1_2
16.0145	15.7462	alpha_control	proteomics	1_2
15.5853	15.6872	alpha_control	proteomics	1_2
15.4557	15.2276	alpha_control	proteomics	1_2
13.3752	13.3758	alpha_control	proteomics	1_2
14.1424	14.1236	alpha_control	proteomics	1_2
13.7544	13.6805	alpha_control	proteomics	1_2
13.8159	13.7038	alpha_control	proteomics	1_2
13.4614	13.1395	alpha_control	proteomics	1_2
12.7765	12.7419	alpha_control	proteomics	1_2
10.212	10.5032	alpha_control	proteomics	1_2
13.7518	13.6833	alpha_control	proteomics	1_2
15.2405	15.3349	alpha_control	proteomics	1_2
13.8696	13.6987	alpha_control	proteomics	1_2
11.1614	11.1648	alpha_control	proteomics	1_2
11.5294	11.7236	alpha_control	proteomics	1_2
12.3405	12.5391	alpha_control	proteomics	1_2
11.6	11.6568	alpha_control	proteomics	1_2
10.669	10.6395	alpha_control	proteomics	1_2
14.5766	14.4921	alpha_control	proteomics	1_2
13.8238	13.7687	alpha_control	proteomics	1_2
16.6418	16.4011	alpha_control	proteomics	1_2
11.6537	11.5314	alpha_control	proteomics	1_2
11.0259	11.4235	alpha_control	proteomics	1_2
12.8358	12.6836	alpha_control	proteomics	1_2
12.1555	12.0514	alpha_control	proteomics	1_2
15.3362	15.5357	alpha_control	proteomics	1_2
13.714	13.836	alpha_control	proteomics	1_2
13.3157	13.8004	alpha_control	proteomics	1_2
15.3661	14.941	alpha_control	proteomics	1_2
15.0888	15.3213	alpha_control	proteomics	1_2
15.066	15.3407	alpha_control	proteomics	1_2
9.62239	9.7636	alpha_control	proteomics	1_2
13.0752	13.521	alpha_control	proteomics	1_2
15.5574	15.6961	alpha_control	proteomics	1_2
	10.9128	alpha_control	proteomics	1_2
	10.6396	alpha_control	proteomics	1_2
12.9065	13.6571	alpha_control	proteomics	1_2
10.7867	11.3856	alpha_control	proteomics	1_2
13.5461	13.5457	alpha_control	proteomics	1_2
19.0663	19.104	alpha_control	proteomics	1_2
12.7523	12.765	alpha_control	proteomics	1_2
9.1393	9.10799	alpha_control	proteomics	1_2
16.1823	15.8761	alpha_control	proteomics	1_2
9.39709	9.32683	alpha_control	proteomics	1_2
14.6375	14.6532	alpha_control	proteomics	1_2
11.9972	11.7362	alpha_control	proteomics	1_2
14.4335	14.0542	alpha_control	proteomics	1_2
12.4008	11.9728	alpha_control	proteomics	1_2
18.5249	18.4301	alpha_control	proteomics	1_2
13.2016	13.3102	alpha_control	proteomics	1_2
13.0841	13.1137	alpha_control	proteomics	1_2
12.7359	12.8111	alpha_control	proteomics	1_2
11.8482	12.1502	alpha_control	proteomics	1_2
12.8759	13.1538	alpha_control	proteomics	1_2
11.8791	11.9832	alpha_control	proteomics	1_2
15.9808	15.8586	alpha_control	proteomics	1_2
10.6232	10.32	alpha_control	proteomics	1_2
12.1098	12.2257	alpha_control	proteomics	1_2
11.0823	10.9928	alpha_control	proteomics	1_2
9.0931	9.35474	alpha_control	proteomics	1_2
12.2016	12.436	alpha_control	proteomics	1_2
14.3429	13.8465	alpha_control	proteomics	1_2
14.6994	13.8123	alpha_control	proteomics	1_2
10.8939	10.5022	alpha_control	proteomics	1_2
14.3678	14.0323	alpha_control	proteomics	1_2
13.4335	13.2539	alpha_control	proteomics	1_2
14.0299	13.9436	alpha_control	proteomics	1_2
14.3676	14.3002	alpha_control	proteomics	1_2
12.0072	12.3208	alpha_control	proteomics	1_2
13.4666	13.5379	alpha_control	proteomics	1_2
10.2722	9.75762	alpha_control	proteomics	1_2
11.8328	12.1737	alpha_control	proteomics	1_2
10.368	10.2954	alpha_control	proteomics	1_2
10.2744	10.5468	alpha_control	proteomics	1_2
14.5821	14.1671	alpha_control	proteomics	1_2
11.6559	11.3625	alpha_control	proteomics	1_2
13.5316	13.0162	alpha_control	proteomics	1_2
11.4017	11.065	alpha_control	proteomics	1_2
13.456	12.9144	alpha_control	proteomics	1_2
12.3463	12.0564	alpha_control	proteomics	1_2
16.0038	15.8632	alpha_control	proteomics	1_2
14.8672	14.6005	alpha_control	proteomics	1_2
10.3655	10.2981	alpha_control	proteomics	1_2
13.1439	12.8611	alpha_control	proteomics	1_2
14.3772	14.4388	alpha_control	proteomics	1_2
12.608	12.6401	alpha_control	proteomics	1_2
13.042	12.3414	alpha_control	proteomics	1_2
10.2307	10.1666	alpha_control	proteomics	1_2
17.2968	17.0678	alpha_control	proteomics	1_2
16.0078	15.7868	alpha_control	proteomics	1_2
13.7186	13.525	alpha_control	proteomics	1_2
12.5965	12.6063	alpha_control	proteomics	1_2
12.0849	12.2477	alpha_control	proteomics	1_2
12.2855	12.6522	alpha_control	proteomics	1_2
13.7641	13.6917	alpha_control	proteomics	1_2
13.1776	13.1927	alpha_control	proteomics	1_2
10.7547	10.8796	alpha_control	proteomics	1_2
11.6903	11.7204	alpha_control	proteomics	1_2
14.5468	14.7283	alpha_control	proteomics	1_2
11.9431	11.9544	alpha_control	proteomics	1_2
14.4209	14.4854	alpha_control	proteomics	1_2
13.8681	14.0796	alpha_control	proteomics	1_2
12.4012	12.2835	alpha_control	proteomics	1_2
12.8836	12.7981	alpha_control	proteomics	1_2
13.7054	13.779	alpha_control	proteomics	1_2
12.3709	11.6743	alpha_control	proteomics	1_2
	11.0846	alpha_control	proteomics	1_2
14.0578	13.939	alpha_control	proteomics	1_2
18.1782	17.9577	alpha_control	proteomics	1_2
15.1884	14.8333	alpha_control	proteomics	1_2
12.6081	12.4998	alpha_control	proteomics	1_2
17.1655	17.007	alpha_control	proteomics	1_2
14.8913	14.6988	alpha_control	proteomics	1_2
		alpha_control	proteomics	1_2
10.2557	10.164	alpha_control	proteomics	1_2
12.5684	12.7381	alpha_control	proteomics	1_2
12.1089	12.2316	alpha_control	proteomics	1_2
13.9831	14.119	alpha_control	proteomics	1_2
13.6743	13.7796	alpha_control	proteomics	1_2
13.1349	13.1415	alpha_control	proteomics	1_2
11.0077	11.0607	alpha_control	proteomics	1_2
13.074	12.6345	alpha_control	proteomics	1_2
13.7199	13.6542	alpha_control	proteomics	1_2
11.9552	11.8011	alpha_control	proteomics	1_2
12.7733	12.6219	alpha_control	proteomics	1_2
12.2772	12.3874	alpha_control	proteomics	1_2
13.8786	14.2131	alpha_control	proteomics	1_2
10.2247	10.7225	alpha_control	proteomics	1_2
		alpha_control	proteomics	1_2
11.5909	11.4589	alpha_control	proteomics	1_2
11.693	11.1814	alpha_control	proteomics	1_2
11.1978	10.7077	alpha_control	proteomics	1_2
14.2318	14.3604	alpha_control	proteomics	1_2
14.5717	14.6599	alpha_control	proteomics	1_2
11.295	11.618	alpha_control	proteomics	1_2
18.542	18.4349	alpha_control	proteomics	1_2
14.6251	15.2497	alpha_control	proteomics	1_2
13.3794	13.4792	alpha_control	proteomics	1_2
12.7472	12.9869	alpha_control	proteomics	1_2
		alpha_control	proteomics	1_2
12.7176	12.5621	alpha_control	proteomics	1_2
14.3484	14.5493	alpha_control	proteomics	1_2
11.6706	11.7038	alpha_control	proteomics	1_2
		alpha_control	proteomics	1_2
12.2658	12.2251	alpha_control	proteomics	1_2
14.0232	13.893	alpha_control	proteomics	1_2
11.6587	11.6363	alpha_control	proteomics	1_2
11.1716	11.1725	alpha_control	proteomics	1_2
9.30964		alpha_control	proteomics	1_2
11.1284	11.2043	alpha_control	proteomics	1_2
11.5883	11.2256	alpha_control	proteomics	1_2
11.2666		alpha_control	proteomics	1_2
10.2738	10.4117	alpha_control	proteomics	1_2
10.1578	10.2573	alpha_control	proteomics	1_2
10.7613	11.3291	alpha_control	proteomics	1_2
11.1272	11.4745	alpha_control	proteomics	1_2
16.6591	16.6815	alpha_control	proteomics	1_2
13.1892	13.3034	alpha_control	proteomics	1_2
12.6218	12.6307	alpha_control	proteomics	1_2
10.6313	10.5884	alpha_control	proteomics	1_2
13.173	13.1193	alpha_control	proteomics	1_2
13.6311	13.4934	alpha_control	proteomics	1_2
11.014	10.8904	alpha_control	proteomics	1_2
10.7716	11.1781	alpha_control	proteomics	1_2
	10.9113	alpha_control	proteomics	1_2
16.1544	16.0317	alpha_control	proteomics	1_2
10.9516	11.0914	alpha_control	proteomics	1_2
13.3793	13.0969	alpha_control	proteomics	1_2
11.2787	10.399	alpha_control	proteomics	1_2
13.4004	13.2553	alpha_control	proteomics	1_2
12.5396	12.527	alpha_control	proteomics	1_2
11.526	11.485	alpha_control	proteomics	1_2
11.4181	11.5422	alpha_control	proteomics	1_2
11.0517	11.0587	alpha_control	proteomics	1_2
11.9048	11.9875	alpha_control	proteomics	1_2
12.9641	12.7888	alpha_control	proteomics	1_2
10.4694	11.0139	alpha_control	proteomics	1_2
12.4935	12.6469	alpha_control	proteomics	1_2
11.1954	11.4762	alpha_control	proteomics	1_2
15.0207	14.3967	alpha_control	proteomics	1_2
13.9912	14.0018	alpha_control	proteomics	1_2
15.2698	15.2647	alpha_control	proteomics	1_2
14.6099	14.5146	alpha_control	proteomics	1_2
11.7733	11.7995	alpha_control	proteomics	1_2
10.2584	10.5712	alpha_control	proteomics	1_2
12.8225	12.9355	alpha_control	proteomics	1_2
12.0114	11.8015	alpha_control	proteomics	1_2
10.602	10.4668	alpha_control	proteomics	1_2
9.92558	9.44137	alpha_control	proteomics	1_2
11.0238	10.92	alpha_control	proteomics	1_2
12.3039	12.2206	alpha_control	proteomics	1_2
12.0454	11.3368	alpha_control	proteomics	1_2
9.79192	9.21481	alpha_control	proteomics	1_2
12.5109	12.2876	alpha_control	proteomics	1_2
14.627	14.5363	alpha_control	proteomics	1_2
16.3593	16.0893	alpha_control	proteomics	1_2
10.6345	10.6529	alpha_control	proteomics	1_2
12.282	12.2586	alpha_control	proteomics	1_2
15.1133	15.0719	alpha_control	proteomics	1_2
17.1078	17.2505	alpha_control	proteomics	1_2
12.9297	13.0214	alpha_control	proteomics	1_2
16.0678	15.4895	alpha_control	proteomics	1_2
15.473	15.3347	alpha_control	proteomics	1_2
10.3552	10.5022	alpha_control	proteomics	1_2
15.168	15.1776	alpha_control	proteomics	1_2
12.0399	12.4025	alpha_control	proteomics	1_2
13.1532	13.0771	alpha_control	proteomics	1_2
13.7982	14.0828	alpha_control	proteomics	1_2
11.8798	12.0491	alpha_control	proteomics	1_2
11.6516	11.8171	alpha_control	proteomics	1_2
10.69	11.0577	alpha_control	proteomics	1_2
12.8812	13.085	alpha_control	proteomics	1_2
16.9381	17.021	alpha_control	proteomics	1_2
15.4215	15.5525	alpha_control	proteomics	1_2
12.2513	12.2405	alpha_control	proteomics	1_2
11.4178	11.592	alpha_control	proteomics	1_2
13.5405	13.704	alpha_control	proteomics	1_2
12.9074	13.0998	alpha_control	proteomics	1_2
12.1434	12.0245	alpha_control	proteomics	1_2
11.235	11.419	alpha_control	proteomics	1_2
15.4832	15.8211	alpha_control	proteomics	1_2
10.9019	11.4158	alpha_control	proteomics	1_2
	10.6093	alpha_control	proteomics	1_2
10.8622	10.9718	alpha_control	proteomics	1_2
8.33266	9.5075	alpha_control	proteomics	1_2
11.1885	11.3746	alpha_control	proteomics	1_2
12.6072	12.5495	alpha_control	proteomics	1_2
10.7777	11.1303	alpha_control	proteomics	1_2
14.9423	14.9888	alpha_control	proteomics	1_2
		alpha_control	proteomics	1_2
13.933	13.7985	alpha_control	proteomics	1_2
10.4066	10.6646	alpha_control	proteomics	1_2
		alpha_control	proteomics	1_2
12.6664	12.8956	alpha_control	proteomics	1_2
13.9107	13.9448	alpha_control	proteomics	1_2
11.3656	11.4757	alpha_control	proteomics	1_2
12.5895	12.5899	alpha_control	proteomics	1_2
10.9601	11.0724	alpha_control	proteomics	1_2
13.7343	13.3585	alpha_control	proteomics	1_2
10.4562	10.2033	alpha_control	proteomics	1_2
13.3574	13.2879	alpha_control	proteomics	1_2
13.1424	13.1468	alpha_control	proteomics	1_2
		alpha_control	proteomics	1_2
10.4207	11.1652	alpha_control	proteomics	1_2
10.9916	11.8976	alpha_control	proteomics	1_2
9.64663	9.3338	alpha_control	proteomics	1_2
10.7408	10.5827	alpha_control	proteomics	1_2
11.6114	11.6097	alpha_control	proteomics	1_2
9.87448	10.305	alpha_control	proteomics	1_2
		alpha_control	proteomics	1_2
10.1691	9.59181	alpha_control	proteomics	1_2
11.8473	11.4845	alpha_control	proteomics	1_2
13.4963	13.2936	alpha_control	proteomics	1_2
11.7509	11.8557	alpha_control	proteomics	1_2
12.9126	12.3682	alpha_control	proteomics	1_2
11.8615	11.4864	alpha_control	proteomics	1_2
12.3632	12.4249	alpha_control	proteomics	1_2
10.334	9.97892	alpha_control	proteomics	1_2
11.673	11.6317	alpha_control	proteomics	1_2
		alpha_control	proteomics	1_2
10.8928	11.1487	alpha_control	proteomics	1_2
13.1715	13.1112	alpha_control	proteomics	1_2
13.6616	13.6277	alpha_control	proteomics	1_2
12.1443	12.2454	alpha_control	proteomics	1_2
14.9129	15.0539	alpha_control	proteomics	1_2
11.2856	11.5344	alpha_control	proteomics	1_2
12.0763	12.1835	alpha_control	proteomics	1_2
9.83435	10.3016	alpha_control	proteomics	1_2
11.682	11.6283	alpha_control	proteomics	1_2
12.2622	12.3867	alpha_control	proteomics	1_2
10.4191	10.3419	alpha_control	proteomics	1_2
11.2067	11.502	alpha_control	proteomics	1_2
11.1617	10.7283	alpha_control	proteomics	1_2
11.0777	11.1452	alpha_control	proteomics	1_2
9.89278		alpha_control	proteomics	1_2
11.0327	11.4069	alpha_control	proteomics	1_2
14.9281	15.2479	alpha_control	proteomics	1_2
10.8037	11.15	alpha_control	proteomics	1_2
11.1974	11.5281	alpha_control	proteomics	1_2
11.4293	11.5422	alpha_control	proteomics	1_2
11.542	11.6605	alpha_control	proteomics	1_2
10.4962	10.8801	alpha_control	proteomics	1_2
12.682	12.6686	alpha_control	proteomics	1_2
10.7323	10.2731	alpha_control	proteomics	1_2
13.1755	13.5313	alpha_control	proteomics	1_2
16.2751	16.3682	alpha_control	proteomics	1_2
15.6244	15.519	alpha_control	proteomics	1_2
10.6031	11.4474	alpha_control	proteomics	1_2
10.8444	10.8333	alpha_control	proteomics	1_2
11.8733	11.8316	alpha_control	proteomics	1_2
10.9825	11.2259	alpha_control	proteomics	1_2
10.4475	10.653	alpha_control	proteomics	1_2
11.3604	11.2914	alpha_control	proteomics	1_2
11.2599	11.4628	alpha_control	proteomics	1_2
11.3118	11.4453	alpha_control	proteomics	1_2
11.6635	11.7303	alpha_control	proteomics	1_2
8.76402	8.48636	alpha_control	proteomics	1_2
14.4987	14.7068	alpha_control	proteomics	1_2
14.1595	14.2711	alpha_control	proteomics	1_2
13.6118	13.8816	alpha_control	proteomics	1_2
13.6235	13.7943	alpha_control	proteomics	1_2
13.5693	13.5219	alpha_control	proteomics	1_2
13.9158	13.7056	alpha_control	proteomics	1_2
11.8583	12.1172	alpha_control	proteomics	1_2
10.3283	10.4031	alpha_control	proteomics	1_2
12.7926	12.8332	alpha_control	proteomics	1_2
12.2601	12.2166	alpha_control	proteomics	1_2
12.492	12.572	alpha_control	proteomics	1_2
14.0657	14.1605	alpha_control	proteomics	1_2
11.6449	11.5273	alpha_control	proteomics	1_2
[truncated: 184,226 more rows]

## Sheet: Suppl.Fig6
Genes	cv	group	readout
[truncated: 44,376 more rows]

[truncated: 3 more sheets: Suppl.Fig7, Suppl.Fig8, Suppl.Fig9]
